# Supplementary material for: Metagenomics Reveals That Intravenous Injection of Beta-Hydroxybutyric Acid (BHBA) Disturbs the Nasopharynx Microflora and Increases the Risk of Respiratory Diseases
Source: Front Microbiol. 2021 Feb 5;11:630280. doi: 10.3389/fmicb.2020.630280 (PMC7892611; doi:10.3389/fmicb.2020.630280)
Supplement: Supplementary Table 2 — Detailed relative abundance of KOs of each sample. [file Table_2.xlsx]

## Sheet: Sheet1
Taxon	G1	G2	G3	G4	G5	GB1	GB2	GB3	GB4	GB5	Z1	Z2	Z3
K00001	0	0	0	0	0	0	0	0	0	0	6.72	0	5.9
K00002	0	0	0	0	0	0	0	0	0	0	0	0	5.71
K00003	5.79	34.29	10.33	4	10.52	2	7.71	1	0	0	48.71	3.09	126.28
K00004	0	5.08	0	0	1.91	2.33	0	0	2	0	1.55	0	8.68
K00005	1.32	1.34	1	6.11	2.64	3.32	1.26	3	0	2.27	6.86	0	32.45
K00007	0	4	0	0	0	0	0	0	0	0	0	0	9.36
K00008	0	8.32	0	0	6.31	0	2	0	0	0	2.83	0	4.17
K00009	0	0	0	4	0	0	0	0	0	0	4.09	0	12.62
K00010	0	4.47	1.21	0	2.23	2	1.47	0	0	0	6.27	0	25.48
K00011	0	0	0	0	0	0	0	0	0	0	1.29	0	0
K00012	7.54	63.55	14.32	4.27	20.01	0	8.11	3	3.55	0	141.44	4.36	228.6
K00013	5.57	36.52	5.29	4.39	10.9	1	3.14	1	0	3.02	72.27	1.1	155.01
K00014	9.95	42.35	6.55	1	8.33	1	7.64	0	0	1	46.68	1.57	227.08
K00015	0	0	0	0	0	0	0	0	0	0	0	0	6.36
K00016	3.92	10.82	2.38	2	6.8	2	0	1.11	0	0	22.43	0	55.01
K00018	4.37	17.41	2.74	0	0	0	1	0	0	0	54.48	0	48.47
K00019	0	1	1	1.36	0	1.17	0	0	0	0	1.35	3.41	32.76
K00020	1	5.5	4.9	1.42	6.37	2.15	0	0	0	0	11.9	0	122.12
K00021	0	0	0	0	0	0	1	0	0	0	0	0	7.69
K00023	0	0	0	0	0	0	0	0	0	0	0	0	28.39
K00024	2.6	46.74	4.83	2.67	13.09	4.76	3	3.69	0	3.65	77.67	2	182.93
K00027	4.88	43.44	10.21	3.43	8.52	0	5.18	1	0	0	112.35	0	139.95
K00029	10.21	22.8	7.42	1	18.62	5.29	7.67	4.68	4.62	8.51	50.65	2	184.87
K00030	0	2.28	0	0	0	0	0	0	0	0	0	0	12.6
K00031	14.09	58.62	11.09	13.63	26.44	5.05	13.91	15.02	4.8	3.57	95.8	12.43	336.36
K00033	8.52	21.23	20.26	5.74	16.52	5.72	8.15	3.2	2.8	3.04	25.02	0	235.77
K00034	0	0	0	1.06	0	0	1	0	1.02	0	0	0	11.01
K00036	4.9	26.47	11.38	5.55	20.15	10.17	4.41	3	3.54	3.23	17.26	2	217.89
K00038	0	1	0	4.16	2.12	0	0	0	0	0	1	0	9.39
K00039	0	0	0	0	0	0	0	0	0	0	0	0	5.77
K00040	3.95	13.77	2.7	0	2	1	3.89	0	0	0	62.27	0	12.62
K00041	0	2.85	0	0	2	0	0	0	0	0	28.6	0	0
K00042	0	3.43	4.42	0	1.12	0	0	0	0	1	2.72	0	30.66
K00045	0	1.46	0	0	0	0	0	0	0	0	0	0	9.9
K00046	0	4.69	1	0	0	0	0	0	0	0	20.33	0	5.63
K00048	0	4.7	0	0	0	0	0	0	0	0	5.74	0	12.17
K00050	0	1.99	2.14	1	0	0	0	0	0	0	2.69	0	57.16
K00052	3	26.64	8.65	1	11.75	0	4	1	4	0	61.75	1	141.34
K00053	9.32	27.18	10.85	4.01	22.02	2.43	12.1	2.34	5.37	3.14	85.27	3	141.58
K00054	2.07	6.01	1.05	2	0	0	5.06	0	0	0	14.5	1.22	29.7
K00055	0	0	0	0	0	0	0	0	0	0	0	0	2.51
K00057	5.86	50.9	18.7	6.53	15.99	1.12	10.37	3	5.47	1	68.24	5.61	231.29
K00058	6.34	81.02	12.05	13.51	26.92	5.06	8.62	6.48	5.27	2.64	101.99	7.65	286.47
K00059	11.49	62.92	8.73	12.55	15.55	2	3	6.07	0	1.18	157.1	14.35	460.23
K00060	1.37	3.03	2	1.6	1.41	0	1.73	1.35	3.4	2.96	7.74	0	98.23
K00064	0	0	0	0	0	0	0	0	0	0	0	0	3.48
K00065	0	0	0	0	0	0	0	0	0	0	2.94	0	7.92
K00066	0	0	0	0	0	0	0	0	0	0	4.31	0	0
K00067	2.46	50.07	9.77	1	10.53	0	3.64	0	0	0	79.9	3.73	211.62
K00068	0	9.13	2.07	0	0	0	0	0	0	0	3.71	0	2
K00073	0	2.98	0	2	0	0	3.27	0	0	0	5.06	0	9.12
K00074	3.59	27.13	7.83	4	5.24	0	1	2	0	0	32.8	0	295.31
K00075	6.83	58.75	12.64	1.56	19.84	1.03	5.52	0	1	2.43	85.32	8.76	266.06
K00076	0	0	0	0	0	0	0	0	0	0	0	0	4.35
K00077	3	4.26	4	0	4.8	0	0	0	0	1	16.29	0	183.4
K00083	0	0	0	0	0	0	0	0	0	0	3.94	0	0
K00087	0	2	1.19	0	0	0	1	0	0	0	9.73	0	1.43
K00088	14.11	82.39	15.72	7.67	65.93	6.43	21.49	5	8.8	3.14	163.2	8.47	430.32
K00090	1	1.57	0	0	0	0	1.14	0	0	0	1	0	11.49
K00091	0	0	0	0	0	0	0	0	0	0	0	0	16.74
K00096	0	2.65	0	0	3.7	1.12	0	0	0	0	2.24	0	9.85
K00097	1	37.23	8.99	1.13	11.65	1	3.46	2.52	0	4.92	72.38	6.53	192.34
K00099	2.35	61.55	5.88	4.98	16.36	0	4.06	0	1.96	0	65.63	7.89	221.36
K00100	0	1.16	0	0	0	1.18	0	0	0	0	0	0	4.16
K00101	1.49	3.2	0	0	1.79	0	0	0	0	0	4.33	1	49.76
K00102	0	1	0	0	0	0	0	0	0	0	0	0	26.94
K00104	0	5.94	1	3.31	3.13	0	2	1	2	1	16.56	2.55	75.99
K00105	0	0	0	5	0	0	3.51	0	0	0	0	3.53	6.2
K00108	2.79	2	0	1	3.09	0	2	1	0	0	1.31	0	57.87
K00111	1.53	38.58	5.27	0	10.02	5.98	5.77	12.45	1.23	1.05	48.99	4.15	124.83
K00112	0	16.34	4.01	0	1	0	0	0	0	0	24.92	0	12.93
K00113	0	8.97	1	2	0	0	2.35	0	0	0	21.11	0	7.62
K00114	0	1.28	0	0	0	0	0	0	0	0	0	0	0
K00116	1	11.17	0	5.75	13.57	0	8.52	0	3	0	7.08	1.77	67.13
K00117	0	0	0	0	0	0	0	0	0	0	0	0	3.34
K00121	1.88	3.54	4.27	0	1.8	1	1	0	3	2.9	1	2.2	51.1
K00122	0	0	0	0	0	0	0	0	0	0	1	0	10.85
K00123	2	7.4	5.03	9.02	10.91	3.29	9.15	4.49	1.07	0	32.9	1	199.44
K00124	2.63	1.53	1.48	1	2.78	0	0	0	0	1.18	5.04	0	56.73
K00125	0	0	0	0	0	0	0	0	0	0	1.76	0	1.36
K00126	0	0	0	0	0	0	0	0	0	0	0	0	3.6
K00127	1	0	1.56	0	1	0	0	0	0	0	1	0	46.43
K00128	2.58	9.28	2.54	6.77	5.98	2.44	7.56	0	0	2	45.11	2.16	205.68
K00130	4.77	3	1	0	3	1.47	0	0	1.29	1.58	0	0	39.11
K00131	0	0	0	0	0	0	1.49	0	0	0	0	0	1.35
K00132	1	0	0	0	0	1	0	0	0	0	1	0	0
K00133	10.54	61.25	17.68	2.28	27.21	5.26	20.49	1	2.03	7.45	122.18	8.91	304.86
K00134	25.36	93.81	22.05	15.37	36.78	9.72	23.31	8.54	7.27	2.59	216	14.13	329.04
K00135	7.35	15.24	7.97	15.68	16.75	4.75	20.35	4.59	6	3.71	15	2	196.14
K00137	0	0	0	0	0	0	0	0	0	0	0	0	6.61
K00138	9.65	16.24	11.64	1	20.3	4.19	12.08	1	4.26	2.11	23.94	2.92	89.86
K00140	3.73	12.22	8.54	1	14.27	3.31	3.48	4.84	2.87	4.14	5.49	1	111.02
K00145	3.25	17.2	10.34	1	11.47	5.28	0	0	0	0	61.62	1	83.77
K00146	3.21	0	1.3	3.19	1.75	1.72	2.19	2.64	0	3.66	0	0	2.44
K00147	3.42	26.49	7.61	0	12.14	1	11.55	2.6	4.11	2.14	71.99	0	138
K00148	0	0	0	2	0	0	0	0	0	0	1.35	0	6.5
K00150	0	0	0	0	0	0	0	0	0	0	1	0	8.69
K00151	0	1	1.08	1.77	1.17	2.72	3.38	1	1.1	1.09	1	0	9.78
K00153	0	0	1	1	4.78	0	5	0	1	1.12	3.19	0	14.03
K00154	0	2.75	0	0	1.22	0	0	0	0	0	0	0	38.45
K00156	0	2.75	1	4.72	6.69	0	0	0	0	1	1	0	17.17
K00158	0	2.34	2.06	2	0	0	1.61	0	1	0	0	0	5.16
K00161	1	9.51	3	2.24	8.91	1	3.21	1	0	1	9.28	2.71	129.46
K00162	0	3.51	8.13	2.5	1	0	0	0	0	2.37	17.4	3.52	139.07
K00163	15.22	47.91	14.71	7.11	39.52	7.75	15.1	8.59	12.08	6.9	29.08	4.2	171.11
K00164	14.49	47.84	17.79	7.29	27.27	7.87	10.24	7.95	9.97	17.11	41.67	20.53	242.98
K00166	0	1	0	1	0	0	1	0	0	0	1.82	0	14.49
K00167	0	0	1.62	1	1.61	0	2.64	0	0	0	2.77	0	9.6
K00169	0	4.37	0	2	0	0	0	0	0	0	3.79	0	6.3
K00170	0	7.91	0	0	1.03	0	0	0	0	0	1.15	0	3.03
K00171	0	0	0	0	0	0	0	0	0	0	0	0	0
K00172	0	5.46	0	0	0	0	0	0	0	0	8.25	0	4.92
K00174	2.1	72.65	13.26	3.07	6.93	2.45	2	1	1	0	111.99	3.13	328.26
K00175	1	59.77	9.67	5	14.62	0	3.76	2.25	0	0	130.84	5.28	320.31
K00176	0	14.28	0	0	1.79	0	0	0	0	1	13.13	0	96.8
K00177	0	16.7	1	0	3.28	0	0	0	1	0	34.59	0	124.31
K00179	0	50.36	3.15	2	2.38	0	3	1	0	0	143.35	0	122.75
K00180	0	19.57	1	0	4.54	0	0	0	0	0	75.29	0	108.43
K00184	0	12.67	6	7.73	1.26	0	2	1.44	0	0	4.31	11.55	11.27
K00185	0	7.71	2	1	0	0	0	0	1	0	0	4.09	11.47
K00194	0	0	0	0	0	0	0	0	0	0	0	0	0
K00196	0	1.41	0	0	0	0	0	0	0	0	0	0	3.09
K00197	0	1.3	0	5.4	0	0	0	0	0	0	3.75	0	2.94
K00198	0	0	1.25	0	0	0	0	0	0	0	1	0	0
K00200	0	0	0	0	0	0	0	0	0	0	2.44	0	0
K00201	0	0	0	0	0	0	0	0	0	0	0	0	3.93
K00203	0	0	0	0	0	0	0	0	0	0	2	0	0
K00205	0	3.15	0	0	0	0	0	0	0	0	1	0	0
K00208	3	23.67	5.49	1	5.06	4.56	5.39	2.15	4.55	1.4	17.3	1.83	107.05
K00209	0	0	1	0	4.38	0	0	0	0	0	4.45	0	0
K00210	0	0	0	0	1.6	0	0	0	0	0	0	0	0
K00215	2.31	46.03	14.05	2	17.77	3.36	6.09	0	1	0	59.93	7.97	282.77
K00216	0	0	0	0	0	0	0	0	0	0	0	0	3.38
K00219	2	6.5	2.33	0	7.28	1	1	0	0	0	1.37	2.54	23.54
K00220	0	0	0	0	0	0	0	0	0	0	0	0	10.86
K00226	0	6.52	6.91	0	4	1	0	0	0	0	15.84	0	102.25
K00228	4.37	11.76	3	0	3	0	1	0	0	0	6.67	1.05	47.79
K00230	0	1	0	0	1.72	0	0	0	0	0	0	0	10.4
K00231	0	13.34	6.06	1	16.85	0	5.76	0	1	0	4.9	0	164.79
K00232	0	0	0	1	8.88	0	0	0	0	0	1.31	0	20.98
K00239	17.36	113.38	19.85	7.04	44.08	19.39	21.1	13.49	9.46	8.65	164.51	8.85	329.82
K00240	3.15	58.76	14.56	10.85	18.27	2	5.45	7.61	4.48	2.55	56.2	3.99	87.93
K00241	5.46	21.36	6.85	3	13.35	1	6.95	0	0	1	72.84	1.4	162.19
K00242	1	8.12	0	0	6.18	1	5.34	1.2	1.02	3.97	4.83	0	40.03
K00243	0	13.64	4	0	1	1.48	1	0	0	0	15.18	3.91	24.02
K00244	4.02	9.77	3.06	0	4.6	2.93	1.37	1.22	4.35	3.76	22.4	4.93	129.9
K00245	3.87	0	0	0	0	0	0	0	0	1.42	0	0	4.1
K00246	0	1.48	0	0	0	0	0	0	0	0	0	0	7.31
K00247	0	0	0	0	0	0	1	0	0	0	0	0	3.93
K00248	0	10.47	0	2	2	1	1	0	0	0	19.7	0	43.72
K00249	0	2.88	0	0	4.04	0	6.67	0	0	0	4.69	0	59.78
K00252	1	7.16	3	14.43	19	2.29	7.05	2.17	0	2.03	14.35	1	93.06
K00253	2.16	4	1.6	0	0	1.33	2.94	0	1	0	13.97	0	30.37
K00254	7.44	26.26	1.54	2.29	10.31	4.28	4	1	3.7	2	23.14	0	63.22
K00259	1	12.48	1	1.07	6.14	0	2.28	1	0	2	18.59	0	141.14
K00260	4	6.08	3.18	3	7.82	1.31	2	0	0	0	6.63	0	26.26
K00261	1	4	1	3.43	0	0	0	0	0	0	1	7.9	60.22
K00262	9.03	97.54	16.31	15.11	14.18	7.91	17.72	4.17	5.5	3.11	211.52	2	241.71
K00263	0	0	2.05	1	0	0	6.2	0	1.04	1	4.87	0	39.25
K00265	5.62	27.72	3.85	3.01	25.68	3.62	8.12	3.11	6.01	3	120.58	0	212.14
K00266	7.49	61.52	11.24	4.48	22.1	2	3	1	1	4	146.75	0	284.43
K00274	0	0	0	0	0	0	0	0	0	0	0	0	2.27
K00275	2.1	12.96	5	1	3.49	3.22	3.75	1.65	1	2	16.54	2.19	124.91
K00276	0	0	0	0	0	0	0	0	0	0	0	0	1.36
K00278	0	27.97	4.1	0	12	2.29	0	2	2.46	2.34	40.99	0	172.83
K00281	11.97	91.69	17.89	12.29	29.9	16.46	11.66	9.15	10.11	24.59	64.16	16.13	244.59
K00282	0	14.74	0	3.37	6.51	0	8.76	2.28	1	1	47.43	0	82.71
K00283	1.34	14.3	0	4	4	0	7	0	0	1.84	41.3	1.19	87.65
K00284	0	3.33	0	0	0	0	1	0	0	0	24.23	0	19.68
K00285	3.12	11.46	3.31	2	16.74	11.7	3.33	4.57	4.13	1.17	18.01	1	65.63
K00286	5	36.6	7.55	4.99	15.37	3	0	1.27	2.99	5.33	50.74	2	117.35
K00287	5.02	40.54	11.95	3	9.47	2	1	1	1	3.35	33.71	3.63	162.06
K00288	0	0	0	0	0	0	0	0	0	0	0	0	12.75
K00289	0	1.04	0	0	0	0	0	0	0	0	0	0	71.99
K00290	0	25.42	3	1	5.07	0	2.59	0	0	0	47.05	0	129.65
K00293	0	0	0	0	0	0	0	0	0	0	0	0	9.08
K00294	0	34.57	8.08	1	1.33	1	4.58	6.91	0	0	36.12	11.58	110.82
K00297	1.5	7.21	1.34	3	7.08	0	1	1.45	0	0	42.75	0	170.15
K00298	0	0	0	0	1	0	0	0	0	0	6.53	0	1.27
K00299	3	4.91	0	1	7.15	1	1.08	0	0	0	3.24	0	31.89
K00302	1	0	1.19	1	0	0	1	0	0	0	2.1	0	35.02
K00303	0	1	0	0	0	0	0	0	0	0	1	0	17.4
K00304	0	0	0	0	0	0	0	0	0	0	0	0	8.25
K00305	0	0	1	0	0	0	0	0	0	1	1	0	9.78
K00311	0	14.92	3.93	0	6.97	0	2	2	1	0	10.86	2.64	59.09
K00313	0	3.46	4	2	0	0	0	0	0	1.41	0	0	1.04
K00315	0	0	0	0	0	0	0	0	0	0	0	0	10.99
K00316	0	0	0	0	0	0	0	0	0	0	0	0	0
K00318	0	2.57	1.13	5.01	5.85	0	1	1.07	0	2	3.33	10.75	107.29
K00319	0	0	0	0	0	0	0	0	0	0	0	0	5.78
K00322	3.33	1.99	2.41	0	4.96	1.6	3.81	2	1.4	2.1	4.6	1.88	11.55
K00324	7.52	20.4	8.47	0	13.71	3.72	5.06	0	1	2.75	26.99	0	309.26
K00325	5.39	22.2	12.06	1.24	10.62	2.47	8.15	2.68	1.25	9.39	25.21	0	273.68
K00329	0	0	1	0	0	0	0	0	0	0	0	0	9.52
K00330	0	23.8	2	0	5.04	4.5	1	2.3	0	1.82	10.94	2.48	74.03
K00331	3.39	24	2	3.16	8.34	1	1	2.27	1	2.23	20.33	2	54
K00332	0	7	4.94	1.76	1.43	0	0	2	2	0	3	4.28	42.85
K00333	0	14.17	4.35	1.24	7	2.99	0	1.34	0	0	12.06	6.5	89.13
K00334	1.1	24.41	4.49	1	7.82	2.03	0	1.15	1	2	9.93	2	70.25
K00335	5.65	31.98	5	3.65	9.71	2	5.85	0	0	6.95	44.5	2.46	128.87
K00336	8.27	51.46	13.8	3.27	21.8	10.14	8.52	6.64	4.74	11.88	40.91	9.61	147.35
K00337	4.94	22.3	7.47	3	5.85	0	2.81	1.47	2.5	4.4	42.8	7.17	97.86
K00338	4.89	21.22	3.53	0	5.69	0	2.5	2.78	0	4.65	17.03	3.71	84.25
K00339	0	11.27	7.36	1	4.29	0	0	0	0	2.9	20.35	1.73	88.09
K00340	1	16.23	0	1	3.14	2.36	0	0	4.08	1.21	11.7	1.93	54.58
K00341	10.21	34.46	11.42	7.36	17.97	3.36	9.85	5.8	7	7.68	52.86	9.71	150.95
K00342	8.74	36.38	7.03	3.62	9.89	6.81	8.2	3.87	7.43	4.54	52.92	12.15	151.38
K00343	5.61	32.2	4.86	4.12	8.55	1.18	3.17	2.08	3.58	4.79	32.5	7.6	102.91
K00344	2.52	0	0	1.21	2.21	1.28	1.74	1.39	1.31	2.62	2	0	40.75
K00346	4.57	37.05	8	0	8.54	2	2	0	5.93	7.11	58.18	2.3	110.21
K00347	2	34.82	6.88	1	5.65	4.42	3.01	3.06	1	3.6	69.47	1.15	186.43
K00348	2.83	25.76	10.45	0	3.18	5.66	0	1.26	2.67	1.41	58.61	1	135.91
K00349	1.12	29.22	3.25	1	4.64	1.79	0	1.22	0	3.97	51.27	0	141.29
K00350	1.4	30.83	3.02	2	3	0	1.84	0	0	1	61.79	0	60.14
K00351	5.38	39.64	11.31	1.01	7.15	3.45	3.63	5.93	1.13	6.62	94.54	1.97	200.53
K00354	0	0	1.24	0	0	1.1	0	0	0	0	1.86	0	7.42
K00355	0	0	0	0	0	0	0	0	0	1.4	5.63	0	6.69
K00356	0	0	0	0	0	0	0	0	0	0	0	0	2.07
K00362	1.17	8.19	1.6	0	3.81	0	0	0	0	0	0	1	15.77
K00363	0	0	0	0	0	0	0	0	0	0	1	0	2.21
K00364	0	2	0	5	0	0	4	0	1	0	4.2	0	19.75
K00366	0	0	0	0	0	0	0	0	0	0	0	0	0
K00368	0	2.48	2	1.06	10.82	0	0	0	0	0	2.97	0	97.12
K00370	5.74	14.44	5.88	6	13.83	4	8	1	1	3.52	22.03	0	105.33
K00371	4	8.5	7.48	6.12	7.68	1.42	3.98	2.95	0	3	3.91	0	56.64
K00372	0	6.04	3.77	1.95	0	0	0	0	1.27	2.36	3.45	5.4	5.88
K00373	0	1	0	4	1	0	0	0	0	0	2	0	25.18
K00374	0	1	0	3	2.44	0	1	0	0	0	2.14	0	19.88
K00375	3.99	20.08	6.96	2.09	7.5	1.19	6.29	1	2.84	0	26.92	1	50.54
K00376	0	1	4.16	0	0	0	1.61	0	0	0	2	0	22.94
K00380	3.42	2	3.76	0	2.33	0	0	1.52	1.59	1.62	0	0	62.38
K00381	3.47	10.52	3.3	0	2.71	1.16	1.2	0	0	2.77	6.59	1.2	65.08
K00382	14.2	98.46	18.11	9.25	40.92	5.89	13.2	7.26	8	8.51	97.3	6.21	520.25
K00383	4.92	7.29	0	2	5.62	1.1	3.41	1.41	1.43	2.51	9.13	0	31.2
K00384	13.33	69.98	13.93	8.76	28.81	9.38	20.56	3.18	1.24	1.34	125.85	10.85	345.37
K00385	0	1.53	0	0	0	0	1	0	0	0	3.5	0	1.39
K00389	0	0	0	0	1	0	1	0	0	0	1	2	3.4
K00390	0	7.28	0	0	5.82	1.9	0	0	0	0	1	1.97	47.86
K00392	4.89	0	1	1	10.97	0	7	1	0	0	7.52	0	42.4
K00394	0	2.43	0	2	1.22	0	0	0	0	0	10.25	0	5.8
K00395	0	2.94	0	0	0	0	0	0	0	0	4.66	0	3.49
K00399	0	0	0	0	0	0	0	0	0	0	2.04	0	4.65
K00400	0	0	0	0	0	0	0	0	0	0	0	0	5.37
K00401	0	0	0	0	0	0	0	0	0	0	0	0	1.7
K00404	5.44	25.05	5	3	3.58	0	1.21	0	0	1.21	7.39	0	60.83
K00405	2.68	5.14	3	1	0	0	0	0	0	1.05	2.34	1.06	37.26
K00406	1	0	1	0	2.09	0	0	3.27	0	1	3.05	4.07	27.65
K00407	0	1	0	1	1.11	0	0	0	0	0	5.14	1	35.01
K00411	2.87	3.25	1	1	7.35	0	0	0	1	0	7.4	0	32.72
K00412	2.17	6.5	4.95	0	4.96	0	1	1.05	0	0	8.94	0	56.82
K00413	1	2	0	0	2.05	0	0	0	0	1	2	0	38.63
K00425	8.16	67.66	7.47	3.9	14.83	2.15	5.27	3.37	4.7	3.36	58.55	0	206.83
K00426	1	38	9.83	5.04	25.33	1.4	1.1	3.48	2.45	2.91	24.72	1.13	166.8
K00427	0	2	0	0	0	0	0	2	0	0	0	0	7.83
K00428	7.43	0	1.8	1	0	0	0	1.57	0	0	14.06	1	39.18
K00432	1.31	48.5	7.91	2	9.38	1	1.4	0	0	0	126.53	1.74	226.67
K00436	0	0	0	0	3	0	0	0	0	0	0	0	6.76
K00441	0	1.91	0	0	0	0	0	0	0	0	0	0	0
K00443	0	0	0	1	0	0	0	0	0	0	0	0	0
K00446	0	3	1	1.09	1.22	0	2	1.25	0	1.79	3.32	0	26.76
K00448	1.24	0	0	0	0	0	1	0	0	0	1	0	4.81
K00449	0	2	1.48	0	1.02	0	3	0	0	0	4.67	1.36	4.12
K00450	0	0	1	1.46	0	0	1.98	0	0	0	1.94	0	13.52
K00451	0	0	3.37	0	1.07	0	0	0	0	0	0	0	7
K00452	0	0	0	0	0	0	0	0	0	0	0	0	2.67
K00453	1.17	0	0	0	2.3	1	1	0	1	1	0	2	16.18
K00455	0	1.83	0	0	0	0	1.64	0	1.11	1.31	0	0	1.7
K00457	1.24	2	0	0	3	0	0	0	0	1.15	3.21	0	43.67
K00459	2	17.06	2.26	4.57	2	0	0	0	1	0	3	6.04	107.03
K00464	0	0	0	1	0	0	0	0	0	0	0	0	0
K00466	0	0	0	0	0	0	0	0	0	0	3.44	0	0
K00472	0	0	0	0	0	0	0	0	0	0	0	0	6.19
K00476	0	0	0	0	0	0	0	0	0	0	0	0	1.22
K00479	0	0	0	0	0	0	0	0	0	0	0	0	6.25
K00480	0	0	0	1	1.29	0	0	0	0	0	3.24	0	26.11
K00481	1.18	2.07	0	0	1	0	0	0	0	0	8.09	0	20.63
K00483	4.09	2.46	3.92	2.62	5.51	6.34	0	4.93	6.3	9.72	0	0	7.67
K00484	0	1.23	0	2	2.82	0	1.99	1.21	1.18	3.9	0	0	12.27
K00486	0	0	0	0	0	0	0	0	0	0	0	0	3.21
K00491	0	0	1.67	0	1	0	0	0	0	0	0	0	1.61
K00494	0	0	0	0	0	2.53	1	0	0	1	0	0	0
K00496	0	6.55	0	0	1.85	0	1.49	0	0	0	0	0	26.24
K00499	0	0	0	0	0	0	0	0	0	0	0	0	3.62
K00500	0	0	0	0	0	0	0	0	0	0	0	1	10.59
K00505	0	0	0	0	0	0	0	0	0	0	0	0	0
K00507	2.43	7.63	1.06	0	0	0	0	0	0	0	7.84	0	19.39
K00508	0	3	0	0	12.28	0	4.92	0	0	1	6	0	30.82
K00510	0	0	0	0	1.42	0	2.12	0	0	0	0	0	8.06
K00523	0	3.24	3.71	0	2.43	0	0	0	0	0	3.18	0	37.12
K00525	12.7	119.51	33.05	17.68	39.56	15.94	28.52	13.43	11.14	9.47	92.86	9.96	556.39
K00526	10.23	47.46	6.89	5.71	31.28	9.26	14.3	4.13	6.76	1.93	33.09	5.08	130.86
K00527	5.79	147.69	16.65	14.08	45.16	4.38	13.09	15.03	4.09	5.87	258.27	1.42	326.78
K00528	8.61	62.13	10.91	3	24.5	3	6	1	3	0	63.59	3.68	233.06
K00529	0	0	0	0	0	0	0	0	0	0	0	0	9.01
K00533	0	0	0	0	0	0	0	0	0	0	0	0	3.72
K00537	4.34	10.78	1	1	3.34	0	2.77	1	2	1	9.94	0	149.69
K00542	0	0	0	0	0	0	0	0	0	0	0	0	0
K00544	0	0	2.48	0	0	0	0	0	0	0	2.06	0	1
K00547	0	1	0	0	0	0	2	0	0	0	3.55	0	5.79
K00548	6.34	36.61	1	0	19.73	1	2.75	2.38	0	4	115.97	2	311.69
K00549	9.86	40.27	17.55	4.9	14.15	0	15.16	3.54	7.57	5.73	39.84	0	126.05
K00554	5.25	63.38	7	1.39	19.48	5.69	10.71	2	2.71	1	97.47	8.65	230.53
K00556	0	13.62	0	1.03	0	0	1	0	0	0	12.84	1.47	9.95
K00557	0	2	0	2	1	0	0	0	1	2	6.4	0	19.44
K00558	13.2	100.42	27.44	1.97	9.41	2	10.61	5	0	1	246.63	22.66	200.53
K00560	3	67.81	10.07	3	10.4	6.48	7.95	5.87	0	0	71.02	3.13	215.88
K00561	3.1	6.6	3.12	2.82	3.49	0	2.49	0	1	0	3.92	2.37	22.61
K00563	1	7.56	0	3.74	3.34	1	1.23	0	0	1	1.52	3.52	34.13
K00564	1.12	6.46	4.9	1	3.28	0	1.2	2.75	2	1.16	9.87	0	56.46
K00566	5.04	73.17	14.11	6	12	3.16	11.23	2.16	3	1	119.16	6.89	271.95
K00567	3.48	28.32	7.52	2	3	0	3.91	0	1.56	1.23	37.36	1	90.09
K00568	1.41	6.33	2.46	0	3.26	1.46	0	0	0	1	12.58	0	47.67
K00570	0	0	0	0	0	0	0	0	0	0	0	0	9.92
K00571	18.28	58.98	9.06	23.02	11.81	17.06	7.81	12.03	17.73	19.52	84.03	27.91	141.08
K00573	1.03	16.55	6.98	1.2	2.97	0	2	0	1	0	16.01	5.55	86.94
K00574	2.51	13.2	1	4	6	0	6	0	0	0	4	0	53.54
K00575	1.43	2.58	0	0	0	0	2.34	0	0	1	4.5	0	18.17
K00577	0	0	0	0	0	0	0	0	0	0	0	0	1.59
K00578	0	0	0	0	0	0	0	0	0	0	0	0	0
K00580	0	0	0	0	0	0	0	0	0	0	0	0	2.31
K00584	0	0	0	0	0	0	0	0	0	0	0	0	2.18
K00590	0	0	0	0	0	0	0	0	0	0	0	0	0
K00594	0	0	0	0	0	0	0	0	0	0	0	0	4.66
K00595	0	14.4	0	0	11.48	6.23	0	0	0	1	16.57	0	151.01
K00598	1	0	0	0	3.29	0	0	0	0	0	0	0	9.13
K00600	11.43	73.54	23.3	6.08	38.98	8.72	20.32	1	5.29	3.47	155.04	8.94	401.31
K00602	10	87.81	18.78	10.86	28.23	1	11.08	5	4.39	6.93	132.03	3.08	321.74
K00603	0	7.81	3	1	2	0	0	0	0	0	4.37	0	94.43
K00604	3.32	52.77	11.41	9.71	19	4.61	11.85	5.13	0	5	75.59	10.83	265.59
K00605	3.6	37.98	10.1	2	12.8	4.77	2.14	4.19	5.19	4.89	66.32	3.08	244.1
K00606	0	22.84	4.6	1.59	11.23	0	2.25	1.71	0	2	31.02	0	160.09
K00609	6.44	45.43	10.04	5.13	10.98	4.86	2	1	0	0	70.26	3.83	210.07
K00610	2.03	17.65	3.04	0	7.71	3.57	0	1.17	1.21	2.03	22.89	0	102.64
K00611	4	33.93	0	1	15.3	3.47	5.25	6	1	5	106.47	0	94.24
K00612	0	0	0	0	0	0	0	0	0	0	2.81	0	0
K00613	1	2	3.09	0	0	1	0	0	0	0	0	0	1.12
K00615	18.84	149.38	30.83	18.34	19.06	17.37	21.4	15.42	8.06	7.88	244.28	8.28	381.12
K00616	4.13	31.98	8.26	6.52	14.71	5.13	5.12	1	3.39	2	18.23	5.58	209.55
K00619	0	0	3.8	0	0	0	0	0	0	0	4.82	0	7.25
K00620	8.3	15.58	4	3	21.38	2	2	0	1	0	33.11	1.05	134.06
K00621	0	0	0	1.61	0	0	0	0	0	0	1	2.17	0
K00624	0	0	0	0	0	0	0	0	0	0	0	0	9.73
K00625	1	28.68	6.68	0	6.25	5.6	4.3	2.16	0	0	61.9	0	146.96
K00626	11.53	34.03	20.02	14.42	21.94	3.21	13.04	2	7	2	69.38	3.67	437.71
K00627	9.85	37.95	9.28	4.23	25.8	3.61	5.4	0	2.09	1.26	35.02	3.11	192.33
K00631	3.23	9.14	1.34	0	0	0	1.33	0	1.27	1.75	19.31	2	24.34
K00632	1	2.79	1.03	0	0	1.11	0	0	1.91	1.36	2.85	0	47.21
K00633	0	0	0	0	0	0	0	0	0	0	0	0	3.31
K00634	0	4	1.8	2.73	1.17	0	0	0	0	0	26.49	0	20.15
K00635	0	0	0	0	0	0	0	0	0	0	0	0	2.69
K00638	0	3.97	0	0	0	0	0	0	0	0	0	0	3.28
K00639	2.53	65.67	9.03	2.46	5.72	5.09	2.49	2.82	1.52	1.65	90.93	5.21	193.75
K00640	8.15	28.31	13.3	0	12.88	0	2.49	1	1	5.46	64.44	2	123
K00641	8.37	26.18	10.49	3.22	16.39	1	8.17	1.69	3	0	34.2	2.06	173.12
K00643	0	0	0	1.14	0	0	0	0	0	0	0	0	10.68
K00645	4.64	46.02	8.28	4.14	7.76	5.22	2	1.1	3.87	3.37	87.85	4.76	189.53
K00647	2.63	17.17	4.09	0	9.74	7.78	2.15	0	3.25	11.45	96.76	1.11	91.13
K00648	7.86	49.97	8.61	3	18.02	2	11.83	3.08	4.37	6.05	103.88	6.11	323.57
K00651	0	6.52	1	1	2.02	1.29	1	0	0	0	30.55	0	36.62
K00652	3.15	14.6	10.31	5.37	15.34	3	2	0	0	1	14.54	3.74	158.11
K00654	0	0	0	0	0	0	0	0	0	0	1.65	0	0
K00655	1.11	35.86	10.59	8.34	16.48	3	2.83	4.88	0	0	58.21	4.83	247.01
K00656	3.11	40.85	13.76	5.5	24.74	11.64	5.94	16.02	10.68	3.7	67.78	9.74	165.61
K00657	0	20.59	1.11	0	4.09	0	1	0	0	0	30.79	0	101.77
K00658	9.34	46.13	9.63	16.44	22.05	6.64	5.93	6.6	10.24	4.36	22.92	22.84	227.29
K00661	0	8.98	2.93	1.33	4.61	1.23	0	1	0	0	32.79	0	39.18
K00662	0	0	0	1	0	0	0	0	0	0	16.21	0	5.8
K00663	0	0	0	0	0	0	0	0	0	0	0	0	4.4
K00666	2.1	31.93	3	5.12	15.3	2	3.06	4.47	0	2.03	59.16	3	225.46
K00671	0	1	0	0	0	0	0	0	0	0	14.12	0	0
K00672	0	0	0	0	0	0	0	0	0	0	4.65	0	0
K00673	0	0	0	1.4	0	0	0	0	0	2.09	3.47	0	2
K00674	5.97	25.54	2.69	4.9	12.27	2.07	6.69	1.52	4.13	3.98	25.99	7.3	83.91
K00675	0	0	0	0	0	0	0	0	0	0	0	0	2.05
K00677	3.24	37.35	5.02	1	4.47	2.47	2	1.03	0	1.4	48.06	2.09	178.21
K00681	5.18	15.9	7.14	4.8	9.55	3.5	3.24	3.99	2.74	6.19	4.27	9.94	102.58
K00683	0	0	0	0	0	0	0	0	0	0	0	0	2.42
K00684	1.15	9.53	5	0	2	0	0	1.17	0	2.18	23.8	0	58.52
K00685	0	3	0	0	0	0	0	0	0	0	0	0	26.69
K00687	0	0	0	0	0	0	1	0	0	0	0	2.32	0
K00688	8.13	72.7	9.66	9.32	31.93	6.25	9.73	2	3.44	2	234.38	3	343.62
K00689	0	0	0	1	0	0	0	0	0	0	0	0	0
K00690	0	0	0	0	0	0	0	0	0	0	7.76	0	4.43
K00691	0	3.35	0	0	0	0	0	0	0	0	2	0	46.59
K00692	0	0	0	0	3.38	2.65	1	0	2	0	0	0	1
K00695	0	0	0	0	0	0	0	0	0	0	0	0	16.62
K00696	0	0	0	0	0	0	0	0	0	0	0	0	7.09
K00697	1	4.88	1.32	3.19	8.57	1	4.04	1.54	4.74	0	7	0	37.3
K00700	0	89.85	17.63	3	13.9	6.5	13.03	4	1	1	153.18	0	339.34
K00702	3.35	24.72	0	1	0	0	2.02	1	0	0	106.06	0	4.56
K00703	0	48.89	9.56	5.28	12.82	2	2.2	0	0	0	86.93	6.1	185.18
K00705	4.78	66.2	5	4.47	16.52	4	2	2.66	1	0	158.87	0	254.51
K00712	0	0	0	0	0	0	0	0	0	0	10.06	0	0
K00720	0	0	0	0	0	0	0	0	0	0	0	0	1.41
K00721	0	25.83	5.46	3	5.35	1.11	5.22	1	0	0	49.73	4.24	145.62
K00729	0	0	0	0	0	0	0	0	0	0	2.1	0	0
K00737	0	0	0	0	0	0	0	0	0	0	2.88	0	0
K00748	3.07	45.67	11.21	1.21	13.22	0	2.67	2.08	1.1	4.22	68.82	5.2	205.25
K00752	0	10.59	0	0	0	3.95	0	0	0	0	0	0	8.74
K00756	0	8.66	9.69	3.4	8.47	2.08	3.28	0	0	1	24.01	1	71.75
K00757	4.11	34.8	8.04	1.72	6.92	3.28	2.01	1.25	6.08	2.6	40.13	8.75	119.34
K00758	1	10.17	0	0	6.08	0	0	0	1.61	0	7.93	0	19.9
K00759	5.76	25.5	4.01	1	13.3	5.21	2.69	1.55	0	1.34	46.64	0	180.05
K00760	4.49	33.72	10.53	2	8.36	1.08	9.05	3.39	0	3.08	51.41	2.04	172.87
K00761	8.48	64.12	12.35	4	10.62	5.34	5.34	3.32	1.21	1.66	63.12	6.38	248.43
K00762	3.25	38.93	4.16	6	11.6	2	9.1	1	2.97	1.89	57.27	3	242.39
K00763	10.23	68.62	12.47	5	17.84	5.1	7.45	3.22	0	0	79.81	2.65	238.46
K00764	10.92	63.33	18.38	12.18	18.87	6.71	12.94	6.52	8.11	3.09	170.67	1	309.33
K00765	6.52	20.74	2	1	12.85	1	6.46	3	2	0	39.88	0	114.22
K00766	0	8.87	0	0	11.67	2.79	1	2	0	0	44.38	0	105.84
K00767	0	12.1	1.38	0	2.31	0	2.06	0	0	0	26.32	0	165.59
K00768	0	26.76	4.11	0	7.78	4.13	1.02	0	0	0	31.01	0	179.9
K00769	0	3.33	0	0	0	0	1.97	1	0	0	0	0	7.1
K00772	0	0	0	0	0	0	0	0	0	0	7.38	0	6.01
K00773	7.13	79.45	12.35	12.97	24.62	2	5.43	0	4.75	7.53	113.61	11.1	294.19
K00782	0	12.35	2.67	2	3	1	0	0	0	0	12.57	4.05	36.77
K00783	6.57	27.55	7.48	0	9.64	3.68	1	0	1	1	69.27	2	157.42
K00784	1	14.52	6.03	3.2	1	0	0	0	0	0	32.8	1.97	120.34
K00785	0	0	0	0	0	0	0	0	0	0	0	0	4.9
K00788	0	13.08	2.65	0	7.07	0	0	0	0	0	24.01	1	109.51
K00789	7.36	72.66	24.8	12.19	32.15	3	15.02	10.8	5.34	12.18	218.77	11.51	416.23
K00790	13.43	87.91	15.78	11.66	20.18	3.1	9.88	6.11	6	3.59	141.45	3.73	305.07
K00791	5.37	98.36	16.65	5.5	21.37	3.59	7.38	2.05	4	2.55	96.96	3.78	341.75
K00793	4.84	28.77	0	0	8.6	2	4.14	3.61	0	1	43.4	1	169.05
K00794	1	18.77	4.31	1	5.95	2.93	0	6.51	0	1	39	0	163.65
K00795	3.51	1.43	6.95	1.62	2	0	0	0	0	2.16	18.29	0	52.22
K00796	8.36	53.57	14.16	1	18.96	5.3	4	1.52	3.46	1	56.58	8.25	237.4
K00797	0	9.95	2	0	5.63	0	1.98	1.1	1.79	1.98	16.04	0	67.13
K00798	1.57	16.71	5.19	2.14	5	0	1	0	0	0	30.16	1	156.51
K00799	2.81	13.04	2.95	0	6.36	1.41	3.68	0	0	2.15	4.06	1.24	163.92
K00800	0	79.8	10.45	6.56	17.63	3	5.09	5.97	0	7.25	73.58	10.69	239.13
K00801	0	2	0	0	0	0	2.45	0	0	0	3.47	0	1.97
K00803	0	3.39	0	0	2.35	0	0	0	0	0	2.86	0	17.84
K00805	1	18.88	2.05	0	4	2.09	5.77	2	0	0	21.99	0	79.91
K00806	7.29	57.06	13.66	10.41	15.99	2.44	6.39	2.95	2	4.34	88.16	0	227.93
K00809	0	16.64	2.84	1.5	0	1	1.01	0	0	0	14.33	4.67	1.95
K00812	0	42.29	12.21	3.74	2.19	0	2	0	0	0	113.69	4.99	265.92
K00813	2.87	1.18	2	0	6.15	8	1	1	3.74	3.31	1	0	20.14
K00814	0	0	0	0	0	0	0	0	0	0	5.41	0	0
K00817	4.55	27.72	7.64	2	27.39	3.01	11.81	1	2.93	2.33	70.93	1.01	191.17
K00818	6.44	13.17	3.92	0	4.49	0	2.76	1.33	0	0	35.58	0	92.47
K00819	1	37.54	5.37	11.19	4.66	0	6.44	1	2	0	27.42	24.2	113.6
K00820	9.34	75.5	30.35	10.39	28.58	4.09	15.36	5.48	7	6.8	145.29	6.5	187.48
K00821	1	6.97	0	0	5.82	1.63	2	0	0	1	21.35	0	32.45
K00822	3.99	0	0	0	0	2.35	0	0	0	0	0	0	22.74
K00823	1	0	0	0	0	0	0	0	0	0	4.6	0	18.22
K00824	0	2	0	0	2	0	1.34	0	0	0	0	0	13.88
K00826	6.4	44.61	23.32	4.76	18.13	7.28	12.77	4.07	8.16	7.47	85.88	18.81	248.33
K00830	0	0	0	0	0	0	0	0	0	0	0	0	15.28
K00831	3.57	52.75	13.94	9.38	12.09	0	3	5	2.3	6.11	101.13	5.99	221.22
K00832	4.37	2.32	5.33	1	1	6.09	0	0	1.61	3.39	13.72	0	48.52
K00833	8.12	15.63	11.79	2	18.83	1	3.56	0	1	0	29.43	4.33	218.77
K00835	0	1.28	3.53	0	2.52	2.55	3.97	7.53	3.59	6.56	0	1	8.53
K00836	1.44	2	2.66	1	1	1	6	0	0	0	11.9	0	23.04
K00839	0	0	0	0	0	0	0	0	0	0	0	0	4.66
K00840	3	0	0	0	0	0	2	1.3	1	0	1	0	0
K00841	2	2	1.23	0	2	1.26	3	1	0	0	4.87	1.23	18.12
K00842	0	0	0	0	0	0	0	0	0	0	0	0	0
K00844	0	0	0	0	0	0	0	0	0	0	12.67	0	0
K00845	6.49	80.3	12.59	5.3	19.49	5.28	1	3	0	1	90.92	1.93	226.42
K00847	2.27	15.18	4	0	10.35	1	0	1	0	2	56.33	0	125.11
K00848	0	14.54	1	0	1.74	1	0	0	0	0	18.21	0	94.34
K00849	0	37.06	4.35	2.07	8.34	2.83	3.1	0	0	0	80.67	0	157.32
K00850	6.12	94.81	13.67	3	21.85	1	14.27	10.44	12.49	3.03	175.07	2.92	366.75
K00851	0	2	1	2	4.44	0	1	0	0	0	4.88	0	33.8
K00852	5.16	25.26	4.99	1	1	3	0	0	0	0	4	1.97	91.18
K00853	1	3.58	3	3	1	3.81	0	1	0	0	5.46	0	3.18
K00854	0	20.05	2	6.82	12.55	0	0	0	0	0	68.36	0	91.76
K00855	0	0	0	0	0	0	0	0	0	0	2.36	0	4.13
K00856	0	0	0	0	0	0	0	0	0	0	12.93	0	18.41
K00857	7.56	38	4.85	2.52	8.67	0	3.14	6.37	2	0	52.3	2	145.52
K00858	4.57	50.67	6.23	10	7.76	0	2.74	3.74	1	0	69.59	1	205.35
K00859	2	42.49	5.39	6.76	8.5	0	0	1	0	0	61.9	6.67	192.72
K00860	0	0	0	0	5.29	0	0	0	0	0	0	0	5.66
K00863	0	4	1.2	1	1.38	0	0	1	0	0	0	0	7.79
K00864	3.97	36.79	11.55	12.62	20.55	4	11.74	7.72	4.11	4.5	61.59	7.34	206.96
K00865	1	22.11	9.08	2	9.23	1	1.06	0	0	0	23.3	0	75.1
K00867	2.38	10.38	2.5	0	10	1	6	0	0	1.38	8	0	127.54
K00868	1.02	20.87	6.2	2.15	4.29	2.97	7.05	2	0	1.24	30.94	1.52	49.97
K00869	0	4.17	2.22	3	1.14	1.01	2.85	0	0	0	15.22	1	14.15
K00872	3.79	10.92	3.56	1	13.08	4.28	2.29	3.51	1.12	2.47	17.92	0	47.32
K00873	9.36	43.09	12.43	10.16	45.42	5.1	14.06	4.17	5.83	7.04	46.74	7.12	403.65
K00874	0	36.83	4.38	0	0	0	0	0	0	0	46.74	0	35.45
K00876	1	78.6	11.15	1.11	6.37	3.93	2	4	2.17	0	133.32	3.99	268.04
K00878	0	2.25	0	0	3.18	0	1	0	0	0	15.42	0	30.24
K00879	0	0	0	0	1	0	0	0	0	0	0	0	0
K00880	0	0	0	0	0	0	0	0	0	0	2.19	0	5.52
K00882	1	5.45	4.5	0	7.07	3	1	1	1	2.75	18.5	2.34	50.75
K00883	0	2.25	0	0	0	0	0	0	0	0	0	0	3.56
K00884	1	0	0	0	0	0	0	0	0	0	0	0	1.81
K00885	0	0	0	0	0	0	0	0	0	0	0	0	1
K00886	0	7.4	4	1.13	3.46	2	0	0	0	0	6.97	0	25.55
K00887	0	0	2.72	0	0	0	1	0	0	0	0	0	2
K00891	7.22	26.87	3.8	2	5.98	0	5.09	1.03	1	2.58	60.62	4.96	164.32
K00892	0	0	0	0	1.26	0	0	0	0	0	0	0	0
K00895	0	21.99	1	1	4.81	0	0	0	0	0	63.95	1	135.9
K00897	0	0	0	0	0	0	2.41	0	0	0	0	0	0
K00899	0	3.88	1	0	0	0	0	0	0	0	0	0	8.26
K00901	0	1	1.44	0	0	1.81	1	0	0	0	10.76	0	102.66
K00906	0	1.34	0	0	0	0	0	0	0	0	0	0	43.75
K00912	3.16	43.01	8.85	2.41	15.91	4.75	4.87	4.08	1	3.46	61.11	10.21	184.04
K00914	0	0	0	0	0	0	0	0	0	0	2.59	0	0
K00917	0	1	0	0	0	0	0	0	0	0	2.12	0	0
K00918	0	4.92	0	0	0	0	0	0	0	0	0	0	0
K00919	4	38.31	4.7	2.89	18.94	2	7.74	0	1.6	0	59.9	7.82	206.98
K00924	0	0	0	0	0	0	0	0	0	0	4.31	0	0
K00925	0	89.2	19.12	4.02	22.89	6.88	5.67	5.06	2	2.34	110.19	8.23	331.66
K00926	0	35.46	9.31	1	2.18	0	0	0	0	0	32.32	0	42.85
K00927	15.11	82.03	26.62	8.77	16.54	3.01	21.59	5.35	3.71	1.04	168.18	9.19	302
K00928	7.2	59.17	13.18	8.13	14.63	3	8.28	1	5.05	1	99.77	12.33	263.5
K00929	0	28.32	1.61	0	5.27	0	0	0	0	0	38.65	0	159.47
K00930	11.96	8.77	2.16	2	7.96	2	6.7	2	1	1.82	53.84	1	90.7
K00931	2.49	25.94	5.06	0	3.55	1.48	4.59	2.31	1.54	1	45.33	0	131.64
K00937	10.26	42.3	5.72	5.12	17.83	1.02	2.05	2.26	0	0	52.53	2	275.03
K00938	0	2.1	2.52	0	0	1.7	0	0	0	0	4.04	0	4.79
K00939	5.13	66.69	7.01	3.84	12.58	3.4	4	1.24	1.33	1.5	90.67	2.79	257.95
K00940	2.03	6.21	3.66	5.31	8.91	1.06	3.91	0	4.21	0	47.12	8.39	182.23
K00941	1.34	23.94	6.2	3.24	18.48	3.15	2.58	1.53	2	1	27.41	1	119.18
K00942	2.04	32.31	14.32	1.26	4.14	4.1	7.1	1	1.2	0	75.91	5.2	167.77
K00943	4.85	33.54	7.83	4.48	5.84	3.32	9.11	0	0	1.7	41.29	2	106.55
K00945	3.04	37.45	11.43	6.34	22.64	1.49	5.64	1.46	2.61	1.21	74.17	4.08	190.35
K00946	3.52	54.79	10.48	4.07	10.28	5	3	0	2.03	2.32	64.1	8.91	196.45
K00948	12.98	66.94	19.74	11.99	31	2.07	11.14	3.01	5.68	5	122.11	3.41	275.39
K00949	1	17.9	8.01	1	3.76	2.17	0	1	0	2.24	23.8	2.21	130.9
K00950	3	11.62	8.37	4.94	5.59	0	5.39	0	0	0	56.88	10.45	176.07
K00951	20.25	143.95	28.74	15.58	52.42	6.67	28.07	8.96	5.65	5.18	292.2	14.43	566.3
K00952	0	0	0	0	0	0	0	0	0	0	1.34	0	0
K00954	0	21.8	5.07	0	7.32	1	3.3	0	5.38	0	28.64	4.7	180.25
K00955	0	0	0	0	0	0	0	0	0	0	9.77	0	0
K00956	3	2.91	2	2	8.86	0	7.48	2.32	1	1	9.94	0	72.34
K00957	0	17.35	2	0	8.88	0	4.96	1	1	0	21.32	0	70.81
K00958	0	0	0	0	0	0	0	0	0	0	3.85	0	13.3
K00962	17.49	157.13	29.38	17.01	34.37	10.4	19.07	11.28	5.37	8.06	264.57	12.97	455.6
K00963	4.01	20.32	3.93	4	16.31	1	3.61	1	2	0	22.03	3.02	99.55
K00965	0	3	6.93	1	5.33	3	0	0	1.99	1.76	3	3.18	39.91
K00966	1	3.08	0	0	2.82	0	2.68	0	1.43	0	4.02	1	23.82
K00968	0	3.1	0	0	1	0	0	0	0	0	6.44	0	0
K00969	3.7	36.57	12.82	3.03	13.82	0	4	1	1	0	58.16	7.22	174.23
K00970	8.71	32.19	9.58	0	9.95	4.51	5.4	4.03	1	1.25	41.05	5.83	119.79
K00971	4	50.65	6.22	2	9.24	1.74	2.05	0	0	2.53	87.32	6.51	166.44
K00972	0	0	0	0	2.12	0	0	0	0	0	1.52	0	13.31
K00973	9.17	55.93	16.77	2.4	35.27	2.03	11.79	4.3	4.79	1.29	89.16	10.92	208.37
K00974	3.49	16.42	3.04	4.98	3.46	3.09	2.37	4.77	1	0	46.74	8.53	129.43
K00975	4.4	32.46	8.86	1	12	1	5.42	1.56	0	0	96.91	0	143.26
K00978	0	1.85	0	0	0	0	0	0	0	0	10.65	0	9.68
K00979	2.91	13.44	4.67	4.39	6.26	3	4.11	1.38	0	1	32.74	5.25	62.86
K00980	0	0	0	0	0	0	0	0	0	0	0	0	3.51
K00981	3	54.79	7.86	1	18.79	3.02	3.92	3.16	4.25	2.5	48.17	8.73	207.68
K00982	6.07	46.52	10.42	3	14.15	1.7	7.31	0	0	1	45.84	2.02	190.22
K00983	0	2.96	0	0	0	0	0	0	0	0	3.59	0	13.12
K00984	0	3.18	1	2.05	0	0	1	1	0	1	3.77	1	5.08
K00986	0	1	0	2.89	6.78	2.13	0	0	0	0	8.45	1.63	4.06
K00988	0	0	0	0	0	0	0	0	0	0	0	0	8.02
K00989	0	14.33	10.16	0	8.98	0	5.9	3.21	1	1	18.42	0	86.68
K00990	7.7	3.95	3.18	1	11.06	0	1.01	0	0	2	34.65	1.71	92.55
K00991	3.34	49.92	10.53	3.32	7.94	5.98	4.28	2.31	0	2.81	56.12	3.87	198.72
K00992	2	5.33	2.61	0	1	0	1	0	0	0	14.34	1	42.01
K00995	5.76	13.84	6.43	5.86	9.35	7.74	3.02	1.16	0	0	53.77	1	110.59
K00996	0	0	0	0	0	0	0	0	0	0	1.46	0	11.51
K00997	2.21	6.62	1	1.15	3.99	0	4.85	0	1	0	10.06	0	64.71
K00998	0	1.58	0	0	1.28	0	1.56	0	3.44	0	0	0	7.77
K01000	5.18	44.16	12.47	11.97	16.11	6.91	3.33	6.53	3.51	2	114.22	6.39	270.37
K01002	0	13.19	7.1	2	0	7.29	1	0	0	0	1	0	2.43
K01004	1	9.26	1.11	0	0	3.03	0	0	1	0	0	0	6.26
K01006	9.05	194.81	22.88	17.72	26.12	8	12.1	7.05	6.12	2	400.88	2.18	309.76
K01007	8.67	27.17	11.57	4.88	15.55	10.8	8.16	4.11	3.73	7.11	45.56	1.31	145.16
K01008	2.17	8.18	7	4.88	9.69	2.96	6.62	1	2.13	7.13	6.99	0	52.37
K01011	3	3.82	6.92	4	14.23	1.39	8.03	3	2.33	3	15.04	0	157.43
K01012	3.4	60.04	13.85	4	12.44	2.83	8.16	2.32	0	0	67.78	5.53	207.42
K01023	0	0	0	0	0	0	0	0	0	0	0	0	6.32
K01026	0	2.94	6.01	2.2	0	0	1	0	0	0	2.74	0	18.79
K01027	0	4.24	0	0	5.93	0	0	0	0	0	1	0	16.01
K01028	2.85	7.72	0	4.75	5.47	1	1	0	4	2	8.2	1	57.82
K01029	7.19	9.46	2.34	1	3.91	0	2.73	0	7.82	2	21.61	4	46.74
K01031	0	2.03	0	0	0	0	0	0	0	0	0	0	20.17
K01032	0	1.5	0	0	0	0	0	0	0	1	0	0	17.5
K01034	0	15.67	1.31	0	1	0	0	0	0	0	12	0	91.82
K01035	0	14.86	1	0	2	0	4.06	0	0	0	14.06	1.29	105
K01039	0	4.34	2.31	0	0	0	1.25	0	0	0	1	0	10.38
K01040	0	1	3.23	0	0	0	2.15	0	0	0	2.07	0	9.4
K01042	1.06	10.62	4	1	1.82	0	1.72	2	0	0	4.5	0	70.44
K01046	0	2.05	1.38	0	0	0	0	0	0	0	2.11	0	15.57
K01048	0	0	2.48	0	1	0	0	0	0	2.43	0	0	10.2
K01049	0	0	0	0	0	0	0	0	0	0	1.77	0	0
K01051	0	11.19	0	0	0	0	0	0	0	0	16.79	0	0
K01053	0	0	0	0	2.46	0	0	0	0	0	3	0	10.58
K01055	2	5.66	3.48	3	5.72	0	4.48	0	0	0	4.06	0	45.46
K01056	2	49.65	11.39	5	8.91	1	5.04	0	0	0	98.09	7.43	216.22
K01057	0	15.92	1	1	4.71	0	0	0	0	0	2.17	0	137.91
K01058	4.33	2	3.12	0	4.85	0	0	0	0	0	13.8	1	42.78
K01060	0	1.75	0	0	0	0	0	0	0	0	0	0	0
K01061	0	0	0	0	0	0	0	0	0	0	0	0	34.39
K01066	0	1.06	1	0	1	0	0	1	0	0	1.15	0	26.32
K01067	0	0	0	0	0	0	0	0	0	0	0	0	2.89
K01068	0	0	0	0	0	0	0	0	0	0	0	0	5.94
K01069	3.29	5.18	2.29	3	5.05	0	3.12	0	2	0	20.4	0	61.11
K01070	0	5.39	1	0	1	0	1	0	0	0	0	0	44.77
K01071	0	1	0	0	0	0	0	0	0	0	8.84	1	2.44
K01075	0	0	0	0	0	0	0	0	0	0	0	0	12.13
K01077	0	43.29	4.11	0	4.78	1	1	5.31	0	0	45.45	0	202.32
K01078	0	3.08	1	0	0	0	0	0	0	0	1.73	0	0
K01079	3.42	37.73	12.62	1	16.09	2.55	4.68	1	0	0	56.22	0	116.63
K01081	9.4	34.51	10.56	1.19	2	2	1	1.11	0	0	42.21	4.96	145.47
K01082	1	5.64	0	2.83	7.97	3.08	3.02	1	2.31	4.2	4.53	0	24.76
K01083	0	0	0	0	0	0	0	0	0	0	0	0	3.51
K01085	0	5.72	0	0	1	0	0	0	0	0	23.2	0	31.91
K01087	1	5.24	0	3.98	1	0	2.53	0	0	0	2.22	0	9.34
K01089	1	7.54	1	0	2	1	1	0	0	1	24.48	0	21.49
K01090	0	0	0	0	0	0	0	0	0	0	0	0	8.91
K01091	12.31	38.46	5.72	1.01	6.26	1	3.72	3.29	1.42	1.52	99.98	1.69	252.23
K01092	2.51	22.96	9.81	6.18	13.4	1.37	10.81	0	4	1.2	33.98	9.8	226.21
K01095	1	7.17	1	0	1	0	2	0	0	3.69	4.81	1	43.45
K01096	0	0	0	0	0	0	0	0	0	0	0	0	3.14
K01097	0	1	0	0	0	0	0	1	0	0	1.76	0	0
K01101	0	4.18	0	0	0	0	0	0	0	0	1	0	8.39
K01104	2	45.64	10.1	4.44	13.4	1	12.33	0	1	1	76.88	4.84	287.87
K01110	0	0	0	0	0	0	0	0	0	0	10.43	0	0
K01113	0	2	0	0	6.65	0	3.12	0	0	0	12.35	0	41.58
K01114	0	0	0	0	0	0	0	0	0	0	0	0	3.41
K01115	0	0	0	1	0	0	0	0	0	0	2.5	0	0
K01118	1	5.32	0	0	2.94	0	1.27	0	1.41	0	2.54	0	10.23
K01119	0	38.23	3.5	0	18.31	5.71	5.51	1.41	0	5.63	27.64	0	97.89
K01120	0	0	0	0	0	0	0	0	0	0	12.36	0	2.9
K01126	4.36	67.48	14.89	5.28	5.59	8.17	4.97	1	2.66	1	49.58	0	252.52
K01129	2.32	41.08	15.41	1	10.77	2.28	7.5	1	0	0	117.48	1.22	256.06
K01130	0	0	0	0	0	0	0	0	0	0	0	0	4.11
K01133	0	2	0	0	0	0	0	0	0	0	0	0	1.71
K01139	1	4.74	1	0	6.48	0	0	2	0	0	0	0	19.4
K01141	0	6.58	1	2.12	0	0	0	0	0	0	0	5.87	35.54
K01142	8.85	58.73	18.53	7.47	17.08	4.16	13.96	6.06	5.48	4	97.22	9.09	216.48
K01144	0	7.48	1.14	0	0	0	0	0	0	0	5.66	0	9.27
K01147	1	3.38	4.35	0	5.87	1.57	0	0	3.66	2.01	4.37	1.12	78.39
K01148	0	0	0	0	0	0	0	0	0	0	2.51	0	0
K01150	0	0	1	0	0	0	0	0	0	0	1	0	0
K01151	0	8.72	3.27	2.62	8.72	0	2.04	1	0	0	23.75	0	108.29
K01153	11.09	190.2	29.67	8.75	35.1	1	11.45	6.85	4	1	311.22	16.58	577.92
K01154	1.46	152.3	23.83	10.92	13.48	4	4	0	2	0	117.48	34.44	333.68
K01155	3.09	2.8	1	0	2	0	1	0	0	0	32.13	1.57	17.3
K01156	9.49	41.38	13.77	11.35	10.12	0	5.29	0	2.07	1.08	86.05	23.6	155.38
K01158	0	0	0	0	0	0	0	0	0	0	0	0	3.29
K01159	1	22.45	7.7	2.4	5.97	2	2	3	0	0	65.98	9.02	187.19
K01160	0	0	0	0	0	0	0	0	0	0	0	0	0
K01161	0	0	0	0	0	0	0	0	0	0	0	0	0
K01163	0	15.38	2	2	1	2	1.04	1	0	0	6.36	0	104.88
K01166	2	1	0	0	0	0	0	0	0	0	0	0	18.48
K01167	0	0	0	0	0	0	0	0	0	0	0	0	10.86
K01170	0	0	0	0	0	0	0	0	0	0	0	0	3.65
K01173	1.11	32.44	3.78	0	8.89	0	0	3.6	0	0	30.66	1	105.55
K01174	0	2	1.72	0	0	2	1	1.82	0	0	3.72	2.54	44.37
K01175	0	1	0	0	0	0	0	0	0	0	0	0	5.92
K01176	0	13.03	9.79	0	5.67	0	3	0	0	2	143.51	0	67.55
K01179	0	33.03	1.29	0	0	0	1	0	0	0	151.21	0	16.15
K01181	0	7.79	0	0	0	0	0	0	0	0	24.63	0	0
K01182	0	1	4	0	0	0	1	0	0	2	7.47	0	32.73
K01183	0	13.75	0	0	1.13	0	0	0	0	0	53.04	0	12.32
K01185	0	3	1.92	0	0	0	0	1	0	0	15.22	0	167.61
K01186	0	62.57	9.72	1.75	3	2.28	2	3	1	0	25.75	5.77	177.39
K01187	0	22.97	4	1	5.28	3.43	5.7	2	0	0	122.08	0	66.49
K01190	3.31	163.52	32.43	4	44.21	4.89	3.03	2	0	1	292.07	2	480.08
K01191	1.13	11.5	3.22	0	2.76	1	0	0	0	0	14.75	1.15	42.09
K01192	0	22.1	0	0	6.65	0	0	0	0	0	21.31	0	109.12
K01193	5.26	0	3.43	3	9.52	0	1.12	1	0	2.16	44.59	1	50.27
K01194	0	0	0	0	0	0	0	0	0	0	0	0	1.39
K01195	2.39	17.38	1.47	1	0	0	2	0	0	0	23.01	0	2.06
K01197	0	7.01	3.42	0	13.05	1.44	1	0	0	0	16.2	0	113.43
K01198	0	5.4	0	0	0	1.28	0	0	0	0	7.15	0	2.54
K01200	3	11.76	5.6	0	2.03	7.17	1	0	0	0	40.29	0	21.61
K01201	0	0	0	0	1.27	0	0	0	0	0	37.71	0	1.29
K01205	0	33.4	0	0	3	0	0	0	1	0	51.94	0	12.82
K01206	0	75.83	16.24	2.28	15.38	4.4	4	1.64	2.42	0	111.7	0	334.86
K01207	4.55	38.66	11.55	1	6.98	3.8	3.22	2.17	1.27	0	51.14	2.2	113.4
K01209	1	5.14	1	2	0	0	0	0	0	0	52.52	0	3.81
K01210	0	0	0	0	0	0	0	0	0	0	0	0	4.46
K01212	0	5.38	0	0	0	0	0	0	0	0	15.16	0	0
K01215	0	0	0	0	0	0	0	0	0	0	4.46	0	0
K01218	0	14.98	0	0	0	1.01	0	0	0	0	45.01	0	11.4
K01220	0	2.33	0	0	0	0	3	0	0	0	4	3.97	1
K01222	0	0	1	0	0	0	0	0	0	0	0	0	22.01
K01223	2	4.58	5.63	0	13.68	0	1	1.04	0	0	15.32	1	73.6
K01224	0	12.35	0	0	0	0	4.91	0	0	0	39.11	0	11.92
K01226	2.2	5.13	5.88	2	5.1	5.64	2.47	3.11	1.72	3.1	9.06	3.05	29.5
K01227	0	10.13	5.05	0	1.25	2	1.28	0	0	0	2	0	8.79
K01231	0	0	0	0	0	0	0	0	0	0	2.43	0	0
K01232	1.16	0	0	0	2	0	0	0	0	0	1.06	0	3.26
K01233	0	0	0	0	0	0	0	0	0	0	0	0	1.44
K01235	0	0	0	0	1.61	0	0	0	0	0	16.84	0	0
K01236	0	3.28	1	0	6.23	0	0	0	0	0	3.38	0	38.7
K01239	2.19	9.38	4	1	18.57	1.49	2.15	0	0	2	5.05	0	72.97
K01241	3.03	14.69	2.55	1.92	5	0	1	2	1.49	2	14.71	0	139.71
K01243	1	43.62	9.67	0	7.22	6.91	8.92	1	0	1.8	28.13	1.95	87.86
K01246	0	10	3	0	3	0	3.07	0	0	0	16.08	2.29	65.8
K01247	0	1	1	0	0	0	2.07	0	0	0	9.8	1	29.8
K01251	7.52	47.16	13.18	3.91	19.64	2	8	0	1.22	2.03	72.94	1	162.25
K01255	6.19	23.84	6.18	1.63	4.61	7.25	5.04	0	4.13	6.5	22.57	0	156.51
K01256	12.51	60.93	20.75	9.1	41.05	6.85	11.84	2	7.63	10.31	82.76	2.03	190.99
K01258	6.24	38.24	9.64	3.43	8.88	3	7.01	1.09	1	4.3	83.41	0	171.05
K01259	1.21	3.16	2.68	2	4.56	3.1	1.29	0	0	1.45	12.73	0	71.36
K01261	1	0	0	0	1	0	2	0	1	0	0	2.08	5.36
K01262	9.13	117.63	20.87	7.05	31.12	9.85	11.15	7.06	4.68	3.02	195.21	10.12	311.8
K01265	7.28	50.07	9.57	7.95	22.51	4.16	11.33	6.18	1	2.3	83.88	2.02	265.95
K01266	0	5.41	0	0	0	0	0	0	0	0	5.87	0	15.41
K01267	1.48	16.15	4.28	1	9.65	0	0	1	0	0	8.84	0	45.32
K01270	5.7	92.98	20.3	0	20.48	4.12	6.78	1.77	3.46	5.81	158.9	5	271.39
K01271	1.76	4	1	0	0	0	3.54	4.78	1	3.45	4.48	0	6.21
K01273	0	19.17	0	0	3.54	0	1.4	0	0	0	5.51	1	38.12
K01274	0	0	0	0	0	0	0	0	0	0	0	0	0
K01277	0	33.52	1.11	1	4.53	2.54	1	0	0	0	57.34	0	103.77
K01278	2.35	98.85	12.69	3.95	13.69	3.37	3.42	5.05	2	1.28	122	10.71	237.37
K01281	0	1.13	0	0	0	1	0	0	0	0	1	1	0
K01283	0	0	0	0	0	0	0	0	0	0	0	0	6.53
K01284	1	116.65	14.01	10.95	32.56	2.37	9.97	3.58	3	1.55	150.82	0	275.71
K01286	0	2.59	0	0	0	1.07	0	0	0	0	5.03	3	35.89
K01294	0	1.4	0	0	0	0	0	0	0	0	0	0	0
K01295	0	1.47	0	1	0	0	1.45	1	0	0	1	0	15.7
K01297	0	29.76	6.87	6.01	2	1.5	4	0	0	0	55.05	8.22	143.67
K01299	0	2.22	1	0	0	1	0	0	0	0	1.81	0	18.11
K01303	0	0	0	0	0	0	0	0	0	0	0	0	0
K01304	1	1	2	2	2.54	0	4.35	0	2.54	1	3.77	0	24.99
K01305	0	1	1	0	0	0	0	0	0	0	1.27	0	0
K01308	0	0	0	0	0	0	0	0	0	0	5.16	0	0
K01318	0	2	1.88	0	0	0	0	0	0	0	0	0	0
K01322	9.49	28.14	11.71	7	16.17	1	7.37	6	0	0	81.75	0	91.13
K01338	8.67	87.64	34.33	6.8	28.55	7.63	9.97	6.75	5.3	2.57	176.36	9.86	347.41
K01342	0	0	3.55	0	0	0	1	0	0	0	0	0	5.18
K01347	14.15	2.62	10.17	0	0	0	2	0	0	0	49.21	6.44	1.05
K01354	3.03	22.49	4.14	5.14	11.02	2.2	14.74	0	1	2.3	26.28	4.15	152.56
K01356	4.78	23.57	3.32	0	2.5	2.7	1.03	1.83	2.59	3.19	24.87	0	79.31
K01358	15.2	68.02	11.72	6.01	20.92	6.26	6.74	4.34	4.6	4.79	98.95	8.32	226.16
K01361	0	33.61	17.3	0	1	9.96	2	1.42	0	0	16.15	1	14.42
K01363	0	1	0	0	0	0	0	1	1	0	42.19	0	0
K01366	0	0	0	0	0	0	0	0	0	0	1.65	0	0
K01369	0	0	0	0	0	0	0	0	0	0	2	0	0
K01372	0	56.51	7	0	6.38	2	0	0	0	0	51.04	0	41.45
K01373	0	0	0	0	0	0	0	0	0	1	48.11	0	0
K01392	0	2.28	0	0	0	0	0	0	0	0	0	0	0
K01400	0	0	0	0	0	0	0	0	0	0	0	0	1.91
K01401	1.12	0	0	0	0	0	0	0	0	0	0	0	1.48
K01406	12.41	3.28	2.66	1	5.07	3.67	1.29	0	1.32	4.3	18.88	4.99	5.71
K01407	0	0	2	0	2	0	2.28	0	0	1.52	1.06	0	25.13
K01408	0	0	0	0	0	0	0	0	0	0	2.44	0	0
K01409	3.17	68.02	17.11	2.14	13.37	2	6.41	0	0	0	111.86	6.42	308.34
K01414	15.11	17.49	10.53	1	15.59	9.57	5.14	4.58	6.97	4.95	27.43	2.09	71.85
K01419	0	6.16	0	0	2.96	1.18	1.7	1.22	2	1.66	5.34	0	51.82
K01420	1	5.04	3	1	5.72	2.26	4.68	3.07	1.51	2.06	10.3	0	86.95
K01421	1	13.34	10.51	4	6.9	3.61	4	1	0	0	14.46	0	86.75
K01424	4.49	26.46	13.68	1.43	9.43	2.31	6.6	1.24	3.19	5.37	66.94	3.12	183.75
K01425	0	14.79	2.11	5	3	0	8.52	0	1	0	22.2	0	89.92
K01426	2.1	4	4.72	0	14.64	1	4.2	2.09	0	0	11.18	0	95.26
K01428	1.03	6.37	4.96	4.35	0	0	0	2.54	2.06	1.26	6	16.44	15.83
K01429	1	0	0	3	0	0	0	0	1.99	1	0	0	0
K01430	1	0	1.22	3.23	0	0	1	0	0	0	2.07	1	9.05
K01432	0	0	0	0	0	0	0	0	0	0	0	0	12.98
K01433	2.01	31.01	0	1	7.66	3	0	1.03	5.1	3.49	22.78	0	79.66
K01434	0	6.46	1	4.08	1	0	2.89	1.02	0	0	2.24	5.54	29.87
K01436	0	2.03	1.42	1.49	0	0	0	0	0	0	0	0	20.37
K01437	0	0	0	0	0	0	0	0	0	0	5.66	1	0
K01438	1	11.76	2.44	0	1.11	2.5	2	0	0	0	49.47	1	39.3
K01439	5.4	16	6.02	0	6.14	1	1	1	2.76	1	30.7	1.16	113.07
K01440	0	0	0	0	0	0	0	0	0	0	0	0	1.43
K01442	0	10.98	0	3.77	1.31	0	2	0	0	0	8.26	0	15.19
K01443	0	26.63	3	0	8.67	1	2	0	0	0	18.63	2	116.26
K01444	1.86	0	0	0	0	0	0	0	0	0	1	0	0
K01446	0	0	0	0	0	0	0	0	0	0	0	0	0
K01447	0	7.89	2.14	0	0	0	0	0	0	0	0	0	90.44
K01448	5.2	86.6	16.62	1	29.23	4.93	8.78	2.89	1.21	1.25	101.24	8.77	237.35
K01449	0	1.9	0	0	0	0	0	0	0	0	16.96	0	16.27
K01451	0	10.01	0	2	5.18	1	1	0	0	0	4.42	0	90.06
K01455	0	0	0	0	0	0	0	0	0	0	0	0	4.01
K01457	0	0	0	0	2.35	0	0	0	0	0	0	0	0
K01462	7.4	58.79	8.51	0	23.35	1.17	5	1.03	1.37	1.91	77.43	8.02	253.21
K01464	0	8.02	2.68	0	1	4	0	0	0	1	5.38	0	23.95
K01465	4	77.41	20.11	2	20.52	1	5.16	2	2	0	78.33	4.36	300.85
K01466	3	4.2	1.1	1.21	4.69	0	2	1	0	0	8.71	2.55	19.96
K01467	0	0	0	0	0	0	0	0	0	0	0	0	0
K01468	3	37.85	9.22	0	5.55	2.05	7.75	0	0	0	47.13	0	141.81
K01469	0	0	0	0	0	0	0	0	0	0	2	0	12.72
K01470	0	0	2.21	0	1	0	0	0	1	0	2.29	0	94.85
K01473	3	0	2	1.42	0	0	4.78	0	0	0	7.36	0	9.56
K01474	0	2.34	2.69	1.12	0	0	3.08	0	0	0	0	0	7.9
K01476	0	12.16	9.39	3.34	1.9	0	3.96	1	0	0	16.94	15.08	30.68
K01478	0	33.4	5.16	1.57	5.37	0	1	0	0	0	21.49	3.33	129.5
K01479	5.64	4.26	5.37	0	3.79	4.57	2.06	1.17	3.44	0	20.48	2.87	171.76
K01480	2.53	15.79	6.02	1	4.53	3.68	3.34	0	2	2	20.03	1.96	62.33
K01482	0	0	0	0	0	0	0	0	0	0	0	0	3.79
K01484	2.43	0	0	0	0	0	0	0	0	0	6.25	0	0
K01485	4	2	1	2	3.76	0	3.46	0	0	0	8.73	0	24.47
K01486	0	8.26	1	0	2.14	1	2.34	0	0	1	20.87	0	22.17
K01487	0	4.08	1	0	0	1	1.85	0	0	0	13.67	0	18.67
K01488	2.49	24.79	8.85	4.01	7.1	4.11	2.14	2.12	3.17	2.66	2.63	8.48	122.92
K01489	0	23.56	5.61	3.05	2.02	0	0	3.73	1	1	20.18	3.28	135.39
K01491	5.87	48.83	10.57	5.84	10.44	6.77	8.26	2.45	3.34	1	85.98	7.83	232.29
K01493	0	22.82	7.83	4	3	0	0	1	0	1	56.25	0	159.65
K01494	2.68	15.87	3	3.06	8.68	1	6.33	1.45	2.03	1.98	22.14	6.9	63.87
K01495	6.59	31.55	7.93	1.49	6.68	5.5	4.07	2.72	1	0	61.14	1.78	134.18
K01496	1	7.35	2	0	1	0	0	0	0	0	2.2	0	38.87
K01497	2	4.65	1	0	2	0	1	0	0	0	9.06	1	27.83
K01501	0	1.21	0	0	2	0	0	0	0	0	3.58	0	21.36
K01502	0	0	0	0	0	0	0	0	0	0	0	0	0
K01505	0	0	0	0	0	0	0	0	0	0	0	0	4.82
K01507	2.65	29.7	4.16	2.41	11.73	3.27	5.26	1	3.62	1.39	24.43	3.99	162.72
K01512	0	0	0	0	1	0	0	0	0	0	4.06	0	15.12
K01515	0	13.08	1.7	1	4.82	2	4.28	0	1.34	1	11.16	0	59.93
K01519	0	0	0	0	0	0	0	0	0	0	5.9	0	0
K01520	3.72	31.1	4.35	1.98	22.37	3.46	2.24	1.21	1	1.73	47.5	6.75	158.97
K01523	1	8.57	2	0	3.88	0	1	0	0	0	1	0	47.78
K01524	10.31	37.34	6.18	3.11	19	7.27	5.96	1	3.2	2	30.74	0	172.26
K01525	3	6.39	2.58	0	1	0	0	0	0	0	9.79	1	32.2
K01530	0	0	0	0	0	0	0	0	0	0	29.55	0	0
K01531	0	1	0	1	1	0	0	0	0	0	7.33	0	42.82
K01533	5.8	35.31	10.93	5.79	15.82	0	3.35	0	1	0	66.67	3	205.79
K01534	9.75	76.47	6.36	14.85	37.37	1.75	19.02	3.01	7.84	3.4	168.74	1.85	344.34
K01537	6.1	33.25	17.15	8.44	17.54	1	4.47	2	0	1	96.91	3	209.46
K01539	0	0	0	0	0	0	0	0	0	0	4.12	0	0
K01546	0	1.48	0	0	0	0	0	0	1	0	0	0	3.02
K01547	0	1.06	0	1	0	2.86	0	1.34	0	0	0	0	3.75
K01548	0	0	0	0	0	0	0	0	0	0	0	0	3.86
K01551	0	2.32	0	1.49	0	0	5.02	0	3.48	0	7.53	0	55
K01555	0	0	1.5	0	3.03	1	0	0	0	0	1.36	0	25.55
K01556	0	0	0	2.76	0	0	1.91	3.13	0	0	2.08	0	27.71
K01560	0	13.4	0	1	0	0	1.48	0	0	1	12.08	0	88.83
K01561	0	1.64	0	0	0	0	0	0	0	0	0	0	10.46
K01563	0	0	0	0	0	0	0	0	0	0	0	0	3.98
K01567	0	5.93	0	0	3.3	0	1	0	0	0	0	0	9.44
K01571	0	15.44	1	0	3.26	1	4	0	0	0	47.2	0	65.11
K01572	3	35.41	3.21	0	4.15	1	1	2.27	0	0	92.38	0	174.61
K01573	0	0	0	0	0	0	0	0	0	0	0	0	1.39
K01574	0	0	0	0	0	0	0	0	0	0	0	0	10.8
K01575	0	1	0	0	3.6	0	3.05	0	0	0	1.26	0	11.06
K01576	0	0	0	0	0	0	0	0	0	0	0	0	4.15
K01578	0	0	0	0	0	0	0	0	0	1	0	0	33.08
K01579	3.17	15.3	6.05	1	7.16	1	1.3	0	0	1.29	20.93	0	116.42
K01581	2.34	6	0	0	1.4	0	1	0	0	0	8.04	0	20.58
K01582	0	1.36	0	0	0	0	0	1	0	0	1	0	2.31
K01584	0	5.12	0	0	0	1	0	1	0	0	2	0	23.62
K01585	0	25.52	7.17	2.67	8.35	0	1	0	0	0	49.61	4.48	161.63
K01586	4	40.92	6.46	4.23	13.5	3	9.77	2	3	1.43	90.55	0	339.28
K01588	6.09	34.16	5.45	5	15.61	2.3	1	0	1	0	76.09	1	186.45
K01589	4.65	19.61	9.42	1.16	17.41	2.28	2	0	1	0	14.14	2	109.14
K01590	0	0	0	0	0	0	0	0	0	0	6.38	0	0
K01591	1	53.19	5.36	2	15.19	1	0	0	0	0	45.92	1.15	193.16
K01593	0	0	0	0	0	0	0	0	0	0	2.03	0	0
K01595	10.55	10.7	10.9	2	15.99	1.5	1	1	1	0	13.99	2.6	124.06
K01596	14.48	28.03	4.38	9.4	12.72	1	13.75	3.87	3	3	46.64	2	111.08
K01597	1	3.73	2	0	4.01	1	2.85	0	0	0	14.85	0	15.88
K01598	0	0	0	0	0	0	0	0	0	0	0	0	0
K01599	5.02	18.53	4.22	6.7	10.12	0	9.98	0	0	0	18.55	4.66	117.3
K01601	0	0	2	0	0	0	0	0	0	0	2.18	0	35.68
K01602	0	0	0	0	0	0	0	0	0	0	0	0	6.12
K01607	1	3	0	1	5.69	2.48	1	0	0	0	9.84	0	44.23
K01608	0	1.72	0	0	0	1	0	0	0	0	3.13	0	3.44
K01609	1	17.73	2	0	9.39	1	3.29	0	0	0	25.12	0	90.41
K01610	3	52.16	17.96	7.8	21.68	5.97	9.2	17.67	5.1	2.38	135.17	16.75	188.1
K01611	0	0	0	0	1	1.72	2	0	0	0	8.46	0	22.69
K01613	4.21	40.85	11.38	0	8.99	3	1.23	0	0	4.07	73.51	1.49	131.4
K01615	0	4.2	1.01	1	1	0	0	0	0	0	17.25	0	3
K01616	6.16	15.44	7.97	8.09	11.6	0	10.84	3.62	1	2.88	18.31	0	66.25
K01617	0	0	0	0	0	0	0	0	0	0	0	0	17.32
K01619	1.26	30.35	6.89	1.07	12.44	0	5.81	2.03	3	2.28	61.58	5.56	216.4
K01620	1.04	45.12	6.3	2.36	8.98	1	0	1	0	0	48.45	3.35	184.91
K01621	0	1	0	0	1	0	0	0	0	0	14.03	1	11.38
K01623	0	6.42	7.36	1	3.32	1	3.34	1.17	1	0	6.63	0	22.8
K01624	10.38	86.55	23.5	6.07	24.75	2	8.36	8.16	3.92	4.14	136.14	5.34	283.31
K01625	1	9.86	5.45	1	1.77	2.7	2	0	0	1.21	37.17	0	38.96
K01626	7.54	25.56	6.97	7.44	23.49	10.08	5.85	5.66	4.87	4.81	38.52	2	146.36
K01627	6.58	12.92	3	2.28	9.64	2.58	1	0	0	0	51.99	6.87	63.2
K01628	0	5.43	1.09	0	0	3	3	0	0	0	5.62	0	23.54
K01629	0	5.46	0	0	0	0	0	0	0	0	16.39	0	0
K01630	0	0	0	0	0	0	0	0	0	0	1.37	0	2.6
K01633	0	22.65	4.25	0	9.37	0	3	0	1	0	26.11	5.4	138.38
K01634	0	0	0	0	0	0	0	0	0	0	3.04	0	0
K01635	0	1	1.22	0	0	3	1	0	0	0	2.3	2.47	1
K01637	5.02	22.12	5.33	3	16.05	3.42	4.36	0	1.07	1	7.57	0	73.53
K01638	7.5	25.98	5	3.57	15.27	0	16.83	3	0	1	12.3	1	128.98
K01639	0	17.75	3.06	0	5.9	2.39	0	2	0	0	10.21	0	152.02
K01640	0	0	1.3	0	1	0	0	0	0	0	0	0	39.46
K01641	0	1.12	2.06	1	0	3.8	2	2	0	0	7.44	0	7.66
K01643	0	21.22	1	0	2.08	2	1	2.73	0	0	23.94	2	36.08
K01644	1	17.32	9.84	3.2	11.37	0	5.44	0	0	0	33.08	0	107.87
K01646	0	3	1.26	1	0	0	0	0	0	0	10	0	2.64
K01647	11.89	40.73	10.85	6.04	22.83	4.6	10.9	4.27	6.59	3.78	45.3	8.35	247.55
K01649	9.22	47.24	9.65	7.64	18.5	3.16	4.61	2	2.02	2	92.05	1	212.87
K01652	10.08	64.45	12.06	6.4	23.22	3	19.85	0	8.65	5.78	124.37	1	264.51
K01653	4.4	17.73	3.9	1	8.74	1.02	1	1.35	2.75	2.73	28.87	0	100.9
K01654	0	0	0	0	0	0	0	0	0	0	2.27	0	34.19
K01657	4.61	19.33	2.5	8.67	17.14	2.27	6.35	0	0	1	78	1	137.1
K01658	4.3	10.26	2	0	3	0	0	0	0	0	24.38	0	150.59
K01659	3.1	3.43	2.7	1.32	1.53	0	3	2	1	0	3.26	0	38.65
K01661	6.61	14.19	0	2.12	6.84	0	7.48	1.14	0	0	10.55	0	47.53
K01662	8.67	86.67	10.16	2	26.4	2	7.91	1.44	0	2.51	102.32	7.49	293.45
K01663	0	0	0	0	0	0	0	0	0	0	0	0	3.88
K01664	0	7.3	1.5	1	5.09	0	2	0	0	0	2	2.83	18
K01665	4.4	13.39	7.77	3	5.62	0	2.5	1	3.97	0	32.18	1.79	121.99
K01666	0	1.22	0	0	1.26	1.5	0	0	1	0	10.54	0	12.14
K01667	7.13	34.57	3.15	7.36	6.74	0	5.42	0	1	0	47.18	1	189.25
K01668	1	2	1.84	1	1	0	0	0	0	0	2	0	121.96
K01669	6.09	3	4.11	0	5.04	1	5.09	1	1	1	27.87	3.35	141.42
K01673	7.57	3.99	4.99	2	5.9	1	0	0	0	1.27	22.51	6.76	81.37
K01674	0	0	0	0	0	0	0	0	0	0	0	0	2.37
K01676	3.44	70.17	8.64	1	9.57	2.17	3.95	8	2	2	93.07	1.75	199.83
K01677	0	9.13	3	1	2.81	0	0	1.02	0	0	10.21	0	107.65
K01678	0	3.11	1	1	2	1.51	2.85	0	0	0	3.88	0	113.56
K01679	11.22	22.96	10.13	8.25	15.36	5.4	6.93	2.3	7.69	4.84	46.8	8.86	111.26
K01681	14.29	93.01	22.43	20.68	30.5	8.85	31	9.79	11.81	16.15	118.16	19.19	274.55
K01682	5.95	26.09	6.41	1	11.9	6.41	7.8	8.28	3.64	7.04	8.84	4.24	76.33
K01684	0	2	0	0	0	0	0	0	0	0	4.98	0	1.93
K01685	0	8.14	0	0	1	0	0	0	0	0	15.67	0	0
K01686	0	13.65	7.72	4	3.1	1	1.13	1	0	0	25.52	1.96	15.14
K01687	6.73	49.29	13.35	4.19	19.79	3.66	12.54	7	2.33	6.19	77.44	5.25	215.14
K01689	12.61	86.66	17.55	16.93	43.07	7.82	13.55	5.76	6.62	3.64	133.77	15.88	322.59
K01690	0	3	2.87	0	5.63	0	2	0	0	3.62	0	0	41.16
K01692	3.48	6.48	0	0	11.65	0	0	0	0	0	2.62	2	69.94
K01693	1	18.93	0	0	9.56	1	7.62	1.12	0	2	31.24	0	75.81
K01695	2.49	6.82	4.64	5.3	5.33	0	5	2.21	0	1.85	41.61	0	117.37
K01696	6.37	43.37	6.55	3.41	28.62	5.06	12.51	1	4	3	76.16	1.55	187.89
K01697	1.09	3.07	0	1.97	5.82	3.07	0	2.31	2.05	2.41	1.09	0	0
K01698	4.08	12.84	12.37	2.54	12.48	8.32	3	0	0	0	26.39	4.97	95.74
K01699	0	0	0	0	0	0	0	0	0	0	0	0	0
K01702	0	0	0	0	0	0	0	0	0	0	0	0	1.17
K01703	6.33	40.39	5.78	5.17	26.42	2	16.84	3	3.74	4.29	84.78	5	146.13
K01704	6.11	23.82	1	3.09	12.57	0	6.97	5.2	1	0	39.96	0	85.63
K01706	0	1	0	0	0	0	0	0	0	0	1	0	16.04
K01708	0	2	0	0	1	0	0	0	0	0	5.94	0	18.92
K01709	0	3.66	0	0	0	0	0	0	0	0	9.11	0	1.33
K01710	6.22	82.28	15.36	4.95	9	3.67	2.02	3.36	0	1.42	126.43	12.59	255.51
K01711	1	34.03	10.31	3.16	2.98	2	2.49	0	0	0	64.79	19.5	138.5
K01712	9.48	57.62	8.54	4.93	22.07	5.23	3.66	3.31	1.04	4.96	87.29	0	156.16
K01713	0	1	0	0	0	0	0	0	0	0	26.11	0	0
K01714	8.74	53.75	10.44	4.37	16.69	8.43	9.76	7.39	4.82	2.34	51.45	5.37	270.65
K01715	1.14	27.46	4.14	3	3	0	6.2	0	0	0	21.21	0	125.01
K01716	0	2.81	0	0	4.71	3.28	0	1	0	1.71	0	0	20.85
K01719	3.05	40.56	5	3	3	0	0	0	0	0	58.61	5.86	132.09
K01720	6	6.65	4	3.74	3	1	7.33	1	2.51	1.43	7.97	1	17.23
K01721	0	0	0	0	0	0	0	0	0	0	0	0	5.12
K01724	4.84	3.18	4	1	2.69	0	3.3	0	0	0	1.79	0	9.45
K01725	0	0	0	0	0	0	0	0	0	0	0	0	10.21
K01727	0	1	1.32	0	0	1	0	0	0	0	1	0	0
K01728	0	2.58	0	0	0	0	0	0	0	0	1.82	0	0
K01730	0	0	0	0	0	0	0	0	0	0	1.22	0	0
K01732	0	0	0	0	0	0	0	0	0	0	1.8	0	0
K01733	4.34	40.87	5.8	5.27	19.16	5.26	7.71	6.57	9.05	6.03	72.6	3.4	200.29
K01734	1	6.34	0	2.89	1	0	0	0	0	0	4.13	0	65.07
K01735	4.07	35.02	5.1	4.58	13.94	3.95	2.06	2.09	4.81	2.18	76.73	6.06	190.38
K01736	8.93	57.63	8.12	3.65	9.08	0	3.07	5.45	1	4.66	72.54	7.23	201.75
K01737	3.65	23.59	3.65	1	9.27	1	3	0	0	2.11	48.24	0	130.13
K01738	8.8	42.9	9.04	4	24.47	5.31	11.11	3.27	11.09	6.92	145.37	2	160.51
K01739	3	6.88	4.68	5.09	10.71	0	2.71	0	1	1	10.96	1	24.36
K01740	7.58	64.96	8.78	11.84	24.89	1.01	18.71	0	2	1.78	189.02	0	343.9
K01744	14.04	56.87	21.74	5.87	24.68	11.25	9.48	24.47	2.13	2.62	51.9	29.02	162.38
K01745	4.71	65.72	9.32	2.87	15.03	10.44	4	8.32	1.32	2.38	84.39	0	155.01
K01746	0	1	1	0	0	0	0	0	0	0	0	0	0
K01749	8.69	13.86	3.75	4.75	11.5	2.87	11.58	0	1	3.88	42.07	6.87	95.22
K01750	3.85	3	3	1.76	5.15	7.5	3.32	0	0	2.77	4.38	0	44.12
K01751	0	6.35	0	0	2	1	2.61	0	0	0	1.3	0	21.08
K01752	5.28	57.57	12.48	3	17.98	8.14	1	2.54	0	0	54.89	7.04	260.05
K01753	4.16	8.59	3.23	1.23	8.15	1.48	4	0	0	0	13.92	0	36.02
K01754	4.85	21.81	6.87	5	11.53	3.38	6	2	2.87	0	19.28	1	154.36
K01755	9.99	53.74	5.1	6.2	27.45	7.79	21.15	3	2.2	0	104.6	2	156.98
K01756	11.96	81.68	16.47	4.7	24.36	7.22	10.99	4.18	4.21	3.26	136.45	8.89	283.74
K01758	3.06	0	0	1.49	4.5	1.96	2.3	0	2.35	2.05	0	0	5.71
K01759	4.32	9.31	4.55	1	12.06	1.13	0	1.06	0	1	26.92	0	213.05
K01760	2.6	4.37	0	0	6.53	0	1.21	1.19	0	0	17.53	0	57.74
K01761	0	7.31	3.8	0	2.3	0	0	0	0	0	8.41	0	120.18
K01762	0	0	0	0	0	0	0	0	0	0	0	0	0
K01766	0	0	1.02	0	0	0	0	0	0	0	0	0	5.21
K01768	0	0	0	0	0	0	1	0	0	0	9.7	0	16.74
K01770	2.55	40.68	4	3	7.59	2	4.37	0	1	1.54	43.58	4.68	189.61
K01771	0	16.93	0	0	0	0	0	0	0	0	4.48	0	0
K01772	5.86	13.42	10.06	7.64	13.36	2.43	2.49	1	5.92	2.88	16.65	8.29	156.37
K01775	7.1	70.7	23.33	7.04	23.65	11.7	5.18	9.24	7.2	6.15	125.55	13.61	270.16
K01776	3.09	29.45	17.26	9.09	7.61	3.24	5.2	1	0	0	61.79	14.97	198.7
K01777	1.16	0	0	0	0	0	0	0	0	0	0	0	1.87
K01778	4.93	31.75	5.26	2.77	8.81	4.51	1	0	2.5	3.58	68.16	10.33	84.08
K01779	0	11.92	2	2.03	0	1	0	0	0	0	15.15	0	28.2
K01782	0	3.13	1	1	4.43	2	1	1.68	0	0	0	0	49.9
K01783	4.12	39.35	4.11	4	8.11	4.16	3.48	3.14	1	2.51	85.39	1.94	206.07
K01784	5.91	67.48	12.52	5	11.04	2	3.41	1	1	3	120.91	6.11	324.32
K01785	2.44	37.6	6.76	3.1	6.27	4.96	1.48	1.03	0	0	69.59	0	149.42
K01786	1	14.28	0	1	0	4.64	1	1	0	0	14.35	0	19.08
K01787	0	16.67	0	2	2	2.95	0	0	0	0	21.05	0	125.55
K01788	0	10.9	1	0	1.13	1	0	0	0	0	3	0	47.06
K01790	3.75	30.78	8.07	4.16	6.93	2	7	0	1	0	69.73	5.02	160.49
K01791	2.11	53.33	2.4	1.35	16.35	5.11	0	1	2.21	0	74.13	0	162.97
K01792	0	2.23	3.51	1	5.99	0	0	0	0	0	3.04	0	32.71
K01796	0	0	0	0	1	0	0	0	0	0	0	0	5.61
K01801	0	1	0	0	0	0	0	0	0	0	0	0	19.57
K01802	0	14.99	1	0	2.08	0	0	0	0	0	11.85	0	42.77
K01803	11.79	63.54	17.56	6.8	20.7	12.76	5.94	8	2.54	3	95.31	1.54	254.75
K01804	0	0	0	0	1.81	0	0	0	0	0	52.77	0	17.02
K01805	0	3.68	0	0	0	0	1	0	0	0	36.59	0	10.03
K01807	3	6.58	5.47	1	3.23	4.48	0	0	0	1.04	14.39	0	46.88
K01808	0	45.18	9.27	1	3.02	0	1	1.14	0	0	47.38	2.38	158.85
K01809	4.74	33.51	7.89	1.62	9.68	2	3.41	7.65	2.48	0	59.98	6.84	132.99
K01810	12.85	91.16	22.19	11.35	31.47	5.19	17.22	3.73	5.3	5.74	142.34	14.87	452.77
K01811	0	22.14	0	3.97	0	1.26	2.6	2.11	0	0	151.96	0	6.21
K01812	3.17	22.09	5.39	7	1.14	0	0	0	0	0	55.4	1.09	41.34
K01813	0	0	0	0	0	0	0	0	0	0	6.71	0	1.85
K01814	0	19.47	2	3.47	8.17	2	3	0	1	2	47.42	0	103.33
K01815	0	8.36	2.81	0	0	1.06	0	0	0	0	20.28	0	3.47
K01816	0	1.72	0	0	0	0	0	0	0	1.95	0	0	31.13
K01817	1	16.12	1	1	0	0	0	0	0	0	25.9	0	85.4
K01818	0	27.51	2	0	4	1	1	0	0	0	27.24	0	125.64
K01819	0	1	5.27	0	2	1	0	0	0	1	0	2	7.29
K01820	0	0	1.89	0	0	0	0	0	0	0	0	0	3.69
K01821	0	1.6	0	0	1.45	0	0	1	0	2.28	7.14	0	32.39
K01822	0	1	0	0	0	0	0	0	0	0	0	0	1.47
K01823	0	11.48	2.16	2.2	0	1.21	2.47	1	1	0	10.69	1	39.3
K01825	3.33	7.18	2	0	3.59	2	0	1	0	2	8.72	0	5.17
K01826	1.56	0	0	1	0	0	0	0	1.15	1.28	0	0	10.09
K01834	6.53	34.27	10.9	4.51	13.11	8.31	3	1	1.23	5.09	46.72	1	156.42
K01835	5.65	69.53	14.67	10.33	31.29	6.97	9.56	3.74	0	0	179.19	8.87	328.8
K01838	0	0	0	0	0	0	0	0	0	0	0	0	22.3
K01839	0	1	1	2	3.92	2.58	2.44	2.14	1.1	3	33.44	0	45.15
K01840	7.18	77.51	12.61	6.53	28.92	1	7.03	0	0	2.24	142.02	8.45	312.93
K01841	0	16.3	0	0	0	0	2	0	0	0	19.79	0	1.58
K01843	0	28.98	3.33	1	3.09	0	2	1	0	0	29.74	0	129.21
K01844	0	32.95	0	0	2.77	1	0	0	0	0	18.56	0	129.87
K01845	10.06	20.54	10.57	3.54	15.52	3.77	12.33	1	1.42	7.7	44.64	5.79	132.87
K01846	0	0	0	0	0	0	0	0	0	0	0	0	108.6
K01847	1	114.92	9.34	6.93	26.07	1	10.12	1	1	0	195.16	0	320.44
K01848	0	1	0	0	0	0	0	0	0	0	4.33	0	17.5
K01849	0	0	0	0	0	0	0	0	0	0	0	0	3.68
K01854	1	15.12	0	5.04	16.19	1.68	3.06	0	0	0	57.2	2	55.6
K01856	1.46	1	2	1	2.2	0	2.51	0	0	0	4	1.45	30.87
K01857	0	0	1	1	1	0	0	0	0	0	0	0	0
K01858	3.7	13.83	3	0	12.06	0	8.11	3.01	1	1	66.4	0	48.88
K01866	3.05	91.83	17.87	9.64	24.05	11.14	13.68	4.44	6.21	3.14	156.73	8.27	334.15
K01867	3	67.15	7.49	5.43	17.93	9.41	13.54	3	1	2.24	98.85	6.22	252.91
K01868	13.92	105.37	34.44	14.6	41.42	11.09	18.66	8.55	6.71	7.01	238.34	11.85	415.26
K01869	27.45	172.48	39.6	13.07	73.19	10.66	30.19	17.6	15.08	7.71	353.45	15.9	600.99
K01870	25.16	166.45	38.86	32.8	64.04	12.45	34.59	18.06	11.84	14.06	369.52	10.36	555.25
K01872	12.94	137.49	25.61	10.99	34.74	15.94	22.26	8.84	13.96	12.03	247.31	12.16	468.67
K01873	18.56	198.04	28.55	24.28	65.65	22.05	29.84	11.82	4.8	11.52	287.87	24.63	547.19
K01874	12.83	136.85	22.95	17.7	38.79	11.89	14.34	12.78	13.51	8.04	222.78	13.87	417.67
K01875	11.66	93.79	19.34	4.38	23.65	7.26	17.73	2.77	3.13	4.45	178.73	15.02	350.38
K01876	12.86	132.03	21.15	19.44	31.48	16.6	23.09	2.31	8.14	4.52	202.52	13	364.81
K01878	2.6	17.27	5.09	1	3.87	7.03	0	2	2.25	0	18.16	5.1	49.94
K01879	11.62	26.92	14.25	5.06	14.41	8.47	10.83	5.95	10.73	8.71	29.07	9.39	105.74
K01880	11.49	95	18.31	5.35	22.35	6	14.34	5.47	1	2.51	152.15	4.72	277.41
K01881	9.26	95.67	19.66	8.56	29.6	10.43	11.64	4.08	7.68	2.17	162.11	9.61	284.26
K01883	13.58	107.97	15.15	17.96	29.6	9.85	17.8	7.93	3.06	4.56	165.58	14.46	342.54
K01885	6.65	105.23	12.68	12.15	38.83	13.71	11.39	5	4.91	5.41	164.32	7.84	388.68
K01886	7.63	65.88	17.7	9.45	18.28	5.81	10.55	1.66	5.8	10.04	190.5	7.97	293.21
K01887	9.82	105.37	23.14	14.47	31.08	4.06	17.82	1.3	2.94	3.83	198.47	10.77	381.14
K01889	9.9	75.42	22.13	8.39	23.29	5	12.18	4.53	4	5.3	128.21	7.5	247.55
K01890	12.28	113.81	24.22	13.28	38.4	7.5	14.69	8.88	9.32	11.37	216.55	8.86	410.5
K01892	8.81	97.39	18.01	8.78	18.45	7	10.71	3.11	6.94	7.56	132.8	2.63	257.38
K01893	2	42.33	17.67	10.15	9.51	5.03	11.98	3.03	1.21	5.72	122.61	11.22	199.45
K01894	3.03	1	1.32	1	1.48	0	1	1	0	0	13.23	1	44.23
K01895	6.51	30.28	3.7	8	21.87	3.41	1.36	6.1	3.44	3.97	53.94	1	226.57
K01897	12.23	214.26	29.51	10.4	46.57	16.1	23.14	8	7.07	5	349.59	4	598.73
K01902	1	24.07	5.58	6.43	13.43	2.04	4.57	6.13	2.49	4.31	14.23	8.23	167.85
K01903	3	36.21	7.44	3.75	6.28	4.35	10.93	5.64	7.43	6.05	24.87	6.6	178.11
K01904	0	0	0	0	0	0	0	0	0	0	0	0	2.75
K01905	0	0	0	0	0	0	0	0	0	0	2.52	0	0
K01906	0	0	0	0	0	0	0	0	0	0	0	0	0
K01907	0	1.96	0	0	2	0	0	0	0	0	3.86	0	24.47
K01908	4.45	4	0	1.61	2	0	0	0	0	0	3	0	49.54
K01909	0	0	0	0	0	0	0	0	0	0	0	0	11.77
K01910	0	5.7	2.16	0	0	0	0	1	1	0	9.46	2	14.22
K01911	1	16.77	1	0	14.65	1.01	0	0	0	0	10.4	0	49.04
K01912	5.48	34.48	4.99	0	13.8	5.59	14.06	2.96	6.69	2.25	135.39	1	197.18
K01914	1.75	20.11	5.64	2	4.71	5.26	4.03	5.93	2.64	2.74	38.36	1.96	118.33
K01915	13.88	151.44	30.05	19.13	63.79	9.66	33.94	10.35	7.53	4.08	336.11	9.7	438.07
K01916	2.8	13.76	1	1	9.11	1.34	3.25	0	1.11	1.87	53.27	0	64.58
K01918	5.97	27.18	12.15	2.21	7.41	7.63	13.36	1	2.95	2.09	45.86	1.01	194.15
K01919	8.52	26.52	6.5	3.23	6.09	5.75	4.92	1.9	4.2	4.42	23.9	0	89.99
K01920	6.62	7.33	5.76	0	1.77	0	1	0	0	0	13.37	1	50.84
K01921	4.84	70.02	13.78	2.28	9.42	6.28	8.79	4.02	1.41	0	81.62	8.33	246.55
K01922	0	0	0	0	0	0	0	0	0	0	0	1.42	2.31
K01923	16.22	60.52	8.68	2	15.49	6.29	4	5.52	1.59	1	102.32	2.31	235.92
K01924	11.44	88.03	30.71	4.25	32.43	5.98	13.38	4.8	8.68	8.66	133.48	9.34	306.79
K01925	7.99	70.87	25.2	6.67	21.19	1.76	6.02	7.44	3	1.19	127.29	7.83	368.28
K01926	1	19.46	2.31	1	2.12	0	0	0	1	0	20.4	1	139.37
K01928	5.18	101	17.62	19.05	19.65	2.84	4.97	6.54	2.94	2.1	107.01	12.52	324.48
K01929	5.1	71.26	14.28	6.82	25.94	5.4	5.88	3.27	2.41	3.96	69.58	10.1	274.48
K01933	6.6	81.3	21.67	15.19	17.76	3.71	7.43	1	3	2	123.26	2	246.59
K01934	4.89	29.58	6.56	2.58	6.62	3	4.47	4	0	0	36.14	9.28	165.88
K01935	2	15	8.46	1	10.17	2	4.33	1	2.41	2.6	11.43	6.37	131.46
K01937	5.26	59.4	23.41	6.64	25.01	3.63	18.59	4.44	7	2.87	168.31	9.14	236.01
K01938	4.62	35.69	21.03	8.32	26.18	5.39	13.92	3.12	0	1	96.4	3.02	275.34
K01939	14.18	64.5	23.55	16.14	35	11.27	13.88	10.54	4.22	5.12	126.63	7.81	280.78
K01940	7.7	50.29	9.21	12.29	19.19	1	12.04	2.1	8.57	4.85	135.09	3	142.64
K01941	0	2.11	0	0	0	0	0	0	0	0	0	0	7.89
K01945	8.75	61.79	16.42	5	3.06	4.68	6.66	3.25	0	2.23	126.93	2.87	293.47
K01947	0	4.52	0	0	0	0	0	0	0	0	1	0	5.38
K01950	1.75	34.03	10.17	6.42	6.74	5	4.12	2.14	0	0	73.01	5.77	202.13
K01951	16.67	74.25	10.97	15.7	45.05	5.62	15.52	5.29	5	2.17	200.03	8.24	384.51
K01952	25.84	227.7	42.98	16.35	51.2	14.19	38.14	8.31	8	9.15	339.42	2.01	550.64
K01953	1	18.67	9.64	1.4	13.15	1.31	6.27	0	2	2.05	89.51	3	93.69
K01955	19.13	94.28	23.26	20.08	38.45	11.18	14.8	7.21	13.19	14.53	324.97	6.95	473.26
K01956	6.26	31.79	8.54	7.26	22.09	2	9.91	4.56	0	4.94	90.48	3	138.67
K01958	2.84	10.35	5.15	3	25.18	2	8.55	4	3	0	18.35	1	134.25
K01959	0	8.05	1	0	6.03	1	0	0	1	0	1	0	3.39
K01960	0	43.51	5.08	0	13.33	2	5	0	6	2	92.01	0	139.98
K01961	5.05	15.77	9.97	12.09	10.25	2.38	6.98	2.49	1.16	3.89	39.01	12.9	96.39
K01962	6.3	9.73	4.21	7	5.43	2.15	10.02	1	1.16	4.66	10.16	7.6	83.47
K01963	6.52	11.16	7.02	3	7.74	2.14	3.61	3.74	2.02	1.97	19.58	5.46	96.45
K01965	0	1.85	1	1	0	0	0	0	2	0	1	0	44.14
K01966	1	10.03	6.71	5.78	20.27	1	12.22	2	4.3	0	22.19	0	137.38
K01968	1	15.05	2.03	1	3	0	0	3.11	0	1	20.32	0	67.5
K01969	1	14	1	0	6.12	1	1	0	1.88	1	19	1	61.59
K01971	1.93	2.17	0	0	2.15	0	1	0	0	0	0	0	37.6
K01972	10.25	107.53	24.2	13.31	38.85	4.75	11.74	5.76	4.66	5.58	148.3	16.55	436.98
K01974	0	0	0	0	0	0	0	0	0	0	0	0	1.71
K01975	1	1.61	0	0	1.03	0	0	0	0	0	19.69	0	26.49
K01989	4.41	11.99	6.42	2.43	1	1	1	0	0	0	28.82	2.69	129.17
K01990	13.51	222.16	50.55	26.18	69.83	12.2	38.47	2.24	11.53	1.02	296.7	26.43	1150.69
K01991	1.45	35.31	3	0	5.79	0	0	1	0	0	25.5	0	156.14
K01992	14.01	161.32	36.43	14.04	56.9	12	27.81	3	3.12	3.02	328.87	24.17	1042.28
K01993	0	18.33	4.17	1.66	7.65	3.86	1	1.15	0	4.01	81.79	1	291.81
K01995	6.98	24.4	3.09	2.29	7.44	2.21	3.04	1	1.19	1	42.72	1.65	220.57
K01996	4.21	12.24	7.8	3.25	9.94	3.67	1	0	1.05	2	38.91	2	238.4
K01997	3	4.35	3.37	1	2.12	0	0	0	1	1	43.27	3.04	219.86
K01998	1	8.63	3	0	6.3	2.34	3.49	0	0	0	20.61	1	264.41
K01999	1	12.09	0	2.49	2.04	2.46	3.1	1.02	0	2	37	0	290.79
K02000	1.54	1	0	1	0	5.42	2	1.17	2	2.03	8.52	1.97	72.03
K02001	0	0	1	0	0	0	0	0	0	0	3.27	1.85	59.38
K02002	3.98	3.52	2.51	2	3.05	1.14	6.9	0	0	1.94	4.28	1	71.03
K02003	4.06	137.81	21.83	4	52.71	8.94	18.25	6.99	4.79	5	234.48	1.04	569.96
K02004	2.44	267.7	58.29	8.78	96.2	23.53	16.85	8.7	3.74	4.49	422.73	1	1129.2
K02005	0	66.97	15.24	1	12.21	1	10.55	0	0	0	122.1	0	301.33
K02006	0	0	0	0	2.62	0	0	0	0	0	1.41	0	33.71
K02007	0	0	0	0	10.27	0	0	0	0	0	7.43	0	39.34
K02008	0	0	0	0	3.47	0	0	0	0	0	0	0	20.14
K02009	0	1	1.46	0	0	1	0	0	1	0	4	0	22.27
K02010	5.2	19.38	3.43	1	4.84	2.61	3	0	0	1	65.65	1	117.43
K02011	8.92	28.48	3.29	1	5.47	8.84	4.02	2	0	0	50.16	2.05	160.53
K02012	4.17	25.33	4.83	0	2.55	0	3.11	2	0	0	60.11	0	134.1
K02013	5.6	82.49	21.52	8	38.76	8.1	8.82	2.54	0	3.35	55.34	4.33	468.25
K02014	12.84	236.34	52.21	24.76	30.48	7.03	12.28	9.08	1	0	279.03	53.5	600.79
K02015	8.52	95.02	30.36	8.98	54.72	7	11.77	3.68	2.93	1.34	94.68	4.28	530.25
K02016	14.86	70.61	21.74	6.28	23.98	4.66	3.07	7.95	8.34	8.46	75.64	5.65	423.09
K02017	0	7.78	4	2.21	3.1	0	0	0	0	0	8.26	0	57.45
K02018	0	19.7	3.39	1	2.32	2	1.84	0	2.49	0	8.64	0	56.89
K02019	0	1	0	1	0	1	0	0	0	0	0	0	25.93
K02020	5.16	1.75	5.5	0	3.07	6.74	1.37	1.12	1.48	1.16	7.27	0	49.14
K02021	0	1	0	0	0	0	0	0	0	0	0	0	9.5
K02022	0	4.23	0	0	0	0	0	0	0	0	0	0	0
K02024	0	0	0	0	1	0	0	0	0	0	0	0	0
K02025	3.03	46.09	6.16	8.92	6.13	2.79	3.62	0	1.63	0	31.45	0	155.77
K02026	1	23.12	8.37	0	3	5.46	2.43	3.06	0	0	37.33	0	181.16
K02027	2	60.33	25.88	14.23	15.94	6.36	4.64	3.32	4	0	64.05	0	177.96
K02028	6.88	39.28	11.87	5.68	21.47	2	10.57	1	0	5	121.96	6.05	206.58
K02029	8.76	25.02	8.99	2.83	19.85	3.75	7	3.85	3.77	3.78	53.67	6.21	226.96
K02030	9.31	41.92	12.33	4.97	16.56	6	7.94	2.01	5.52	4.47	122.26	9.49	210.44
K02031	2.1	39.7	13.37	3	24.27	5.15	5.09	8.16	0	3	28.22	0	215.73
K02032	4.74	27.13	9.57	3.5	5.93	5.52	4.04	0	3.16	1	26.36	2.81	105.9
K02033	2.36	60.74	19.09	2.08	8.26	8.83	5.82	0	1	0	55.07	1.17	283.94
K02034	6.43	43.39	17.42	9.39	20.19	6.75	7.1	3	2.1	0	56.66	0	286.16
K02035	12.87	75.56	23.86	11.03	22.71	8.38	19.24	8.74	7.76	2.42	92.76	5.31	578.96
K02036	1	20.63	13.99	5.4	18.63	1.06	6.01	1	4.03	4.95	24.78	3.29	158.84
K02037	6.5	18.15	10.21	2.98	13.75	2	4.36	0	1	0	29.41	3.32	144.19
K02038	3.29	17.14	10.16	10.07	4.73	1	9.98	0	2	0	21.66	1.34	159.41
K02039	0	7.95	2.43	3	11.45	2	2.66	4.82	0	1	7.97	0	125.07
K02040	2.16	30.42	14.09	6.66	10.7	2.95	2.42	2	1	0	57.67	5.57	214.77
K02041	2.36	6.6	0	3	4.27	1.12	2.53	1	0	0	9.54	0	58.29
K02042	1.23	2	0	1.17	0	1	1	0	0	1.35	2.85	0	98.33
K02043	0	0	0	0	0	0	0	0	0	0	0	0	13.2
K02044	0	5.67	3	0	1	0	2	0	0	2.29	3.72	2.46	98.78
K02045	2	4	2.09	1	4.06	2	2	1	1.96	0	18.85	2	36.44
K02046	1.7	3.87	3.27	0	2.67	0	0	2	0	2.35	16.32	2	36.08
K02047	5.69	4.96	2.21	0	2.24	2	0	0	0	1.03	14.11	0	28.83
K02048	4.27	7.58	2.7	1	1.24	0	0	0	0	0	32.7	0	57.73
K02049	0	6.84	3.1	1.5	9.19	3	7	1	0	1	18.31	0	94.77
K02050	0	12.74	6	0	2.05	2.1	0	0	0	0	22.54	0	119.98
K02051	1	37.88	5.31	0	4	7.13	0	0	0	0	63.91	0	133.33
K02052	0	1	0	0	2	0	0	0	0	6.15	5.72	0	64.23
K02053	0	1.4	0	0	0	0	0	0	0	0	2.66	0	29.74
K02054	0	1	1	1	0	0	0	0	0	0	0	0	40.57
K02055	0	1.77	1.96	2.43	1	0	0	0	0	0	3.48	3.37	94.43
K02056	2	51.68	12.47	3	17.69	7.41	5	0	2	0	61.42	0	258.22
K02057	1	64.38	7.34	11.66	12.32	9.62	3.25	1.43	1	0	61.44	2.69	376.08
K02058	0	16.35	1	0	1.98	0	0	0	0	0	19.26	0	68.45
K02062	0	1.95	2	1	0	0	0	1	0	0	0	0	16.95
K02063	0	1	4.7	0	1	3.4	0	0	1	1.91	2	0	41.72
K02064	0	6.18	3.05	0	0	0	3	0	0	0	3.07	0	33.93
K02065	0	17.52	7.04	0	12.09	1	1	0	1	0	41.11	4.7	190.76
K02066	1.6	10.55	3	1.08	6.32	1	1.34	0	1	3.15	27.49	7.3	191.25
K02067	0	15.36	3.02	1	12.42	1	1.6	1	0	4.67	45.58	2.43	174.9
K02068	0	4	1	0	3	2	0	0	0	0	1	2.34	29.35
K02069	0	6.68	1	0	3	1	0	1.14	0	0	4.38	0	40.28
K02071	2	26.3	9.06	7.62	12.39	3	6.92	5.13	2.74	0	59.73	7.3	105.88
K02072	1	13.67	5.4	0	2	2	5.93	1.03	0	0	29.54	0	73.38
K02073	11.68	16.44	10.68	7.06	13.14	3.53	4.65	2	4.14	1.78	52.75	0	157.34
K02074	0	2.62	0	0	4.1	0	2	0	0	0	1	0	46.59
K02075	0	4.9	6.66	0	3.89	0	2.84	1.38	0	0	7.14	0	49.51
K02076	0	0	0	0	0	0	2.87	0	0	0	1.84	0	0
K02077	1	0	3	0	4.95	0	3	1	0	1.4	7.07	0	73.26
K02078	1	34.03	2	3.64	20.59	4.22	7.16	2.17	2.15	5.52	102.01	8.36	222.11
K02081	2	5.72	0	0	0	0	1.02	0	0	0	0	0	0
K02082	0	9.97	1.12	0	1	1.14	0	0	0	0	7.79	0	9.09
K02083	2	1	1.99	0	3.97	0	1	0	0	1	2	0	14.32
K02086	0	0	0	0	2.52	0	0	0	0	0	0	1	2.05
K02088	0	0	0	0	0	0	0	0	0	0	7.82	0	0
K02099	0	0	0	0	2.94	3.01	3.3	1	1	1.39	0	0	0
K02103	0	0	1.89	0	4.21	0	0	0	0	0	14.04	0	6.35
K02106	2.75	11.46	3.35	3	0	1.05	0	0	1.2	1	41.49	0	30.01
K02107	0	0	0	0	0	0	0	0	0	0	0	0	2.81
K02108	0	49.1	13.69	6.25	15.7	4.72	5.42	5.07	2.18	2.44	79.41	12.25	148.42
K02109	5.45	37.2	4.22	6.23	16.58	9.95	4	4	3.09	1.9	63.16	6.13	122.27
K02110	1	32.73	10	4.33	14.47	3.98	6.25	4.97	1.08	1.37	49.98	7.38	90.02
K02111	8.16	96.08	25.12	17.48	34.47	7.01	20.57	9.79	8.62	1.31	157.53	23.38	236.27
K02112	11.37	76.79	11.48	15.1	23.37	10.59	15.6	9.63	2.79	9.83	166.22	10.8	214.98
K02113	7.26	34.52	2	1	10.72	4.77	5.49	2	2.4	0	47.8	3.07	102.29
K02114	2.28	17.27	3.13	1	15.12	1.1	3.72	4.04	0	1.4	38.27	4.8	99.03
K02115	8.93	56.66	11.55	2.23	25.52	5.61	5.22	3.7	1.25	0	73.65	3.65	178.5
K02116	6.36	3.12	3.71	0	1.04	1.57	2.54	0	2.69	1.35	8.22	1.8	40.82
K02117	1	30.2	7.14	4.66	5.95	1	5.1	3.76	0	0	90.41	0	164.22
K02118	0	29.44	5.9	3.39	3	1	2.13	0	1	0	81.7	0	150.31
K02119	0	6.1	1	0	1	1.39	0	0	0	0	4.25	0	19.12
K02120	1	20.9	3.41	3.95	4.37	2	0	3.42	0	0	31.19	0	108.48
K02121	0	18.92	5.03	2	4.54	2	0	0	0	0	30.08	0	104.46
K02122	0	5.81	3.15	0	1	1	0	0	0	0	6.98	0	22.64
K02123	0	34.33	10	0	4.84	4.07	3.06	3.22	0	0	45.45	0	162.85
K02124	0	16.61	1	1	2.54	1	0	1.25	0	0	45.29	0	125.39
K02133	0	0	0	0	0	0	0	0	0	0	3.51	0	1.64
K02145	0	0	0	0	0	0	0	0	0	0	27.95	0	0
K02147	0	0	0	0	0	0	0	0	0	0	16.06	0	0
K02151	0	0	0	0	0	0	0	0	0	0	3.3	0	0
K02154	0	0	0	0	0	0	0	0	0	0	7.96	0	0
K02155	0	0	0	0	0	1	0	0	0	0	27.31	0	0
K02156	0	0	0	0	0	0	0	0	0	0	6.13	0	0
K02160	4.37	3.03	9.11	4.66	8.89	1	0	1.01	1	2.44	40.75	3.94	65.57
K02164	0	0	0	0	0	0	0	0	0	0	0	0	6.94
K02167	0	1.9	0	0	0	0	0	0	0	0	0	0	10.65
K02168	3	24.7	7	0	4.33	1	1	0	2	0	7.02	0	62.09
K02169	0	10.46	2.98	1	6.39	0	0	0	0	0	7.99	0	118.05
K02170	1	7.12	0	0	1.3	2.95	0	0	0	0	2	1	31.34
K02172	0	0	0	0	0	0	0	0	0	0	1.3	0	0
K02173	0	0	0	0	0	0	0	0	0	0	7.18	0	0
K02182	2.48	2.17	4.74	0	0	2.33	0	0	0	0	0	0	2
K02183	0	0	0	0	0	0	0	0	0	0	25.87	0	0
K02188	0	22.2	8.44	0	5.88	1.57	0	0	0	0	40.08	0	127.26
K02189	0	5.62	1	0	0	0	0	0	0	0	5.08	0	15.8
K02190	0	13.95	1	0	5.62	0	0	0	0	0	30.27	0	200.57
K02191	0	1.29	1	0	0	0	0	0	0	0	3.76	0	0
K02192	2.59	3.07	2	0	0	0	0	0	0	0	6.95	0	25.84
K02193	2.22	0	1.57	0	0	0	1	0	0	0	12.38	0	13.96
K02194	4.23	1	3	1.1	0	0	1.01	0	0	0	7.52	8.63	18.17
K02195	4.02	3.62	2	1	1	1.31	0	0	0	0	3.82	5.15	11.5
K02196	0	2.58	1	0	1	0	0	0	0	0	12.42	0	8.72
K02197	1.64	2.64	3.96	0	0	0	0	0	0	0	15.44	1	17.67
K02198	5.32	9.08	7.02	3.88	1	0	1.51	1	0	0	17.77	13.23	23.2
K02199	1	0	0	0	0	1	0	0	0	0	11.25	0	14.42
K02200	1	1.46	1	0	0	0	2	0	0	0	8.96	0	15.5
K02203	0	1	0	1	0	0	0	0	0	0	14.57	0	10.08
K02204	3.02	4.97	1.24	0	1	0	1.98	0	0	0	14.3	1	33.59
K02206	0	0	0	0	0	0	0	0	0	0	9.9	0	0
K02210	0	0	0	0	0	0	0	0	0	0	5.48	0	0
K02212	0	0	0	0	0	0	0	0	0	0	5.48	0	0
K02217	0	11.15	4	3.01	5.14	0	1.16	1.26	2.83	3.48	9.84	1	161.19
K02218	0	0	0	0	0	0	0	0	0	0	42.96	0	0
K02219	0	0	0	0	0	0	0	0	0	0	7	0	0
K02221	0	10	0	0	1	0	0	1	0	0	3.55	1	34.64
K02224	0	15.2	0	0	12.06	1.2	0	1.41	0	0	10.95	0	95.5
K02225	0	3.3	0	0	0	0	0	0	0	0	0	0	5.87
K02226	0	7.2	1	0	9.05	0	0	0	0	0	4.61	0	124.08
K02227	0	12.7	2.08	0	8.86	1	0	0	0	0	22.43	0	147.36
K02228	0	0	0	0	0	0	0	0	0	0	0	0	18.45
K02229	0	0	0	0	3.68	0	0	0	0	0	0	0	28.58
K02230	2.17	31.08	11.54	0	15.65	4.65	1	3	0	3.33	15.51	1	139
K02231	0	18.48	1.5	0	6.39	0	0	1.1	0	1	25.5	0	199.48
K02232	0	26.76	3.13	2	4.02	4.82	0	0	1	1	29.76	1	195.05
K02233	0	10.69	1	0	9.75	0	0	0	0	0	12.69	0	134.1
K02234	0	0	0	0	0	0	0	0	0	0	0	0	15
K02236	0	0	0	0	0	0	0	0	0	0	1.41	0	3.3
K02237	2.92	14.77	7.53	0	6.75	1	1.47	0	1.62	0	23.88	0	80.65
K02238	9.79	66.15	11.65	2.6	12.21	3.41	7.75	4.08	1	0	98.12	12.88	295.31
K02240	1	0	0	6.06	0	0	2	0	0	0	5.73	0	12.55
K02242	0	2.4	1	0	0	0	0	0	0	0	0	0	5.7
K02243	1	0	0	0	0	0	0	0	0	0	0	0	6.23
K02244	0	0	0	0	0	0	0	0	0	0	0	0	4.38
K02245	0	0	0	0	0	0	0	0	0	0	0	0	3.61
K02246	0	0	0	0	0	0	0	0	0	0	0	1	0
K02248	0	0	0	0	0	0	0	0	0	0	0	0	0
K02250	0	0	0	1	0	0	0	0	0	0	0	0	2.31
K02258	0	3.95	0	0	0	0	0	0	0	0	0	0	9.22
K02259	0	7.54	1.84	1.87	0	0	1	0	1	0	2	5.96	51.6
K02274	3.1	38.22	18.59	19.02	25.25	5	21.73	2.7	4.93	1	27.46	26.55	129
K02275	2.15	4.42	3.75	6.61	9.95	0	6.56	0	4	0	2	8.17	47.22
K02276	0	3.63	2	5.31	4.17	0	2	0	0	1	1	3.86	26.64
K02277	0	0	1.57	0	0	0	0	0	0	0	0	0	1
K02278	0	1	0	0	0	0	0	0	0	0	0	0	0
K02279	3.21	2.56	0	0	0	0	0	0	0	0	7.01	0	3.62
K02280	0	3.91	0	0	0	0	0	0	0	0	10.82	0	6.2
K02282	0	1	2.47	0	0	0	0	0	1	1	21.39	0	2.19
K02283	3.65	28.73	6.45	0	1.81	2	0	1	0	0	18.14	0	49.03
K02291	0	0	0	1.6	1	0	0	0	0	0	4.26	0	32.45
K02297	2	1	1	1.39	3.85	1	2.18	0	1.15	1.32	0	0	4.69
K02298	1.12	2	2.23	1.13	9.49	4.51	4.04	5.41	1.58	3.59	0	1	10.39
K02299	2.14	2.72	0	0	1.14	1.64	0	0	0	1.34	0	0	6.94
K02300	0	2.05	1.11	1.26	5.02	2.51	1	1	0	1.35	0	0	0
K02301	2.62	7.68	3	4.02	7.47	1.47	2	0	1.12	2	3.24	7.77	39.56
K02302	2.8	10.3	3	1.04	8.22	1.12	0	0	1.11	0	8.67	1	32.18
K02303	3.49	4.76	0	0	1	2.26	1	0	0	2.92	0	0	37.6
K02304	0	0	1	0	0	0	0	0	0	0	4.98	0	1.38
K02305	0	1.81	0	0	0	0	0	0	0	0	0	0	11.33
K02313	13.54	89.97	17.56	10.05	33.83	10.19	20.48	1.71	6.05	5.51	126.3	12.77	330.34
K02314	9.94	99	25.17	13.89	23.47	7.08	21.98	3	6.61	3.91	215.01	11.63	360.74
K02315	3.36	20.26	6.69	2	3.01	1.25	0	1.62	0	0	44.55	5.02	69.37
K02316	11.4	73.1	22.23	6.7	14.54	7.94	8.39	3	2.2	9.9	158.14	13.83	348.29
K02319	0	0	0	0	0	0	0	0	0	0	1.28	0	7.09
K02322	0	0	0	0	0	0	0	0	0	0	1.75	0	0
K02324	0	0	0	0	0	0	0	0	0	0	3.26	0	0
K02327	0	0	0	0	0	0	0	0	0	0	0	0	0
K02334	0	12.64	6.32	0	6.7	0	1.23	0	1	0	26.69	0	188.28
K02335	16.09	157.28	36.91	16.9	51.97	17.59	19.83	8.22	5.56	3.51	201.72	21.51	463.1
K02336	0	0	0	0	10.76	1.3	1.27	0	0	0	0	0	10.48
K02337	24.53	189.37	50.47	19.59	47.17	18	37.61	20.72	5.17	13.82	307.58	27.63	721.45
K02338	7.55	91.55	19.64	11.74	24.3	1.27	7.35	4	8.02	1.43	106.02	13.4	330.74
K02339	0	1	0	0	0	0	0	0	0	0	0	0	35.94
K02340	7.79	61.02	20.07	5.47	6	0	9.48	0	1.9	2	79.23	6.71	210.88
K02341	1.65	68.27	10.16	2.13	14.2	3.64	15.67	0	1	0	78.01	6.14	228.68
K02342	8.52	70.87	8.14	2	25.53	1	13.81	0	2	2.69	81.78	1.55	325.64
K02343	16.03	90.28	20.51	10.92	25.81	5	7.72	3	2.38	3.87	157.56	13.4	275.36
K02344	1.39	0	1	0	0	0	0	0	1.7	1.76	0	0	2.98
K02345	0	0	0	0	3.23	0	1.25	0	0	1.25	0	0	0
K02346	1	18.48	4.86	1	12.97	3	3	0	0	0	67.37	0	173.47
K02347	0	1.59	1.01	2.96	0	0	1.05	1.27	1	0	1	7.35	11.2
K02348	1.89	5.57	2.35	1	2.72	0	0	0	0	0	19.3	0	39.68
K02351	1	1	3	2	2.59	0	3	2	0	0	6.36	0	54.24
K02355	22.1	243.43	54.91	33.11	72.11	22.25	52.5	31.56	21.04	7.64	489.1	24.53	698.94
K02356	12.31	51.65	8.4	8.19	23.04	4.77	8.3	3.03	3.4	1.63	66.97	8.13	139.07
K02357	13.31	71.7	17.44	7.89	27.69	8.79	16.27	9.02	6.88	0	125.15	8.97	288.11
K02358	16.44	155.77	26.69	23.76	71.37	11.05	30.06	16.57	15.47	8.82	319.77	16.99	322.42
K02361	0	4.16	3	1	1.6	1	5.97	0	0	0	10.74	0	39.85
K02363	1	1	0	0	0	0	0	0	0	0	0	0	0
K02364	0	0	0	0	0	0	0	0	0	0	0	0	8.03
K02371	5.19	16.05	8.17	1	6.22	0	8.33	0	0	0	45.97	3.42	147.39
K02372	1	20.27	3.4	1	4.08	1	2.23	0	1.41	1.61	32.17	1	70.21
K02377	0	26.6	3.61	4.19	11.09	0	2.07	0	0	0	29.72	9.37	123.55
K02379	2.87	4.02	3.72	1	4.25	0	0	0	0	0	5	0	50.46
K02380	1	1	1	0	4.15	0	0	0	0	0	1	0	26.48
K02381	0	0	0	0	2	0	0	0	2	1.6	1	1	6.17
K02385	0	0	0	0	0	0	0	0	0	0	0	0	4.33
K02386	0	3.43	0	0	0	0	0	0	0	0	0	0	11.13
K02387	2.74	0	2	0	0	4.68	0	0	0	0	5.51	0	12.73
K02388	0	0	0	0	0	0	0	0	0	0	5.47	0	15.55
K02389	1	1.77	0	0	0	2	1	0	0	2.76	11.46	0	14.21
K02390	3.16	7.1	1.23	0	2.4	5.17	0	1.47	0	1.21	10.99	0	21.86
K02391	1	7.34	0	0	1.03	0	0	0	0	1	0	0	7.41
K02392	1.03	4.97	1	0	4.46	6.63	0	0	0	2	7.34	0	26.3
K02393	0	0	0	0	0	0	0	0	0	0	0	0	7.93
K02394	0	0	0	0	0	0	0	0	0	0	2.94	0	14.51
K02395	0	6.9	1	0	10.83	0	0	0	0	0	0	0	18.28
K02396	2.22	1.43	0	0	0	2.25	0	0	0	0	9.76	0	24.24
K02397	1.09	5.51	0	0	1.42	3.36	0	1	0	1.57	6.06	0	10.93
K02398	0	3.2	1	1.43	1.6	1	1.4	0	1	1.2	1.3	0	0
K02399	0	0	1.43	0	0	0	0	0	0	1.32	0	0	0
K02400	0	10.41	0	1	0	0	0	0	0	0	16.43	0	23.5
K02401	0	3.89	2.34	0	0	0	0	0	0	0	3.11	0	13.09
K02402	0	0	0	0	1.74	1.59	0	0	1.17	0	0	0	1
K02403	0	0	0	0	0	1.24	0	0	0	0	0	0	0
K02404	0	3.04	0	0	0	0	0	0	0	0	13.48	0	3.74
K02405	0	1.96	0	0	1.41	0	0	1.87	1.29	0	8.49	0	19.63
K02406	5.76	7	0	0	13.13	3.76	0	4.74	0	0	62.31	1.46	27.29
K02407	5.12	1.03	0	0	1.84	7.89	0	0	0	0	10.58	0	2.46
K02408	0	0	0	0	0	1.29	0	0	0	0	4.3	0	10.68
K02409	0	0	0	0	0	0	0	0	0	1.93	10	0	22.04
K02410	0	1	3.57	0	0	0	0	0	0	0	0	0	12.47
K02411	0	3.73	1.06	0	0	0	0	0	0	0	2.27	0	8.06
K02412	0	3.34	0	0	0	0	0	0	0	0	3.29	0	31.94
K02413	0	0	0	0	0	1	0	0	0	0	3.32	0	0
K02414	0	2.39	0	0	0	1.43	0	0	0	0	8.73	0	0
K02415	0	0	0	0	3.42	0	0	0	0	0	2.53	0	6.29
K02416	0	5.43	2	0	0	0	0	2	0	0	16.04	0	7.35
K02417	0	5.52	0	0	0	1.5	0	0	0	0	15.91	0	10.67
K02418	0	0	0	0	0	1.73	0	0	0	0	0	0	2.7
K02419	0	7.73	1	0	0	0	1	0	0	0	5.83	0	11.47
K02420	0	0	0	0	0	0	1.21	0	0	0	3.91	0	11.38
K02421	0	0	0	0	0	1.66	0	0	0	0	3.16	0	27.59
K02422	0	3.9	0	0	2.29	2.54	0	0	0	0	0	0	2.41
K02423	0	0	0	0	0	1	0	0	0	0	0	0	0
K02424	2	1.36	0	0	1.92	0	0	0	1.12	1.5	9.21	3.86	5.57
K02425	0	0	0	0	0	1.34	0	0	2.46	0	0	0	1.71
K02426	0	19.23	1.74	0	0	2.16	0	0	0	1.42	35.89	1	129.16
K02427	2.04	3.54	1	2	2.48	1.38	0	1.24	0	2.19	10.22	1	40.12
K02428	5	45.1	8.46	4.43	16.61	3.38	0	0	0	0	99.47	6.27	359.72
K02429	0	60.77	9.3	3	13.42	5.88	3.36	0	0	0	94.44	3.38	236.38
K02430	0	0	0	0	0	0	0	0	0	0	0	0	0
K02431	0	8.14	1.13	0	0	0	0	0	0	0	0	0	19.05
K02433	9.16	38.17	12.52	1	7.35	4	8.35	4.46	2	0	65.71	6.01	211.39
K02434	6.59	46.99	7.65	3	14.54	3.48	10.83	0	2.08	2	60.37	2	168.05
K02435	0	20.66	6.17	1.07	2.12	1	1	0	0	0	17.58	0	71.15
K02437	4.15	23.49	6.71	2	3.07	1	5.19	2	1	2.72	44.04	1	167.03
K02438	2.45	22.06	4.48	6.89	17.26	2	8.21	0	2	0	36.37	0	107.48
K02439	0	1.26	0	0	1.96	1	0	0	0	0	0	0	5.5
K02440	1	19.81	2.91	1	5.68	3.27	1.73	2.39	1.2	4.54	11.12	1	14.26
K02441	0	0	0	0	1.25	0	0	0	0	1	0	0	1.39
K02442	0	0	0	0	0	1.39	0	0	0	0	0	0	0
K02443	0	0	1	2.28	1	0	1	0	0	0	0	0	3.79
K02444	0	0	0	0	0	0	0	0	0	0	4.24	0	18.2
K02445	2.65	7.32	1	0	2.74	2.38	3	0	2.38	2.21	23.65	1	3.55
K02446	0	5.96	0	3.61	6.88	1.16	0	0	1	0	4.71	0	36.29
K02448	0	1.37	5.28	0	0	0	0	0	0	0	0	0	44.44
K02452	0	3.72	0	0	0	0	0	0	0	0	3	0	18.33
K02453	0	7.16	0	0	0	0	0	0	0	0	4.21	0	42.64
K02454	3.23	7.97	2	0	2.96	0	3	4	1	1	21.27	0	67.97
K02455	0	2.07	0	0	0	0	0	1.68	0	0	3.36	0	36.83
K02456	1	0	0	0	0	1.66	0	1.26	0	0	1.51	0	33.62
K02457	0	0	0	0	0	3.83	0	0	0	0	0	0	7.97
K02458	0	0	0	0	0	0	0	0	0	0	0	0	16.84
K02459	0	1.48	0	0	0	0	0	0	0	0	0	0	26.37
K02460	0	0	0	0	0	0	0	0	0	0	1	0	19.53
K02461	0	1.32	0	0	0	0	0	0	0	0	0	0	24.2
K02462	0	4.17	0	0	0	0	0	0	0	0	0	0	17.55
K02463	2	0	0	0	0	0	0	0	0	0	0	0	25.02
K02464	0	1.78	0	0	0	0	0	0	0	0	0	0	2.53
K02466	0	0	0	0	0	0	0	0	0	0	5.3	0	0
K02468	0	2	0	0	0	0	0	0	0	0	0	0	0
K02469	24.73	186.12	42.87	21.75	65.73	24.67	41.15	8.86	24.93	14.06	296.1	8.33	593.4
K02470	21.96	186.18	44.87	32.94	66.52	15.44	34.56	7.77	8.76	11.94	349.07	14.13	578.57
K02471	0	0	0	0	3	0	0	0	0	0	16.88	0	34.71
K02472	0	21.43	1.33	0	3.34	1.15	2.57	2	0	0	9.63	0	28.05
K02473	0	3.1	0	0	2	0	0	0	0	0	6.37	0	91.42
K02474	1	10.84	0	0	4	0	6.57	1.37	0	0	44.92	0	130.37
K02475	0	0	0	0	0	0	0	0	0	0	0	0	0
K02476	0	0	0	0	1.35	0	0	0	0	0	0	0	0
K02477	0	1.04	0	0	0	0	1	0	0	0	7.64	0	0
K02478	0	0	0	2	0	3.59	0	1.02	0	0	0	0	1.74
K02480	0	2.29	0	0	0	0	0	0	0	0	0	0	0
K02481	0	2.24	0	0	3.07	1.73	0	0	0	0	0	0	14.09
K02482	0	0	0	0	0	0	0	0	0	0	0	0	9.84
K02483	0	1.69	1.12	0	1	0	0	0	0	0	0	0	38.02
K02484	0	15.5	1.48	0	12.2	1	3.21	0	0	0	21.27	0	82.96
K02487	1.38	0	1.2	0	0	0	1.85	0	0	0	11.09	0	17.88
K02488	0	0	0	0	0	0	2.49	0	0	0	0	0	7.33
K02492	2	10.7	2.15	3.21	9.99	2.56	6.58	3.74	0	1.65	41.82	3	89.12
K02493	3.18	58.72	10.68	1	9.46	3.35	0	1	0	0	59.39	2.14	235.54
K02494	1	2	0	0	0	0	0	0	0	0	10.94	1	30.22
K02495	13.93	76.93	29.22	7.18	22.75	12.73	8.38	0	1	0	107.81	10.76	438.92
K02496	0	2.95	0	0	5.07	0	1	1.69	1	2.3	3.67	0	41.12
K02497	0	0	0	0	0	0	1	0	0	0	0	0	3.08
K02498	1.26	3.16	0	0	1	0	0	0	0	2.27	0	0	45.34
K02499	0	3.6	4	4.02	0	0	2	0	1	0	8.2	0	39.41
K02500	6	21.56	6.46	3	10.05	1	1	0	0	1	71.63	1	94.03
K02501	2	32.82	4.25	0	10.2	2.21	7.06	0	2.66	0	40.59	0	90.4
K02502	1.17	7.04	0	1	2	0	1	0	0	0	3.76	0	54.8
K02503	2.3	28.68	7.54	2	13.13	2.24	1.05	0	0	2.56	69.1	12.01	177.12
K02504	0	0	0	0	0	0	0	0	0	0	0	0	5.37
K02505	0	0	0	0	0	0	0	0	0	0	0	0	4.4
K02506	0	0	0	0	1	0	0	0	0	0	0	0	0
K02507	0	0	0	0	0	0	0	0	0	0	0	0	3.55
K02509	1	2	0	1.01	0	1	3.1	1	0	1.08	3.49	0	7.07
K02510	0	3.91	0	0	4	1	0	2.15	1.27	3.77	1.74	0	32.82
K02511	0	0	0	1.73	0	0	0	0	0	2.26	0	0	1.76
K02515	0	0	0	0	0	0	0	0	0	0	1.64	0	0
K02517	7.36	27.16	11.36	2	11.75	0	2.06	2	1	1	88.36	1	196.1
K02518	0	27.92	9.72	0	5.28	2	2	3.33	0	1	46.67	1	81.16
K02519	14.56	131.84	39.4	14.07	51.65	11.57	24.12	7.46	7.64	13.29	260.45	11.89	424.36
K02520	10.97	52.87	9.61	5.88	11.71	5.42	4.47	3.15	0	6	71.89	5.03	218.94
K02521	1.17	0	0	0	0	0	0	0	0	0	0	0	3.49
K02523	3.97	45.58	7.26	4.72	5.32	0	1	1.23	1.96	4.04	58.58	5.31	161.82
K02526	0	2.42	0	0	0	0	0	0	0	0	3.15	0	9.68
K02527	4	24.73	5.21	0	3.28	0	2.35	2.08	0	0	42.41	4.05	80.14
K02528	4.63	62.47	13.93	8.52	17.55	10.01	8.57	3.9	1.12	3.91	86.78	6.73	232.81
K02529	2.23	43.47	8.88	4.54	8.38	4.11	2.48	0	2	1.7	121.41	2.65	241.21
K02530	1.59	1.04	0	0	0	1.1	0	0	0	0	1	0	0
K02531	0	0	1.31	0	0	0	0	0	0	0	1.41	0	0
K02532	0	3.26	6.05	0	0	1	0	0	0	0	0	0	2.51
K02533	0	0	1	0	1	0	0	0	0	0	2	0	35.81
K02535	3.54	11.66	4.54	1.02	11.5	2.18	0	2.33	2	2.3	30.12	1.97	59.19
K02536	9.07	42.55	8.77	2.18	5.95	3.7	1	0	1.71	1.85	99.14	5.41	162.43
K02538	0	2.94	1.03	0	0	1	0	1.1	0	0	1.58	0	0
K02540	0	0	0	0	0	0	0	0	0	0	5.41	0	0
K02542	0	0	0	0	0	0	0	0	0	0	5.78	0	0
K02545	0	1	0	2.03	1	0	4.27	1	1	0	2.18	0	5.64
K02548	1.22	35.74	5.36	5.71	15.85	3.3	9.1	0	0	0	35.05	0	280.77
K02549	0	12.1	0	0	5.61	1.38	1.65	0	0	1	5.96	0	36.39
K02551	0	30.92	4	1	9.1	2.15	2.12	1.16	0	2	22.15	0	87.77
K02552	2.17	13.73	2.18	0	0	1	2	0	0	0	1	0	32.34
K02553	2.72	2.58	2.38	0	3.45	3.62	0	0	1.08	2.09	1	1	18.22
K02554	0	0	0	0	0	0	0	0	0	0	0	0	13.84
K02556	0	5.54	0	0	2.57	0	0	0	0	0	5.98	0	17.19
K02557	0	9.04	0	0	4.61	0	0	0	0	0	16.31	0	61.26
K02558	3.5	22.47	10.01	1.06	10.11	1.68	2.31	0	2.84	3.57	26.22	2.03	50.57
K02560	0	0	1.55	0	1.87	2	0	0	0	2.06	0	0	3.24
K02562	0	0	0	0	0	0	0	0	0	0	0	0	1.36
K02563	3.74	64.05	15.18	3.31	11.16	2.91	3.59	3.32	2.73	4.74	92.96	4.49	277.88
K02564	5	80.76	15.64	3.82	22.26	3.32	8.37	1	0	0	106.5	7.79	269.37
K02566	0	7.59	0	0	1.52	0	0	3.45	0	0	6.29	0	21.11
K02567	0	2	0	0	0	2	0	0	0	0	0	0	5.23
K02568	0	1.22	0	0	0	1.94	0	0	0	0	1	0	1.57
K02569	0	0	0	0	1	0	0	0	0	0	0	0	3.7
K02570	0	0	0	0	0	0	0	0	0	0	0	0	5
K02572	0	0	0	0	0	0	0	0	0	0	0	0	3.48
K02573	0	1	0	0	0	0	0	0	0	0	0	0	9.38
K02574	0	0	0	0	0	0	0	0	0	0	1.12	0	8.03
K02575	0	12.46	7.38	3.99	5.2	0	6.26	1.1	1	0	9.6	10.21	53.41
K02584	0	0	0	0	0	0	0	1	0	0	6.25	0	37.8
K02585	0	0	0	0	0	0	0	0	0	0	6.32	0	0
K02586	0	0	0	0	0	0	0	0	0	0	17.34	0	2.9
K02587	0	1	0	0	0	0	0	0	0	0	3.32	0	1.85
K02588	0	0	0	0	0	3	0	0	0	0	14.63	0	0
K02591	0	0	0	0	0	0	0	0	0	0	14.05	0	0
K02592	0	0	0	0	0	0	0	0	0	0	0	0	1.65
K02594	0	0	0	0	0	0	0	0	0	0	0	0	0
K02598	0	2	0	0	1.29	0	1.35	0	0	0	14.2	0	17.68
K02600	6.35	71.76	17.09	5.33	37.76	5.59	16.66	3.87	1.63	3.51	117.51	12.01	276.69
K02601	9.77	55.46	7.58	5.25	20.08	3.89	8.11	2.51	0	1.52	65.06	2.94	267.75
K02609	0	0	1	1	6.91	1	0	1.33	0	0	9.01	0	35.16
K02610	0	0	0	0	0	0	0	0	0	0	2.25	0	22.86
K02611	1.12	1	0	0	4.32	0	2.16	0	0	0	1	0	29.63
K02612	0	1	0	0	3.69	0	1.66	0	1	0	1	0	21.4
K02613	1.5	3.8	1	3.79	2	0	3.49	0	1	1.11	8.2	2	33.79
K02614	0	4.04	0	0	0	0	1.23	0	0	0	12.26	1.72	31.05
K02615	0	0	0	0	0	0	0	0	0	0	1.59	0	3.96
K02616	2.2	0	0	0	0	0	0	0	0	0	1.03	0	12.42
K02617	0	0	0	0	0	0	0	0	0	0	1	0	0
K02618	0	1	0	0	8.04	4	3.77	0	3	0	7.19	2	39.3
K02619	9.64	3	1	4.91	4.63	0	7.21	1	1	0	14.12	2	108.32
K02621	13.33	99.77	14.53	8.53	20.81	0	5.61	0	2	1.59	174.92	14.63	227.6
K02622	2	67.38	16.44	8.44	13.95	2	10.11	4.32	3.03	3	128.54	8.14	213.97
K02623	0	0	0	0	0	0	0	0	0	0	0	0	0
K02624	1	0	0	0	4.31	0	3	0	0	0	2	0	16.17
K02625	1.11	0	0	0	0	0	1	0	0	0	1.82	0	0
K02626	0	1	1	0	0	0	0	0	0	0	0	0	0
K02633	0	0	0	0	0	0	0	0	0	0	6.03	0	0
K02647	0	1.69	1.14	0	1	0	0	1	0	0	1.39	0	35.37
K02650	7.55	9.28	3	0	5.46	0	0	0	0	0	3	1	52.15
K02651	0	2	0	0	0	0	0	0	2	2	0	0	0
K02652	6.22	20.71	2.9	0	0	0	0	0	0	0	33.35	4	115.84
K02653	4.23	9.96	5.28	1	0	0	0	0	0	2.01	31.47	1.21	113.45
K02654	1.54	15.32	2.8	3.22	3.98	0	0	0	0	0	26.15	2	51.79
K02655	2.04	2.04	3.1	0	0	0	1.02	0	0	1	17.53	0	44.16
K02656	1	2.18	1.28	0	3	0	0	0	0	2.5	8.57	1.53	31.58
K02657	1	1.78	0	0	1	0	0	0	0	0	1	0	14.52
K02658	0	3.4	3.26	0	0	0	0	0	0	0	1	0	7.25
K02659	0	1	3.22	0	0	0	0	0	0	0	1	1	11.17
K02660	2.43	2.35	1	0	0	0	1	0	0	0	2.94	1	29.02
K02661	0	2.54	0	0	0	0	0	0	0	0	0	0	0
K02662	3.7	1.17	1	2	1	0	0	1	0	0	21.27	1	38.35
K02663	1.25	3.5	3.95	1	0	0	0	0	0	0	9.18	0	20.87
K02664	5.04	7.47	4.11	0	0	0	0	0	0	0	10.81	0	19.81
K02665	1	4.77	1	0	1.46	0	1	0	0	0	15.56	0	14.95
K02666	6.78	10.62	5.73	0	2.27	0	0	0	0	0	33.11	0	66.6
K02667	5.69	5.21	2.13	2	2	0	1.13	0	0	0	13.12	3.83	39.03
K02668	3.96	2	3.92	1.1	2.11	0	0	0	0	0	20.33	2.83	53.4
K02669	0	6.66	0	2	0	3.03	0	0	1	0	45.82	1	97.25
K02670	3.05	1.74	4.75	3.61	2	2.16	1	0	0	0	21.33	0	51.26
K02671	2.7	0	2.93	0	1.03	0	0	0	0	0	13.18	0	16.83
K02672	3.21	2	1.16	0	0	0	1	0	0	0	10.73	0	39.74
K02673	0	1.79	0	0	0	0	0	0	0	0	0	0	12.97
K02674	11.74	9.55	3.87	1	2.5	1	3	0	0	0	22.96	6.97	66.08
K02676	0	1	0	0	0	0	0	0	0	0	3.16	0	18.76
K02679	0	0	0	0	0	0	0	0	0	0	0	0	0
K02680	0	0	0	0	0	0	0	0	0	0	0	0	3.45
K02681	0	0	0	0	0	0	0	0	0	0	0	0	1.81
K02682	0	0	0	0	0	0	0	0	0	0	0	0	1.82
K02683	0	0	0	0	0	0	0	0	0	0	0	0	2.38
K02686	1	0	0	0	3.24	5.65	1	4.51	1	0	0	1.21	23.89
K02687	2.86	39.23	12.86	2.25	4.13	1	4.22	1	3	0	71.79	3	193.5
K02688	0	0	0	0	0	0	0	0	0	0	0	0	2.21
K02725	0	0	0	0	0	0	1.28	0	0	0	4.15	0	0
K02726	0	0	0	0	0	0	0	0	0	0	4.28	0	0
K02727	0	0	0	0	0	0	0	0	0	0	5.08	0	0
K02728	0	0	0	0	0	0	0	0	0	0	7.41	0	0
K02729	0	0	0	0	0	0	0	0	0	0	15.09	0	0
K02730	0	0	0	0	0	0	0	0	0	0	8.41	0	0
K02731	0	0	0	0	0	0	0	0	0	0	7.22	0	0
K02734	0	0	0	0	0	0	0	0	0	0	3.55	0	0
K02735	0	0	0	0	0	0	0	0	0	0	7.33	0	0
K02736	0	0	0	0	0	0	0	0	0	0	2.57	0	0
K02737	0	0	0	0	0	0	0	0	0	0	2.42	0	0
K02738	0	0	0	0	0	0	0	0	0	0	5.42	0	0
K02739	0	0	0	0	0	0	0	0	0	0	3.61	0	0
K02742	2	0	0	0	0	0	0	0	0	0	0	0	3.84
K02744	0	0	0	0	0	0	0	0	0	0	1	0	0
K02745	0	2.56	1.13	0	0	5.3	0	0	0	0	2	0	7.98
K02746	0	2	2.09	0	0	2	0	0	0	0	0	0	10.64
K02747	1.36	3.97	1.09	1	0	1.28	0	2	0	0	0	0	6.57
K02750	0	2	1	0	0	0	0	0	0	0	0	0	6.03
K02755	1.43	0	3.85	0	6.91	2	0	0	0	0	2.79	0	23.92
K02756	0	0	1	0	4.52	1	0	0	0	0	1.02	0	26.63
K02757	0	5.12	2.23	0	19.49	1.12	0	2.14	0	0	2	0	46.56
K02759	1	3.85	0	0	5.48	0	0	0	0	0	1.08	0	6.93
K02760	0	3.49	1	0	5.31	0	0	0	0	0	2.15	0	20.08
K02761	0	6.52	2.73	0	0	1	0	1	0	0	0	0	30.88
K02768	0	5.61	3.02	4.44	4	1	2.39	1	3.96	0	22.14	0	38.48
K02769	1.16	7.39	3.16	3.4	0	0	2	0	3.68	0	4.38	1	10.38
K02770	1	4.13	0	1.38	5.58	0	0	0	0	0	15.34	3.77	25.29
K02773	0	1	0	2	0	1.05	0	1	0	0	0	0	1.31
K02774	0	0	1	0	0	1.01	0	0	0	0	1	0	7.24
K02775	0	5.06	0	0	4.81	1	0	1	0	0	12.12	0	20.82
K02777	2.13	3.15	2.99	0	1.9	1	0	0	0	0	1	0	18.1
K02778	0	1	1	0	1	0	0	0	0	0	0	0	11.73
K02779	0	2	0	0	0	0	0	0	0	0	0	0	6.94
K02781	0	0	0	0	1.85	0	0	0	0	0	4.36	0	2.6
K02782	0	0	0	0	0	0	0	0	0	0	4.54	0	1.44
K02783	0	0	0	0	0	0	0	0	0	0	0	0	6.6
K02784	1	0	0	0	0	1.04	0	0	0	0	0	0	1.41
K02786	0	1	1.35	0	0	1	1	0	0	0	1	4.55	0
K02787	0	1.34	2	0	0	0	0	0	0	0	3.02	0	0
K02788	1	3	0	0	0	0	2.96	0	0	0	0	0	0
K02790	0	0	0	0	0	0	0	0	0	0	0	0	0
K02791	0	0	1.01	0	0	1	0	0	0	0	0	0	0
K02793	2	1	2	0	1	3.21	1.5	1.51	0	1.61	0	0	13.2
K02794	0	0	0	0	2	0	1.15	0	0	0	3.95	0	17.79
K02795	4.19	2.33	5.31	0	4.02	3.03	2	0	1.15	0	3.81	3	14.84
K02796	1	3.02	8.14	0	4.1	4.55	1.05	1	2.22	1.33	6.21	0	11.45
K02798	0	3.12	2.04	1	0	1	0	0	0	1.18	3.02	0	7.41
K02799	0	2	0	0	0	0	0	0	0	0	0	0	7.54
K02800	2.04	0	0	1.51	0	1.98	2	0	0	0	4.54	0	7.27
K02802	0	4.24	0	0	0	0	0	0	0	0	0	0	1.79
K02803	0	8.2	4.84	0	1.94	1.52	0	0	0	0	0	0	19.9
K02804	1	2.83	1	0	4.69	0	0	0	0	0	0	0	37.41
K02805	0	13.88	1	2.83	5.93	0	1.44	2.73	3.36	2.3	19.83	0	14.27
K02806	0	4.5	1	0	0	0	0	0	0	0	1	0	25.01
K02808	1	0	0	0	0	0	0	0	0	0	0	1	16.3
K02809	1	0	0	1	8.05	0	0	0	0	0	15.02	0	30.4
K02810	1	3.78	5.44	2	2.63	1	2	0	2	0	23.12	0	7.93
K02817	0	0	0	0	2.3	0	0	0	0	0	1	1.57	5.04
K02818	0	1.25	1.24	2.17	0	0	3	0	1	0	3.17	0	14.19
K02819	1	4.49	2.61	4.91	2.45	5.69	2.17	5.48	1.56	1.09	4.7	2.23	5.3
K02821	1	5.12	1	2.45	3.27	0	0	1.59	0	0	1	0	40.5
K02822	2.82	2.6	2	0	2	2.47	2	0	0	0	3	0	21.22
K02823	0	31.03	2	1	2	1	1	0	0	0	32.95	0	127.71
K02824	1	30.93	7.57	4.47	4.45	0	2	0	0	0	58.45	0	177.45
K02825	0	11.61	1.15	0	3.33	0	5.26	0	1	0	15.04	0	42.54
K02826	0	0	0	0	1.39	0	0	0	0	0	0	0	3.13
K02827	3.35	0	0	0	1.91	0	0	0	0	0	2	0	4.53
K02834	4.41	25.17	8.02	5.48	7.82	2.03	5.32	0	3.42	1.77	50.53	7.57	174.5
K02835	8.03	58.42	15.61	14.43	22.54	0	7.82	1	4	2	107.95	8.42	281.17
K02836	6.14	76.07	11.21	10	13.41	14.95	11.12	1.27	9.46	5.42	120.11	6.56	249.79
K02837	4	40.71	17.99	6.38	23.21	1	15.08	2	2.11	6.3	120.93	9.25	263.99
K02838	7.49	37.49	11.5	4.81	13.08	4.45	6.69	6.13	1	3.24	84.68	1	189.25
K02839	0	3.8	0	0	1.4	0	0	0	0	0	2.73	0	5.78
K02841	0	0	1	0	1	0	0	0	0	0	1.66	0	22.83
K02843	1.24	7.91	3.68	0	3.72	2	3.55	4.92	2.7	1.11	15.47	1.87	27.64
K02844	0	0	0	0	1.91	0	1.13	0	0	1.14	0	0	2.84
K02846	3.22	0	0	1	2.61	0	3	0	0	0	1.83	0	7.8
K02847	1.33	0	0	0	0	0	0	0	0	0	0	0	13.56
K02848	0	0	0	0	1.65	0	0	0	0	0	0	0	0
K02849	0	0	0	0	1	2.01	1	0	0	1	1	0	4.2
K02850	0	0	0	0	0	0	0	0	0	0	0	0	0
K02851	0	18.96	0	1.84	1.92	1	1	0	0	0	17.81	2	50.24
K02852	0	0	0	0	0	0	0	0	0	0	1	0	10.49
K02853	0	0	0	0	0	0	0	0	0	0	0	0	7.1
K02856	0	0	0	0	0	0	0	0	0	0	5.39	0	2.72
K02858	1.01	0	0	0	4.31	2.54	1.15	0	0	2.11	1.62	0	1.76
K02859	0	1.18	0	0	0	0	0	0	0	0	0	0	1
K02860	3	34.33	4.22	2.14	17.5	2.9	4.21	1.82	3.83	1.47	42.03	7.3	183.25
K02862	0	0	0	0	0	0	0	0	0	0	3.12	0	1.34
K02863	13.07	54.77	15.45	12.47	32.78	2	14.68	5.47	4	3.98	123.53	7.8	207.24
K02864	6.66	58.3	10.03	6.91	31.12	5.98	11.97	6.04	3.71	3.86	77.2	6.57	203.43
K02865	0	0	0	0	0	0	0	0	0	0	6.93	0	0
K02866	0	0	0	0	1.02	0	0	0	0	0	10.83	0	0
K02867	10.75	47.71	7.1	3.72	27.12	3.89	11.06	6.11	7.1	1	85.71	9.26	157.98
K02868	0	0	0	0	0	0	0	0	0	0	4.55	0	0
K02870	0	0	0	0	0	0	0	0	0	0	14.29	0	0
K02871	5.92	38.66	3	4	15.51	2.71	4.08	7.45	1.25	2.2	75.33	2.46	213.5
K02872	0	0	0	0	0	0	0	0	0	0	15.5	0	0
K02873	0	0	0	0	0	0	0	0	0	0	11.69	0	0
K02874	5.1	43.86	12.35	4	21.9	4.19	4.23	2.58	1	0	96.76	4.05	170.45
K02875	0	0	0	0	0	0	0	0	0	0	11.25	0	0
K02876	3	44.85	11.64	3.73	31.84	2	1	4.47	1.13	2	72.09	12.05	208.09
K02877	0	0	0	0	0	0	0	0	0	0	9.1	0	0
K02878	8.37	46.58	13.01	6	22.08	4.89	7.65	4.62	1	1.67	93.3	18.17	177.84
K02879	1	39.37	8.55	4.37	20.43	4.34	0	2	1.07	0	62.46	6.12	203.35
K02880	0	0	0	0	0	0	0	0	0	0	9.75	0	0
K02881	4.28	48.78	5	7	23.31	3.63	5.76	1	2	1	88.61	3.56	189.91
K02882	0	0	0	0	0	0	0	0	0	0	15.04	0	0
K02883	0	0	0	0	0	0	0	0	0	0	22.04	0	0
K02884	1.48	32.76	5.68	4	22.87	1	9.56	2.1	0	0	58.9	10.87	198.76
K02885	0	0	0	0	0	0	0	0	0	0	12.79	0	0
K02886	12.05	81.29	21.08	5.78	26.17	11.94	22.08	6.43	6.03	4.66	142.4	7.81	258.68
K02887	3.5	36.65	6.27	4	15.78	2.48	3.86	0	4	2	63.73	2.84	166.57
K02888	5.63	41.97	6	6.1	10.26	0	9	7.6	3	0	84.45	3.69	173.43
K02889	0	0	0	0	0	0	0	0	0	0	11.51	0	0
K02890	3.81	40.09	12.37	7.63	25.93	2	7.63	7.19	2	1	66.56	5.24	216.16
K02891	0	0	0	0	0	0	0	0	0	0	6.12	0	0
K02892	10.45	51.92	11.59	3.46	19.8	6.82	10.94	6.2	4.19	1	69.11	3.63	188.45
K02893	0	0	0	0	0	0	0	0	0	0	11.52	0	0
K02894	0	0	0	0	0	0	0	0	0	0	12.08	0	0
K02895	7.07	47.35	9.32	6.47	13.48	1.03	9.94	3.03	2.41	1	70.32	5.01	202.28
K02896	0	0	0	0	0	0	0	0	0	0	7.61	0	0
K02897	10.18	39.95	8.13	6.55	18.6	4.3	11.4	7.29	2	1.06	67.09	9.35	206.9
K02898	0	0	0	0	0	0	0	0	0	0	4.86	0	0
K02899	7.05	34.39	5.71	2	15.48	1.1	3.64	0	0	1.62	46.67	1	148.43
K02900	0	0	0	0	0	0	1	0	0	0	11.69	0	0
K02902	3.31	28.91	6.25	2	18.55	0	2	5.04	1.01	1	43.88	2	74.73
K02904	2	42.87	9.17	3	14.93	5.29	2.29	5.22	1	1.83	71.44	1.66	181.83
K02905	0	0	0	0	0	0	0	0	0	0	4.43	0	0
K02906	3.79	67.94	14.11	10.01	32.22	4.18	10.83	7.69	7.73	4	106.69	9.1	206.7
K02907	6.37	29.82	3.69	0	22.74	3.44	0	7.07	0	0	48.69	2.24	152.26
K02909	5.11	23.38	7.24	7.74	17.61	8.31	4.94	2	5.89	2	35.93	5.92	151.49
K02910	0	0	0	0	0	0	0	0	0	0	3.7	0	0
K02911	1.39	17.66	3.24	1.03	10.76	2.04	0	0	0	0	15.93	4.39	140.21
K02912	0	0	0	0	0	0	0	0	0	0	13.17	0	0
K02913	1.01	24.16	9.23	1.07	16.43	2	2.28	5.3	1	1	40.04	2.44	52.13
K02914	2	7.4	2.49	0	6.53	1.56	2.62	0	0	0	19.25	0	43.74
K02915	0	0	0	0	0	0	0	0	0	0	15.82	0	0
K02916	3.6	28.67	5.23	3.8	14.68	0	4	1	3.02	2.52	40.42	11.11	94.54
K02917	0	0	0	0	0	0	0	0	0	0	4.73	0	0
K02918	0	0	0	0	0	0	0	0	0	0	10.64	0	0
K02919	1.52	7.07	0	0	2	0	6.7	1.2	1	0	11.06	1	31.68
K02920	0	0	0	0	0	0	0	0	0	0	11.1	0	0
K02921	0	0	0	0	0	0	0	0	0	0	6.54	0	0
K02922	0	0	0	0	0	0	0	0	0	0	6.86	0	0
K02923	0	0	0	0	0	0	0	0	0	0	1.77	0	0
K02925	0	0	0	0	0	0	0	0	0	0	13.54	0	0
K02926	2.06	67.48	10.94	8.7	23.59	5.52	15.48	8.79	4	1.5	98.07	6.01	244.61
K02927	0	0	0	0	0	0	0	0	0	0	7.52	0	0
K02929	0	0	0	0	0	0	0	0	0	0	16.05	0	0
K02930	0	0	0	0	0	0	0	0	0	0	8.3	0	3.67
K02931	6	84.75	16.79	9.81	32.79	2	10.69	9.79	3.86	2.91	109.55	12.83	238.02
K02932	0	0	0	0	0	0	0	0	0	0	5.28	0	0
K02933	8.27	58.59	9.43	11.21	27.32	7.48	9.9	10.36	3.13	2	124.26	5.7	257.99
K02934	0	0	0	0	0	0	0	0	0	0	3.72	0	0
K02935	4.7	57.34	17.28	9.67	181.13	3.35	3.41	7.85	2.31	4.1	68.84	7.53	144.68
K02936	0	0	0	0	0	0	0	0	0	0	6.64	0	1
K02937	0	0	0	0	0	0	0	0	0	0	17.07	0	0
K02938	0	0	0	0	0	0	0	0	0	0	9.79	0	0
K02939	5.75	53.55	5.14	1	22.16	2.4	5.62	4.71	1.05	0	70.92	7.38	222.2
K02940	0	0	0	0	0	0	0	0	0	0	7.67	0	0
K02941	0	0	0	0	0	0	0	0	0	0	6.14	0	0
K02945	8.32	89.56	11.68	4.22	44.76	6.25	14.79	9.56	5.04	3	157.2	17.11	315.69
K02946	2	41.53	5.25	5.99	6.23	1.85	5.15	1.88	2.13	1.12	58.56	5.66	107
K02948	7.79	50.36	9.35	6	19.37	2.84	3	3	0	2	75.35	4.2	176.93
K02949	0	0	0	0	0	0	0	0	0	0	4.58	0	0
K02950	7.65	37.77	10.29	9.81	14.86	2.34	2	4.55	4	3.25	41.67	3.88	96.97
K02952	9.01	32.28	4.02	7.52	14.54	1.3	7.29	2.84	2.7	2.33	64.14	7.76	161.85
K02953	0	0	0	0	0	0	0	0	0	0	14.4	0	0
K02954	1.15	52.52	3.6	4	21.62	4.7	6.19	5.29	1.1	1	60.14	1.29	145.33
K02955	0	0	0	0	0	0	0	0	0	0	12.75	0	0
K02956	6.73	30.2	9.15	8.32	17.44	2.2	2.56	2.52	1.59	4.24	46.23	6.23	110.24
K02957	0	0	0	0	0	0	0	0	0	0	7.48	0	0
K02958	0	0	0	0	0	0	0	0	0	0	16	0	0
K02959	12.7	50.72	10.03	4.75	10.67	5.09	7	4.8	0	2.1	63.28	6.08	188.28
K02960	0	0	0	0	1.45	0	0	0	0	0	23.82	0	0
K02961	4.51	38.28	4.44	2.13	14.95	5.69	3	5.23	2.46	3.16	65.63	5.82	177.38
K02963	2.11	55	11.7	6.04	13.4	2	5.89	0	0	0	62.46	3	93.83
K02964	0	0	0	0	0	0	0	0	0	0	5.97	0	0
K02965	3.24	41.82	10.7	4	19.67	2	11.64	4	1	1	56.59	3.58	143.25
K02966	0	0	0	0	0	0	0	0	0	0	18.36	0	0
K02967	7.06	55.93	15.84	5.59	32.29	6.22	14.38	7.18	3.1	2	120.21	8.44	252.53
K02968	1	26.33	4.24	2.26	21.3	2.43	3.65	1	2.52	0	56.72	0	86.93
K02969	0	0	0	0	0	0	0	0	0	0	1.54	0	0
K02970	2.52	28.24	7.08	2	10.95	4.05	6.02	0	1.15	1.32	39.62	4.14	156.83
K02971	0	0	0	0	0	0	0	0	0	0	4.05	0	0
K02973	0	0	0	0	0	0	0	0	0	0	9.79	0	0
K02975	0	0	0	0	0	0	0	0	0	0	7.94	0	0
K02976	0	0	0	0	0	0	0	0	0	0	5.36	0	0
K02977	0	0	0	0	0	0	0	0	0	0	5.88	0	0
K02978	0	0	0	0	0	0	0	0	0	0	9.02	0	0
K02981	0	0	0	0	0	0	0	0	0	0	9.43	0	0
K02982	13.09	81.18	21.22	13.24	28.61	3.68	16.1	5.95	2.73	1	146.53	7.57	198.57
K02984	0	0	0	0	0	0	0	0	0	0	18.62	0	0
K02985	0	0	0	0	0	0	0	0	0	0	6.35	0	0
K02986	6.33	61.07	9.24	9.26	20.64	5.13	11.85	5.29	1.07	2.01	99.75	6.61	223.81
K02987	0	0	0	0	0	0	0	0	0	0	14.35	0	0
K02988	6	77.47	11.51	4	32.24	3.83	7.19	3.43	0	2	88.32	3.83	212.34
K02989	0	0	0	0	0	0	0	0	0	0	5.56	0	0
K02990	1.16	37.87	9.09	3.75	18.82	2	6.32	7.97	3.35	1.99	86.53	3.15	184.49
K02991	0	0	0	0	0	0	0	0	0	0	8.33	0	0
K02992	10.83	53.46	6.02	6	35.88	4.92	7.88	7.47	2	3.05	102.37	6.72	194.82
K02993	0	0	1	0	0	0	0	0	0	1	10.32	0	0
K02994	5	50.11	8.15	6.12	17.52	7.16	12.67	7.26	1	3.57	92.83	4.47	208.18
K02995	0	0	0	1	0	0	0	0	0	0	13.42	0	1.52
K02996	4.47	46.39	2.22	1	14.3	0	4.24	7.28	0	4.82	60.94	1.56	213.82
K02997	0	0	0	0	0	0	0	0	0	0	7.34	0	0
K02998	0	0	0	0	0	0	0	0	0	0	11.35	0	0
K03006	0	0	0	2.79	0	0	0	0	0	0	14.32	0	0
K03010	0	0	0	0	0	0	0	0	0	0	4.62	0	0
K03021	0	0	0	0	0	0	0	0	0	0	1.51	0	0
K03026	0	0	0	0	0	0	0	0	0	0	1.36	0	0
K03028	0	0	0	0	0	0	0	0	0	0	10.57	0	0
K03029	0	0	0	0	0	0	0	0	0	0	1.54	0	0
K03030	0	0	0	0	0	0	0	0	0	0	6.39	0	0
K03032	0	0	0	0	0	0	0	0	0	0	1.69	0	0
K03037	0	0	0	0	0	0	0	0	0	0	2.09	0	0
K03039	0	0	0	0	0	0	0	0	0	0	2.82	0	0
K03040	7.82	71.52	18.82	8.89	29.03	3.61	14.07	5.64	5.3	2.98	110.17	12.61	275.27
K03041	0	0	0	0	0	0	0	0	0	0	2.32	0	0
K03042	0	0	0	0	0	0	0	0	0	0	0	0	1.17
K03043	31.06	233.12	42.4	51.62	87.07	19.57	57.97	14	17.82	16.09	450.76	24.81	771.79
K03046	30.15	308.27	64.13	49.25	92.45	14.95	41.88	22.22	18.37	12.6	468.11	34.41	761.29
K03047	0	0	0	0	0	0	0	0	0	0	0	0	3.2
K03048	1.8	0	3.41	1.01	5.17	0	3	0	0	0	2.47	1	5.2
K03055	0	0	0	0	0	0	0	0	0	0	0	0	1.66
K03060	2.63	8.02	5.09	3	7.72	0	1.28	0	2.99	6.61	21.96	2.61	58.94
K03061	0	0	0	0	0	0	0	0	0	0	2.73	0	0
K03063	0	0	0	0	0	0	0	0	0	0	3.89	0	0
K03064	0	0	0	0	0	0	0	0	0	0	2.66	0	0
K03065	0	0	0	0	0	0	0	0	0	0	2.84	0	0
K03070	27.57	169.49	49.45	11.25	82.29	19.31	39.73	12	17.49	10.17	384.74	13.32	599.39
K03071	2	2.74	1.38	0	4.69	0	1.4	0	0	1.1	3.76	0	36.39
K03072	7.92	47.07	3.22	0	16.77	2.27	6.03	2.6	7.47	7.5	19.26	0	149.57
K03073	4.8	35.15	7.04	0	16.94	1	0	2.37	1	1	65.35	1.92	174.13
K03074	3	17.63	6.15	4.89	8.57	1.02	3.85	1.42	1	3.26	19.14	1	105.13
K03075	2.61	26.22	3	0	8.12	1	1.53	0	0	1	40.86	2	161.03
K03076	5.56	89.26	23.64	2.39	33.94	7.16	20.14	9.98	6.21	5.77	160.84	14.05	339.58
K03077	0	0	2.43	0	0	0	0	0	0	0	20.9	0	5.33
K03078	0	11.73	0	0	0	0	1	0	0	0	0	0	0
K03079	0	7.4	0	0	0	0	0	0	0	0	5.1	0	3.2
K03081	0	0	0	0	0	0	0	0	0	0	3	0	2.91
K03082	0	0	0	0	0	0	0	0	0	0	3	0	12.29
K03083	0	0	0	0	0	0	0	0	0	0	13.15	0	0
K03086	8.39	78.35	15.89	11.69	37.57	7.02	12.75	5.95	8.61	7.29	194.08	7.05	291.77
K03087	3.67	1.55	0	5.34	2.84	1.14	1	0	1.7	2.61	0	0	14.12
K03088	11.68	195.16	36.98	9.57	53.2	3	10.99	3	2.73	3.17	355.52	2.21	1843.11
K03089	3.67	16.9	1.34	0	10.29	2.04	1.24	3.52	1.43	2.18	0	1	54.67
K03090	0	2.94	4.05	1	0	1.02	0	0	0	0	5.45	0	21.88
K03091	0	4.36	3.75	0	0	2	1	0	0	0	14.99	0	15.43
K03092	1	50.15	17.17	4.36	13.49	1	3.5	3.96	0	2.43	91.37	10.76	195.28
K03093	1.27	2.15	1.51	1	0	0	0	0	0	0	3	0	3.48
K03094	0	0	0	0	0	0	0	0	0	0	16.39	0	0
K03095	0	0	1.9	0	1	0	0	0	0	0	0	0	6.28
K03097	0	0	0	0	0	0	0	0	0	0	9.25	0	0
K03098	0	8.86	1	1	6.6	0	0	1	0	0	15.32	1	70.39
K03100	5.88	80.97	20.26	4.73	21.01	7.08	14.65	2.18	8.73	2.26	108.42	11.27	336.57
K03101	2	29.81	10.5	2.5	9.63	0	4.96	2.06	1.04	0	47.95	7.27	165.02
K03105	0	0	0	0	0	0	0	0	0	0	2.19	0	0
K03106	20.96	119.99	26.3	14.46	39.04	15.59	22.3	3.7	6.79	5.19	131.18	9.13	345.71
K03110	10.68	48.81	17.09	11.1	20.19	5.91	15.06	3.93	5.52	3.29	108.62	9.56	242.68
K03111	15.68	86	10.47	10.46	17.69	4.43	9.81	0	2.56	1.76	192.23	5.35	298.41
K03112	0	0	0	0	2.43	0	0	0	0	0	0	0	0
K03113	0	17.82	1	0	2.57	1.68	0	0	0	0	3.3	0	84.07
K03114	0	0	0	0	0	0	0	0	0	0	1.32	0	0
K03115	0	0	0	0	0	0	0	0	0	0	11.26	0	0
K03116	2.64	15.44	2.81	3.3	2	0	0	0	1	2.72	30.43	2.66	77.47
K03117	9.07	4	0	1	7.95	2.67	0	1	0	2.99	2.84	1.02	64.51
K03118	6.19	36.54	7.52	2	3.04	0	5	1	2.7	0	37.09	2.64	182.12
K03119	3.43	1.66	0	0	0	0	0	0	0	0	6.08	1	7.25
K03120	0	0	0	0	0	0	0	0	0	0	4.47	0	5.02
K03136	0	0	0	0	0	0	0	0	0	0	2.32	0	0
K03146	0	0	0	0	1	0	0	0	0	0	0	0	11.26
K03147	6.61	29.98	6.5	2	10.13	1	1	1	1	2	36.38	0	214.81
K03148	0	1.38	0	0	1.69	0	0	0	0	0	3.2	0	13.98
K03149	1.12	9.67	4	2.81	18.13	0	3	0	0	0	13.59	0	161.09
K03150	1	48.36	7.77	0	4.78	1	4	3	0	0	60.17	0	210.02
K03151	3.46	10.83	1	4	4.6	2.79	0	0	0	0	32.14	1	58.24
K03152	0	8.99	2	2.07	5.29	0	1	0	3	0	40.93	0	123.16
K03153	0	3.7	0	0	2.86	0	0	0	0	0	2	0	58.78
K03154	0	5.78	0	0	1.63	0	0	0	0	0	10.77	0	117.26
K03163	0	0	0	0	0	0	0	0	0	0	1.92	0	0
K03164	0	0	0	0	0	0	0	0	0	0	0	0	0
K03166	0	0	0	0	0	0	0	0	0	0	0	0	1.63
K03168	66.65	202.63	91.6	67.8	94.69	65.03	51.02	58.56	48.62	66.05	237.7	63.11	398.79
K03169	9.83	99.32	16.72	7.74	19.68	3.05	11.73	2.99	1.56	1.99	184.5	4	444.9
K03177	2.49	41.19	4	3.9	15.8	3.93	7.45	2.85	2.58	2.1	78.21	2.22	242.97
K03178	0	0	0	0	3	0	0	0	0	0	32.29	2	0
K03179	2.05	10.47	1.46	4.42	4.4	0	0	0	0	0	42.98	6.26	57.65
K03181	1	1	1.18	0	0	0	0	0	0	0	9.32	0	20.05
K03182	9.18	27.67	3.1	0	5.7	0	4.97	2	1.15	0	6.56	8.03	61.11
K03183	3.4	44.2	12.82	9.41	4.12	2.83	2	1.58	1	0	48.05	5.62	190.69
K03184	0	0	0	0	0	0	0	0	0	0	0	0	4.16
K03185	2.28	6.41	1	0	4.68	1.01	1.31	3.06	4.81	2.92	2.6	2.72	42.19
K03186	0	9.9	0	2	0	0	2.03	1	1.22	4.81	4.1	0	21.93
K03187	0	4.08	3.33	0	0	0	0	0	0	0	3.92	3.54	8.29
K03188	3.73	6.43	3.04	5	1	0	0	0	1	0	4.75	12.13	13.62
K03189	1.09	1	2	1.52	0	1	2	0	1	0	5.85	6.72	9.77
K03190	1	4.5	2.92	0	0	0	0	0	0	0	3.84	3.91	13.66
K03192	1.91	2.16	2	0	2	0	0	0	0	0	0	0	9.63
K03194	1	1.6	0	0	0	0	0	0	0	0	0	0	22.41
K03195	0	2	1	0	1.25	0	0	0	0	0	1	0	36.61
K03196	4.73	12.07	1	0	5.9	0	1	0	0	0	0	0	48.67
K03197	0	0	0	0	0	0	0	0	0	0	0	0	20.68
K03198	0	1.53	0	0	0	0	0	0	0	0	1	0	30.45
K03199	3.89	24.82	1	0	6.47	0	0	0	0	0	6.46	0	94.18
K03200	0	0	1	0	1	0	0	0	0	0	0	0	20.85
K03201	0	0	0	1	1	0	0	0	0	0	2	0	30.9
K03203	3.82	2	0	0	0	0	0	0	0	0	3	0	35.5
K03204	2.97	3.22	0	0	3	0	0	0	0	0	1	0	27.99
K03205	6.08	23.05	5.39	4.14	14.85	0	2.07	0	0	0	92.28	0	155.54
K03210	5.95	31.1	7.9	0	18.44	3	2.48	2.38	2.03	1.4	24.01	4.65	188.13
K03212	0	8.8	2.24	0	0	2	0	1.34	1.99	2	1	0	5.19
K03214	0	0	0	0	3.12	4.11	1	1.14	1	2.03	0	0	11.22
K03215	2.34	64.81	15.82	3.42	9.06	1.01	7.59	0	2.01	2.71	94.26	4.88	304.47
K03216	6.21	12.75	9.44	3.07	7.27	1.3	1.07	0	0	0	13.17	0	59.77
K03217	18.28	82.35	13.5	11.58	32.06	4.85	8.42	5.84	3.89	5.61	105.81	10.62	288.08
K03218	10.64	54.4	7.36	4	10	7.36	9.25	3.33	1.69	3.95	61.62	5.06	235.33
K03219	0	0	0	0	0	0	0	0	0	0	0	0	9.04
K03220	0	0	0	0	0	0	0	0	0	0	0	0	8.07
K03222	0	0	0	0	0	0	0	0	0	0	0	0	2.7
K03224	0	0	0	0	0	0	0	0	0	0	5.12	0	10.39
K03225	0	0	0	0	0	1.12	0	1.39	0	0	0	0	0
K03226	0	0	0	0	0	0	0	0	0	0	0	0	4.45
K03227	0	0	0	0	0	0	0	0	0	0	0	0	1.38
K03228	1.66	0	0	0	0	0	0	0	0	0	1.45	0	6.99
K03229	0	0	0	0	0	0	0	0	0	0	0	0	7.25
K03230	0	0	0	0	0	0	0	0	0	0	2	0	10.51
K03231	0	0	0	0	0	0	0	0	0	0	23.17	0	1.5
K03232	0	0	0	0	0	0	0	0	0	0	6.42	1	0
K03233	0	0	0	0	0	0	0	0	0	0	2.92	0	0
K03234	0	0	0	0	0	0	0	0	0	0	66.29	0	0
K03236	0	0	0	1	0	0	0	0	0	0	5.53	0	0
K03237	0	0	0	1	0	0	0	0	0	0	2.67	0	0
K03242	0	0	0	0	0	0	0	0	0	0	15.6	0	0
K03243	0	0	0	0	0	0	0	0	0	0	1.96	0	1.93
K03246	0	0	0	0	0	0	0	0	0	0	5.58	0	0
K03252	0	0	0	0	0	0	0	0	0	0	2.25	0	0
K03257	0	0	0	0	0	0	0	0	0	0	6.05	0	0
K03259	0	0	0	0	0	0	0	0	0	0	10.04	0	0
K03263	0	0	0	0	0	0	0	0	0	0	5.99	0	2.27
K03264	0	1	0	0	0	0	0	0	0	0	1	0	0
K03265	0	0	0	0	0	0	0	0	0	0	11.44	0	0
K03267	0	0	0	0	0	0	0	0	0	0	7.48	0	0
K03269	3.08	25.06	8.79	1.53	3	1	4.78	2.77	1.13	1.55	35.82	3.29	145.28
K03270	2.54	25.51	8.06	1.89	1.55	0	0	0	0	0	45.73	9.45	127.93
K03271	0	10.42	1.09	0	2.49	0	1.51	0	1.29	3.29	12.31	0	35.16
K03272	3.3	0	3.5	0	4.87	4.12	1.97	1.29	0	2.74	16.53	1	5.29
K03273	0	13.12	0	0	3.97	2	0	3	1.98	0	12.57	0	40.66
K03274	2.32	5.87	1	0	1.31	4.6	0	0	3.58	6	8.56	1.05	19.24
K03281	0	44.51	8.8	0	4.34	1	5	3	0	0	71.44	0	129.89
K03282	3.29	21.06	7.52	2	5.77	1	2	0	0	0	26.45	1	238.65
K03283	0	0	0	1	0	0	0	0	0	0	37.37	0	0
K03284	5.35	36.44	7.58	3.28	13.78	3	1.02	1	1.08	0	91.02	8.79	255.65
K03286	6	10.13	8.64	0	18.41	1.59	3.37	8.18	1	1.12	20.75	6.13	138.48
K03289	0	5.54	0	0	3.11	0	0	0	0	0	22.57	0	21.49
K03291	0	0	0	0	0	0	0	0	0	0	0	0	2.92
K03292	0	16.74	3.9	0	2	1	4	0	1	0	49.47	0	44.11
K03293	0	0	2.15	0	0	0	0	0	0	0	9.03	0	10.99
K03294	2	5.78	5.57	1.25	8.24	2.85	0	1	0	0	16.89	6.51	111.05
K03296	0	36.24	8.63	3.61	3.26	0	0	0	0	0	47.88	5.31	41.72
K03297	0	0	0	0	0	0	0	0	0	0	4	0	10.73
K03298	0	0	0	0	1.52	0	0	0	0	0	0	0	24.93
K03299	3.42	15.61	3	6.24	14.74	6.91	2	0	0	0	11.93	0	96.14
K03300	2.35	0	1.73	4.04	4.01	0	4	1	0	0	9.35	0	21.08
K03303	7.39	16.85	5.77	3.57	13.57	0	6.64	0	0	1.17	30.49	8.42	100.86
K03304	1	2.26	0	0	1.63	0	0	0	0	0	0	0	26.65
K03305	9.67	60.57	17.37	7.82	13.99	5.34	8.01	2.71	3	5.82	100.26	17.29	256.47
K03306	2	32.45	8.42	8.16	13.91	2	0	4.27	1	0	37.48	6.07	156.13
K03307	1	9.2	5.74	3.32	6.46	0	4.39	1	0	0	114.2	10.48	66.98
K03308	3	64.84	11.42	0	109.24	1	2.17	3.13	0	0	146.5	0	228.2
K03310	13.37	94.77	21.42	7	31.24	6.17	12.41	4.86	9.22	5	138.94	3	407.08
K03311	0	18.5	8.77	3.16	3.87	3.35	3	0	3	0	15.58	6.32	70.93
K03312	3.37	34.44	5.56	3	11.65	6.07	4.23	0	0	1.12	65.27	1	72.3
K03313	1	33.09	17.52	5.06	5.06	2.62	4.1	4.16	2	0	22.21	6.01	150.01
K03314	0	0	0	0	0	0	0	0	0	0	0	0	5.34
K03315	2.62	12.37	6	0	7.44	1	1	2.29	1	0	42.04	1.9	57.8
K03316	6.55	17.82	2.12	3.98	4.76	0	2.2	1	1.25	2.49	4.9	8.84	15.77
K03317	4	2	3.2	1	11.15	0	0	0	1.71	0	0	3.95	40.39
K03319	1.97	1.72	2.05	0	0	0	0	0	0	0	2	0	32.83
K03320	2	21.06	1	0	2.32	1.09	1	1.2	0	1	112.93	1.62	96.12
K03321	13.73	31	16.58	2	13.89	0	1	2	0	1	81.43	0	295.39
K03322	0	6.57	3	1.41	2	1	0	0	0	0	1	4.44	12.35
K03324	2.07	73.85	9.1	3.01	10.34	8.48	2	3.13	0	0	183.48	3.54	170.82
K03325	5.05	9.54	2.9	4	10.64	0	7.05	2	0	0	9	1.38	110.29
K03326	0	4	0	0	0	0	0	1.7	0	0	2.47	0	8.06
K03327	3.71	57.97	11.66	2	6.41	2.18	0	0	0	0	71.1	2	173.71
K03328	0	1	1.49	0	1	0	0	0	1	0	20.76	0	6.9
K03330	0	0	0	0	0	0	0	0	0	0	6.42	0	6.78
K03331	2.83	0	0	0	0	0	0	0	0	0	0	0	0
K03332	0	3.29	1.61	0	3	0	0	0	0	0	17.15	0	0
K03333	0	0	2	0	1.08	0	1	0	0	0	0	1	11.48
K03335	0	2.52	0	0	0	0	0	0	0	0	7.38	0	19.03
K03336	2.21	5.85	1	0	4.58	4.41	2	0	1	3.17	10.3	0	43.43
K03337	1	7	2.17	0	0	0	0	0	2	0	4.96	0	19.56
K03338	0	3.44	1	0	1.29	1.11	0	0	2	0	0	0	10.12
K03339	0	0	1.42	0	0	0	0	1	0	0	3.53	0	1.47
K03340	7.15	26.27	4.92	4.38	6.6	1.04	0	1.11	0	0	37.9	0	128.13
K03342	0	4.29	2	0	2	0	2	0	0	0	3.03	0	38.12
K03346	0	2.04	0	2.24	1.4	0	0	0	0	0	6.76	0	7.57
K03357	0	0	0	0	0	0	0	0	0	0	2.05	0	0
K03364	0	0	0	0	0	0	0	0	0	0	12.03	0	0
K03366	0	1	1	0	0	0	0	0	0	0	0	0	0
K03367	0	2	0	0	1.67	1	0	0	0	0	0	0	4.07
K03379	0	3	0	0	0	0	0	0	0	0	0	0	2.11
K03380	1.3	1.56	1	0	0	0	6	2.08	0	0	1.47	2	24.58
K03381	0	13.3	2	1	2	0	4.16	0	0	4.33	5.2	2.29	27.79
K03385	1	4.28	2.11	2.95	5.19	1.02	0	1.41	0	1.02	36.97	6.39	31.72
K03386	8.83	19.53	8.67	1.58	15.26	1.16	4	5.79	3.94	2.9	10.18	3.58	283.78
K03387	3.17	17.98	4.24	0	4	1	0	1	0	0	6.05	0	55.33
K03388	0	16.5	2	0	1	0	0	0	1	0	16.34	0	9.1
K03389	0	13.99	0	0	0	0	0	1.22	0	0	11.02	0	5
K03390	0	14.56	0	0	0	0	0	0	0	0	11.23	0	1.7
K03392	0	1.24	0	0	0	0	0	0	0	0	1	0	3.18
K03394	0	1.12	0	0	2.19	0	0	0	0	0	8.44	0	106.8
K03399	0	1.45	0	0	0	0	0	0	0	0	4.96	0	0
K03400	0	0	0	0	0	7.06	6.57	0	2.05	7.37	0	0	3.83
K03402	2	26.09	2	0	4	0	1	0	0	1	29.96	3.24	138.85
K03404	0	1	0	0	0	1	0	0	0	0	6.85	0	38.45
K03405	0	4.02	0	0	2	1	1	0	3	0	5.93	0	23.27
K03406	2	50.01	6.89	1	2.77	1.78	2	4.18	3	0	97.24	0	49.3
K03407	0	6.51	1	0	2.48	2	0	1.48	0	0	11.15	0	27.48
K03408	0	1	0	0	2.13	2.41	0	0	0	0	6	0	17.05
K03409	1.44	0	1	0	0	0	0	0	0	0	11.24	0	5.19
K03410	0	0	0	0	0	0	0	0	0	0	5.47	0	4.82
K03411	0	0	0	0	0	0	0	0	0	0	3.74	0	5.85
K03412	0	3.56	0	0	0	0	0	0	0	0	5.93	0	22.25
K03413	1.62	3.49	0	0	1	0	0	1.19	1.65	0	14.21	0	22.48
K03414	2.35	1.32	0	0	0	0	0	1	1	2	0	0	0
K03415	0	2.25	0	0	2.03	0	0	0	0	0	4.51	0	0
K03416	0	1.85	2	2	8.2	0	0	0	0	0	4.49	0	29.3
K03417	2	3.38	1	3.09	2	1.38	3.81	0	1.19	0	8.87	2	39.88
K03421	0	0	0	0	0	0	0	0	0	0	0	0	1.2
K03422	0	0	0	0	0	0	0	0	0	0	0	0	2.16
K03424	5.07	66.33	21.12	6.55	13.62	6.41	13.93	5	3	2.11	107.59	5.72	389.48
K03426	2	11.3	1.79	1	3	1.57	4	0	0	0	42.81	4.01	39.87
K03427	4.22	161.36	33.48	10.92	39.57	3.49	9.73	2.29	3	2.68	251.99	17.29	606.81
K03429	0	2.11	1.91	0	0	0	0	0	1	0	3.17	0	8.67
K03430	0	0	0	0	0	0	0	0	0	0	2.52	0	0
K03431	7.05	44.93	15.03	10.66	17.69	3.21	7	2.43	0	7.6	61.69	2.58	180.33
K03432	0	0	0	0	0	0	0	0	0	0	0	0	2.37
K03433	0	0	0	0	0	0	0	0	0	0	0	0	8.34
K03435	2.6	1.16	1	0	2.37	2.36	0	0	2.58	3	0	0	7.63
K03436	1	12.81	1.26	0	5.32	1	1.55	0	0	0	3.97	0	22.65
K03437	3	44.27	12.13	1.45	9.01	0	2	1.06	1	0	64.87	5.03	294.82
[truncated: 3,694 more rows]
