# Supplementary material for: Metagenomics Reveals That Intravenous Injection of Beta-Hydroxybutyric Acid (BHBA) Disturbs the Nasopharynx Microflora and Increases the Risk of Respiratory Diseases
Source: Front Microbiol. 2021 Feb 5;11:630280. doi: 10.3389/fmicb.2020.630280 (PMC7892611; doi:10.3389/fmicb.2020.630280)
Supplement: Supplementary Table 3 — Detailed relative abundance of all KEGG third-level pathways of each sample. [file Table_3.xlsx]

## Sheet: Sheet1
Taxon	G1	G2	G3	G4	G5	GB1	GB2	GB3	GB4	GB5	Z1	Z2	Z3
Cellular Processes;Cell growth and death;Apoptosis	9.04357e-05	0.000407463	0.000178043	9.37369e-05	0.000378308	0	6.6861e-05	0.000751553	0.000184783	0.000548734	0.00124273	0.000332571	0.000369293
Cellular Processes;Cell growth and death;Apoptosis - fly	0.000719412	0.000212376	0.000408368	0.000148104	0.000456002	0.000141176	0.000267444	0.000945976	0.000728047	0.000530443	0.000238399	0.000368609	0.000807195
Cellular Processes;Cell growth and death;Apoptosis - multiple species	0	4.38237e-05	0	0	0.000112656	0	6.6861e-05	0	0	0.000365823	0	0.000229608	0.00011767
Cellular Processes;Cell growth and death;Cell cycle	0	0	0	9.93611e-05	0	0	0	0	0	0	0.00111611	0	2.38392e-06
Cellular Processes;Cell growth and death;Cell cycle - Caulobacter	0.00830379	0.00831944	0.00881077	0.00769205	0.00714512	0.0076174	0.00785549	0.00591766	0.0075558	0.00887303	0.00726376	0.00933671	0.0076489
Cellular Processes;Cell growth and death;Cell cycle - yeast	0	0	0	0	0	0	0	0	0	0	0.000789344	0	0
Cellular Processes;Cell growth and death;Cellular senescence	0	1.08744e-05	0	9.37369e-05	0	0	0	0	0	0	0.000985294	0	0
Cellular Processes;Cell growth and death;Ferroptosis	0.000996422	0.00255385	0.00144224	0.000974864	0.00155626	0.00195942	0.00175577	0.00130705	0.00130642	0.000914557	0.00217959	0.000411853	0.00168915
Cellular Processes;Cell growth and death;Meiosis - yeast	0	1.08744e-05	0	9.37369e-05	0	0	6.6861e-05	0	0	0	0.0011766	0	3.99068e-05
Cellular Processes;Cell growth and death;Necroptosis	0.00335264	0.00365085	0.00257644	0.00340077	0.00384464	0.00367179	0.00341058	0.00283793	0.00339078	0.00228273	0.00493314	0.00413706	0.00272327
Cellular Processes;Cell growth and death;Oocyte meiosis	0	1.08744e-05	0	0.000193098	0	0	0	0	0	0	0.00193654	0	0
Cellular Processes;Cell growth and death;p53 signaling pathway	0	4.38237e-05	0	0	0.000112656	0	6.6861e-05	0	0	0.000365823	0.000178086	0.000229608	0.00011767
Cellular Processes;Cell motility;Bacterial chemotaxis	0.00127343	0.00146837	0.000827099	9.37369e-05	0.000882121	0.0016795	0.000845791	0.00211905	0.00203447	0.00106089	0.00133895	0	0.00113737
Cellular Processes;Cell motility;Flagellar assembly	0.00188367	0.00115986	0.000783295	0.000227781	0.00115046	0.00629449	0.000308229	0.00181026	0.000639351	0.00237602	0.00146053	0.000150326	0.00117618
Cellular Processes;Cell motility;Regulation of actin cytoskeleton	0	1.08744e-05	0	9.37369e-05	0	0	0	0	0	0	0.000923021	0	0
Cellular Processes;Cellular community - eukaryotes;Adherens junction	0	0	0	0	0	0	0	0	0	0	0.000331866	0	0
Cellular Processes;Cellular community - eukaryotes;Focal adhesion	0	1.08744e-05	0	9.37369e-05	0	0	0	0	0	0	0.000730991	0	4.38641e-06
Cellular Processes;Cellular community - eukaryotes;Gap junction	0	0	0	9.37369e-05	0	0	0.000137734	0	0	0	0.00077428	0	0
Cellular Processes;Cellular community - eukaryotes;Signaling pathways regulating pluripotency of stem cells	0	0	0	0	0	0	0	0	0	0	0.000257272	0	0
Cellular Processes;Cellular community - eukaryotes;Tight junction	0	0	0	0.000187474	0	0.000121703	0	0	0	0	0.00159487	0	2.38392e-06
Cellular Processes;Cellular community - prokaryotes;Biofilm formation - Escherichia coli	0.00458533	0.00308071	0.00251992	0.00251777	0.00354791	0.00391519	0.00214757	0.00249973	0.00422969	0.00385028	0.00314013	0.0024289	0.00315323
Cellular Processes;Cellular community - prokaryotes;Biofilm formation - Pseudomonas aeruginosa	0.00406227	0.00134549	0.00123688	0.00125514	0.00201436	0.00510058	0.00117943	0.000856117	0.00382132	0.00373322	0.00113174	0.000733099	0.0013821
Cellular Processes;Cellular community - prokaryotes;Biofilm formation - Vibrio cholerae	0.00409812	0.00300644	0.00307383	0.00129263	0.00279996	0.00292331	0.00226792	0.00362216	0.00360513	0.00381553	0.00289014	0.00272441	0.00304879
Cellular Processes;Cellular community - prokaryotes;Quorum sensing	0.020986	0.0183057	0.0190091	0.0145705	0.0188105	0.0269378	0.0191777	0.0161486	0.0210838	0.025774	0.0157386	0.0152242	0.0205732
Cellular Processes;Transport and catabolism;Autophagy - animal	0	5.46981e-05	0	0.000187474	0.000112656	0	6.6861e-05	0.000163381	0.000184783	0.000365823	0.00172093	0.000229608	1.068e-05
Cellular Processes;Transport and catabolism;Autophagy - other	0	0	0	9.37369e-05	0	0	0	0	0	0	0.00046011	0	1.068e-05
Cellular Processes;Transport and catabolism;Autophagy - yeast	0.000162947	0.000292412	0.000387644	0.00028871	0.000395341	0.000729002	0.000351689	0	0.000184783	0	0.00107467	0.00095344	0.000324594
Cellular Processes;Transport and catabolism;Endocytosis	0	0	0	0.000374948	0	0.000121703	6.6861e-05	0	0	0	0.00210802	0	0
Cellular Processes;Transport and catabolism;Lysosome	0.000588239	0.00298295	0.0014526	0.000364636	0.0012936	0.00107951	0.000267444	0.00125803	0.000816743	0.000649335	0.00253161	0.00113671	0.00189946
Cellular Processes;Transport and catabolism;Mitophagy - animal	0.00023057	4.38237e-05	0.000131413	0	0.000112656	0	6.6861e-05	0	0	0.000365823	0.000460894	0.000519965	8.20068e-06
Cellular Processes;Transport and catabolism;Mitophagy - yeast	0	0	0	0	0	0	0	0	0	0	0.000188614	0	1.068e-05
Cellular Processes;Transport and catabolism;Peroxisome	0.00391318	0.00416847	0.00423017	0.00450968	0.00468433	0.00501296	0.0052292	0.00546836	0.00423708	0.0026138	0.00340765	0.00510904	0.00390073
Cellular Processes;Transport and catabolism;Phagosome	0	0	0	0.000104985	0	0.000121703	0	0	0	0	0.00142396	0	0
Environmental Information Processing;Membrane transport;ABC transporters	0.0303587	0.0231508	0.0320336	0.0213186	0.0244893	0.029395	0.0239924	0.0182023	0.0211411	0.0238809	0.0192439	0.0239894	0.0313929
Environmental Information Processing;Membrane transport;Bacterial secretion system	0.0152453	0.0110493	0.00953472	0.00682217	0.0112447	0.0135346	0.0100733	0.0103927	0.0124008	0.0131294	0.00875811	0.00868804	0.0103002
Environmental Information Processing;Membrane transport;Phosphotransferase system (PTS)	0.00386022	0.0017436	0.0043352	0.00354138	0.0037012	0.0069882	0.00237356	0.00380188	0.00330208	0.00113588	0.00140189	0.0026441	0.00217092
Environmental Information Processing;Signal transduction;AMPK signaling pathway	0.00222341	0.00145619	0.00105413	0.00156072	0.00113463	0.000486813	0.00235885	0.00269906	0.00314871	0.00178156	0.00331541	0.000997714	0.00137605
Environmental Information Processing;Signal transduction;Apelin signaling pathway	0	0	0	0	0	0	0	0	0	0	0.000893788	0	0
Environmental Information Processing;Signal transduction;Calcium signaling pathway	0	0	0	9.37369e-05	0	0	6.6861e-05	0	0	0	0.00097611	0	0
Environmental Information Processing;Signal transduction;ErbB signaling pathway	0	0	0	0	0	0	0	0	0	0	0.000257272	0	0
Environmental Information Processing;Signal transduction;FoxO signaling pathway	0.00278558	0.00127817	0.00213275	0.00266963	0.00230601	0.00224664	0.00321334	0.00233962	0.00259806	0.00141208	0.00206327	0.00310743	0.00138739
Environmental Information Processing;Signal transduction;HIF-1 signaling pathway	0.00317502	0.00210408	0.00238945	0.00347201	0.00272466	0.00225638	0.00282086	0.00249973	0.00256664	0.00175595	0.0024279	0.00373139	0.0022128
Environmental Information Processing;Signal transduction;Hedgehog signaling pathway	0	0	0	9.37369e-05	0	0	0	0	0	0	0.000248816	0	9.488e-06
Environmental Information Processing;Signal transduction;Hedgehog signaling pathway - fly	0	0	0	9.37369e-05	0	0	0	0	0	0	0.000319154	0	9.488e-06
Environmental Information Processing;Signal transduction;Hippo signaling pathway	0	1.08744e-05	0	0.000286835	0	0	0	0	0	0	0.00121821	0	0
Environmental Information Processing;Signal transduction;Hippo signaling pathway - fly	0	0	0	0.000193098	0	0	0	0	0	0	0.000827146	0	0
Environmental Information Processing;Signal transduction;Hippo signaling pathway - multiple species	0	0	0	9.37369e-05	0	0	0	0	0	0	0.000298433	0	0
Environmental Information Processing;Signal transduction;Jak-STAT signaling pathway	0	4.38237e-05	0	0	0.000112656	0	6.6861e-05	0	0	0.000365823	2.44728e-05	0.000229608	0
Environmental Information Processing;Signal transduction;MAPK signaling pathway	0	0	0	9.37369e-05	0	0	0	0	0	0	0.00058561	0	0
Environmental Information Processing;Signal transduction;MAPK signaling pathway - fly	0.000878285	0.000548395	0.000689092	0.000946742	0.000523237	0.00121825	0.000342997	0.00130215	0.00167414	0.00047374	0.00104785	0.00165359	0.000560197
Environmental Information Processing;Signal transduction;MAPK signaling pathway - plant	0.00151704	0.00114029	0.0030272	0.00245403	0.00261768	0.00154076	0.00320531	0.00142142	0.00237262	0.000389601	0.000982886	0.00339882	0.00170619
Environmental Information Processing;Signal transduction;MAPK signaling pathway - yeast	0.000727559	0.00042497	0.00123735	0.000847381	0.00140267	0.000906689	0.001951	0.000405185	0.00055435	0.000389601	0.000937413	0.00124791	0.00056239
Environmental Information Processing;Signal transduction;NF-kappa B signaling pathway	0	4.38237e-05	0	0	0.000112656	0	6.6861e-05	0	0	0.000365823	0.00012802	0.000229608	0
Environmental Information Processing;Signal transduction;Notch signaling pathway	0	0	0	0	0	0	0	0	0	0	2.83369e-05	0	0
Environmental Information Processing;Signal transduction;PI3K-Akt signaling pathway	0.00234481	0.00145662	0.00081815	0.00139293	0.00123682	0.00120243	0.0014101	0.00128908	0.00173327	0.0018346	0.0034179	0.00224563	0.000866531
Environmental Information Processing;Signal transduction;Phosphatidylinositol signaling system	0.000448919	0.000856357	0.000900106	0.000673031	0.000961907	0.00075456	0.00105172	0.000516284	0.00152446	0.000676772	0.00076868	0.00190791	0.00127909
Environmental Information Processing;Signal transduction;Phospholipase D signaling pathway	0	1.08744e-05	6.78259e-05	9.37369e-05	0	0.000220283	6.6861e-05	0	0	0	0.000341331	0	0.000244733
Environmental Information Processing;Signal transduction;Plant hormone signal transduction	0	0	0	0	0	0	0	0	0	0	2.01606e-05	0	0
Environmental Information Processing;Signal transduction;Rap1 signaling pathway	0	0	0	0	0	0	0	0	0	0	0.000511184	0	0
Environmental Information Processing;Signal transduction;Ras signaling pathway	0	4.38237e-05	0	9.37369e-05	0.000112656	0	6.6861e-05	0	0	0.000365823	0.000698678	0.000229608	0
Environmental Information Processing;Signal transduction;Sphingolipid signaling pathway	0	0	0	9.37369e-05	6.84302e-05	0	6.6861e-05	0	0	0	0.000808049	0	2.39107e-05
Environmental Information Processing;Signal transduction;TGF-beta signaling pathway	0	0	0	0	0	0	0	0	0	0	0.000514096	0	0
Environmental Information Processing;Signal transduction;TNF signaling pathway	0	0	0	0	0	0	0	0	0	0	0.000159045	0	0
Environmental Information Processing;Signal transduction;Two-component system	0.0211571	0.0151517	0.0167375	0.0154338	0.0154655	0.0198157	0.015945	0.0140361	0.0179868	0.0214445	0.0132431	0.0153868	0.0169031
Environmental Information Processing;Signal transduction;VEGF signaling pathway	0	0	0	0	0	0	0	0	0	0	0.000213983	0	0
Environmental Information Processing;Signal transduction;Wnt signaling pathway	0	0	0	9.37369e-05	0	0	0	0	0	0	0.000473215	0	0
Environmental Information Processing;Signal transduction;cAMP signaling pathway	0.000423663	3.92565e-05	0.000141304	0.00059148	0.000313464	0.000121703	0.000560963	0.000490143	0.000369567	0.0007225	0.00151261	0.00019666	5.64274e-05
Environmental Information Processing;Signal transduction;cGMP-PKG signaling pathway	0	1.08744e-05	0	0.000281211	0	0	0.000204595	0	0	0	0.00159818	0	0
Environmental Information Processing;Signal transduction;mTOR signaling pathway	0	0	0	0	0	0	0	0	0	0	0.00116864	0	1.068e-05
Environmental Information Processing;Signaling molecules and interaction;ECM-receptor interaction	0	0	0	0	0	0	0	0	0	0	0	0	4.38641e-06
Environmental Information Processing;Signaling molecules and interaction;Neuroactive ligand-receptor interaction	0	0	0	0	0	0	0	0	0	0	0	0	1.30162e-05
Genetic Information Processing;Folding, sorting and degradation;Proteasome	0.000290046	0.000133102	0.000141304	0	0.000242942	0	0.000286165	0	0	0	0.000651804	0	9.88611e-05
Genetic Information Processing;Folding, sorting and degradation;Protein export	0.0111806	0.0101791	0.0101023	0.00711838	0.0100377	0.00907906	0.0101856	0.00893041	0.0123565	0.0101735	0.00827157	0.010597	0.00865625
Genetic Information Processing;Folding, sorting and degradation;Protein processing in endoplasmic reticulum	0.00146082	0.00127306	0.000834164	0.00078739	0.00080383	0.00132048	0.000611109	0.000820173	0.0013637	0.000920044	0.00286426	0.00211898	0.000733699
Genetic Information Processing;Folding, sorting and degradation;RNA degradation	0.0136737	0.0138868	0.0124508	0.0150363	0.0129034	0.0122652	0.0153586	0.0174328	0.0162868	0.0147189	0.0115968	0.0170445	0.0101871
Genetic Information Processing;Folding, sorting and degradation;SNARE interactions in vesicular transport	0	0	0	0	0	0	0	0	0	0	3.1025e-05	0	0
Genetic Information Processing;Folding, sorting and degradation;Sulfur relay system	0.00271144	0.00200165	0.00289814	0.00287585	0.00249367	0.00392736	0.00386256	0.00191809	0.00299349	0.00468985	0.00165457	0.00316715	0.00277126
Genetic Information Processing;Folding, sorting and degradation;Ubiquitin mediated proteolysis	0	1.13093e-05	0	0	8.96465e-05	0	6.6861e-05	0	0.000184783	0	0.000756135	0.000205927	0
Genetic Information Processing;Replication and repair;Base excision repair	0.00547991	0.00630844	0.00795211	0.00672	0.00546814	0.00532086	0.00539033	0.00490797	0.00585948	0.00450694	0.00525083	0.00701077	0.00591186
Genetic Information Processing;Replication and repair;DNA replication	0.0114087	0.0132742	0.0132303	0.0124239	0.0104585	0.0104567	0.0116452	0.00796973	0.00848156	0.0102979	0.0110733	0.0166389	0.0111575
Genetic Information Processing;Replication and repair;Fanconi anemia pathway	0	0	0	0	0	0	0	0	0	0	6.373e-05	0	5.38766e-06
Genetic Information Processing;Replication and repair;Homologous recombination	0.0152624	0.0178119	0.0174228	0.015356	0.0133711	0.0131756	0.0139271	0.0110707	0.0102093	0.0112015	0.0154183	0.0209994	0.0150802
Genetic Information Processing;Replication and repair;Mismatch repair	0.011632	0.0156119	0.0150621	0.0120405	0.0123288	0.00996141	0.0118952	0.0122617	0.00978613	0.0111484	0.0128541	0.0177818	0.0130359
Genetic Information Processing;Replication and repair;Non-homologous end-joining	0.000157244	2.35974e-05	0	0	0.00010399	0.000243406	6.6861e-05	0	0	0	0	0	0.000147994
Genetic Information Processing;Replication and repair;Nucleotide excision repair	0.00730329	0.0118593	0.0127103	0.0123536	0.0115438	0.0088892	0.00996162	0.0103731	0.00862939	0.00650798	0.00929774	0.0144952	0.0090484
Genetic Information Processing;Transcription;Basal transcription factors	0.000325894	4.34975e-05	9.42026e-05	0.000287772	0.00040072	0	0.000267444	0	0.000249458	0	0.000109987	0	0.000137004
Genetic Information Processing;Transcription;RNA polymerase	0.00598505	0.00675222	0.00630451	0.010926	0.00661711	0.00464054	0.00790297	0.00683913	0.00821917	0.00700185	0.00603475	0.00776755	0.00447824
Genetic Information Processing;Transcription;Spliceosome	0	0	0	9.37369e-05	0	0	0	0	0	0	0.000390388	0	0
Genetic Information Processing;Translation;Aminoacyl-tRNA biosynthesis	0.023202	0.0277299	0.025129	0.0283423	0.0233526	0.0294583	0.0284072	0.0262063	0.0288447	0.0289366	0.0249709	0.0268847	0.0209912
Genetic Information Processing;Translation;RNA transport	0.000365816	0.000530234	0.00047431	0.000954241	0.000210072	0.000580524	0.00015846	0.000779328	0.000184783	0	0.0011799	0.00108111	0.000814561
Genetic Information Processing;Translation;Ribosome	0.0243541	0.0268565	0.02253	0.0266428	0.0379632	0.0228254	0.0260123	0.0411884	0.021773	0.0177186	0.0259618	0.0319073	0.0223695
Genetic Information Processing;Translation;Ribosome biogenesis in eukaryotes	0.000397591	0.000484127	0.000339129	0.000388071	0.000576427	0.000769164	0.000675964	0	0	0.000727987	0.00102914	0	0.000757586
Genetic Information Processing;Translation;mRNA surveillance pathway	0	1.08744e-05	0	9.37369e-05	0	0	0	0	0	0	0.00119692	0	0
Human Diseases;Cancers: Overview;Central carbon metabolism in cancer	0.00227393	0.0024625	0.00290238	0.00308957	0.00338983	0.00311317	0.00317389	0.0032039	0.00445143	0.00398015	0.0021872	0.0019841	0.00358341
Human Diseases;Cancers: Overview;Chemical carcinogenesis	0.000382111	0.000180297	0.000340071	0	0.000243838	0.000293305	0.000312909	0	0.00055435	0.000923702	2.83369e-05	0.000354194	0.00051259
Human Diseases;Cancers: Overview;Choline metabolism in cancer	0	4.45849e-05	6.78259e-05	9.37369e-05	2.98822e-05	0.000220283	6.6861e-05	0	0	0	0.000310866	0	0.000244733
Human Diseases;Cancers: Overview;MicroRNAs in cancer	0.00107545	0.0012947	0.00139184	0.000653346	0.00041327	0.000243406	0.0014208	0.000816905	0.000184783	0.000182911	0.00174977	0.00233315	0.000711624
Human Diseases;Cancers: Overview;Pathways in cancer	0.00230815	0.00154329	0.00122793	0.00118577	0.00154819	0.00190952	0.0013419	0.00103257	0.0025999	0.00282049	0.00239889	0.00307963	0.00141056
Human Diseases;Cancers: Overview;Proteoglycans in cancer	0.000303082	0.000378537	0.000339129	0.000294334	0.000346633	0.000769164	0.000468027	0	0	0.000389601	0.00126665	0	0.000561556
Human Diseases;Cancers: Overview;Transcriptional misregulation in cancer	0	4.38237e-05	0	0	0.000112656	0	6.6861e-05	0	0	0.000365823	0.000205974	0.000229608	0
Human Diseases;Cancers: Overview;Viral carcinogenesis	0.000762593	0.000468577	0.000585469	0.00105173	0.00135725	0.000620686	0.00100693	0.000681299	0.00107729	0.0012877	0.00118192	0.000733099	0.000974236
Human Diseases;Cancers: Specific types;Acute myeloid leukemia	0	0	0	0	0	0	0	0	0	0	0.000230559	0	0
Human Diseases;Cancers: Specific types;Basal cell carcinoma	0	0	0	0	0	0	0	0	0	0	7.36423e-05	0	0
Human Diseases;Cancers: Specific types;Bladder cancer	8.14736e-05	0.000110592	0	0	0.000181684	0	0	0	0.000297501	0	0.000221095	0	4.744e-05
Human Diseases;Cancers: Specific types;Breast cancer	0	0	0	0	0	0	0	0	0	0	0.000344635	0	0
Human Diseases;Cancers: Specific types;Chronic myeloid leukemia	0	4.38237e-05	0	0	0.000112656	0	6.6861e-05	0	0	0.000365823	0.000225127	0.000229608	0
Human Diseases;Cancers: Specific types;Colorectal cancer	0	0	0	0	0	0	0	0	0	0	0.000301121	0	0.00011767
Human Diseases;Cancers: Specific types;Endometrial cancer	0	0	0	0	0	0	0	0	0	0	0.000332594	0	0
Human Diseases;Cancers: Specific types;Gastric cancer	0	0	0	0	0	0	0	0	0	0	0.000437486	0	0
Human Diseases;Cancers: Specific types;Glioma	0	0	0	0	0	0	0	0	0	0	0.000386916	0	0
Human Diseases;Cancers: Specific types;Hepatocellular carcinoma	0.000228941	0.000185626	0.000138949	0	0.000345139	0.000171602	0.000454655	0	0	0.00101516	0.000494495	0.000357283	0.000425935
Human Diseases;Cancers: Specific types;Melanoma	0	0	0	0	0	0	0	0	0	0	0.000242039	0	0
Human Diseases;Cancers: Specific types;Non-small cell lung cancer	0	0	0	0	0	0	0	0	0	0	0.000200542	0	0
Human Diseases;Cancers: Specific types;Pancreatic cancer	0	4.38237e-05	0	0	0.000112656	0	6.6861e-05	0	0	0.000365823	0.00027396	0.000229608	0
Human Diseases;Cancers: Specific types;Prostate cancer	0.00116507	0.00110799	0.000611846	0.000412442	0.000744066	0.00108072	0.000423899	0.000656792	0.00117892	0.000920044	0.00163867	0.00181009	0.000597339
Human Diseases;Cancers: Specific types;Renal cell carcinoma	0.000914133	0.000249676	0.000477136	0.000773329	0.00045899	0.000657197	0.000463346	0.000375776	0.00142098	0.000885291	0.000445718	0.000912255	0.000265235
Human Diseases;Cancers: Specific types;Small cell lung cancer	0	4.38237e-05	0	0	0.000112656	0	6.6861e-05	0	0	0.000365823	0.000190686	0.000229608	0.000122057
Human Diseases;Cancers: Specific types;Thyroid cancer	0	0	0	0	0	0	0	0	0	0	0.000159157	0	0
Human Diseases;Cardiovascular diseases;Arrhythmogenic right ventricular cardiomyopathy (ARVC)	0	0	0	0	0	0	0	0	0	0	9.5595e-05	0	0
Human Diseases;Cardiovascular diseases;Dilated cardiomyopathy (DCM)	0	0	0	0	0	0	0	0	0	0	0.000157477	0	0
Human Diseases;Cardiovascular diseases;Fluid shear stress and atherosclerosis	0.00247354	0.00215117	0.00183695	0.00188692	0.00262963	0.00158579	0.00203792	0.000999892	0.00376958	0.0024565	0.00301054	0.00278413	0.00199312
Human Diseases;Cardiovascular diseases;Hypertrophic cardiomyopathy (HCM)	0	0	0	0	0	0	0	0	0	0	0.000482511	0	1.5567e-05
Human Diseases;Cardiovascular diseases;Viral myocarditis	0	0	0	0	0	0	0	0	0	0	9.5595e-05	0	0.00011767
Human Diseases;Drug resistance: Antimicrobial;Cationic antimicrobial peptide (CAMP) resistance	0.00491693	0.00273784	0.00232445	0.00149792	0.00317498	0.00577117	0.00252668	0.00394239	0.00655242	0.0081048	0.00247707	0.00313729	0.00302896
Human Diseases;Drug resistance: Antimicrobial;Vancomycin resistance	0.00252161	0.00385366	0.00421086	0.00294521	0.00282416	0.00430708	0.00223316	0.00430999	0.00337415	0.00308206	0.0033517	0.00525731	0.00355314
Human Diseases;Drug resistance: Antimicrobial;beta-Lactam resistance	0.00938901	0.00563934	0.00692955	0.0055661	0.00527331	0.00825026	0.00499251	0.00645192	0.0103405	0.0107332	0.00510999	0.00778917	0.00575645
Human Diseases;Drug resistance: Antineoplastic;Antifolate resistance	0.00294527	0.0030396	0.00322361	0.00264807	0.00286181	0.0023367	0.0032588	0.00282976	0.00234305	0.00323753	0.00246396	0.00213031	0.00303671
Human Diseases;Drug resistance: Antineoplastic;EGFR tyrosine kinase inhibitor resistance	0	4.38237e-05	0	0	0.000112656	0	6.6861e-05	0	0	0.000365823	0.000418557	0.000229608	0
Human Diseases;Drug resistance: Antineoplastic;Endocrine resistance	0	0	0	0	0	0	0	0	0	0	0.000245512	0	0
Human Diseases;Drug resistance: Antineoplastic;Platinum drug resistance	0.000853028	0.000833412	0.00175641	0.00110891	0.00125146	0.00067667	0.00130579	0.00101623	0.00104033	0.000759082	0.000500991	0.00164432	0.00121782
Human Diseases;Endocrine and metabolic diseases;AGE-RAGE signaling pathway in diabetic complications	0	0	0	0	0	0	0	0	0	0	0.00018363	0	4.38641e-06
Human Diseases;Endocrine and metabolic diseases;Cushing syndrome	0.000914133	0.000249676	0.000477136	0.000773329	0.00045899	0.000657197	0.000463346	0.000375776	0.00142098	0.000885291	0.000590258	0.000912255	0.000265235
Human Diseases;Endocrine and metabolic diseases;Insulin resistance	0.00415026	0.00227111	0.0030338	0.00424534	0.00412404	0.00197038	0.00498582	0.00325292	0.00303784	0.00289	0.0035229	0.00149297	0.00208057
Human Diseases;Endocrine and metabolic diseases;Non-alcoholic fatty liver disease (NAFLD)	0.0004921	0.000127774	0.000280253	0.000187474	0.000429108	0	6.6861e-05	0.00017155	0.000184783	0.000182911	0.000615851	0	0.000423217
Human Diseases;Endocrine and metabolic diseases;Type I diabetes mellitus	0.00140705	0.00168716	0.00142246	0.00136481	0.00138713	0.002372	0.00245915	0.00334604	0.0021324	0.00191325	0.00168134	0.00203867	0.00113198
Human Diseases;Endocrine and metabolic diseases;Type II diabetes mellitus	0.000762593	0.000468577	0.000585469	0.000952367	0.00135725	0.000620686	0.000940065	0.000681299	0.00107729	0.0012877	0.000467278	0.000733099	0.000962269
Human Diseases;Immune diseases;Primary immunodeficiency	0.00044729	0.000627016	0.00105837	0.000940181	0.000387273	0.000722917	0.000686662	0.000346368	0.00095533	0.000720671	0.000368659	0.00115422	0.000756799
Human Diseases;Immune diseases;Rheumatoid arthritis	0	0	0	0	0	0.000121703	0	0	0	0	0.000462462	0	0
Human Diseases;Immune diseases;Systemic lupus erythematosus	0	0	0	0	0	0	6.6861e-05	0	0	0	0.00045087	0	6.84185e-06
Human Diseases;Infectious diseases: Bacterial;Bacterial invasion of epithelial cells	0.000244421	0.00014365	0.000361267	9.74864e-05	0	0.000608516	0.000133722	0	0	0	0.00056937	0.00030889	1.39698e-05
Human Diseases;Infectious diseases: Bacterial;Epithelial cell signaling in Helicobacter pylori infection	0.000550761	0.00154568	0.00144083	0.00112859	0.00085194	0.000731436	0.000401166	0.000578369	0.000944243	0.00041338	0.00192215	0.00297976	0.000966631
Human Diseases;Infectious diseases: Bacterial;Legionellosis	0.00371682	0.00437541	0.00366542	0.00402225	0.00423191	0.00662674	0.00578615	0.00824911	0.00518133	0.00506299	0.0052146	0.00482795	0.00297761
Human Diseases;Infectious diseases: Bacterial;Pathogenic Escherichia coli infection	0.000162947	2.17487e-05	5.18114e-05	0	0	0	0	0	0	0	0.000674597	0.000102963	0
Human Diseases;Infectious diseases: Bacterial;Pertussis	0.00246865	0.00115529	0.00115163	0.00039557	0.000976549	0.00316672	0.00110789	0.00223832	0.00235414	0.00369847	0.00121949	0.000205927	0.000610498
Human Diseases;Infectious diseases: Bacterial;Salmonella infection	0.000550761	0.000194434	0.000193586	0.000568983	0.000883914	0.000720483	0.000330293	0.0012417	0.000242066	0.00018657	0.00128082	0.000808262	0.000312103
Human Diseases;Infectious diseases: Bacterial;Shigellosis	0.000162947	2.17487e-05	5.18114e-05	0	0	0	0	0	0	0	0.000484751	0.000102963	0
Human Diseases;Infectious diseases: Bacterial;Staphylococcus aureus infection	0.000238718	7.57944e-05	0.000182753	0.000102173	0.000109668	0.000608516	6.6861e-05	0	0	0.000365823	4.87215e-05	0.000205927	7.88124e-05
Human Diseases;Infectious diseases: Bacterial;Tuberculosis	0.00399954	0.00364085	0.00398948	0.00532707	0.00372631	0.00496549	0.00593792	0.00604183	0.00514991	0.00361799	0.0045185	0.00379008	0.00267876
Human Diseases;Infectious diseases: Bacterial;Vibrio cholerae infection	0.000235459	1.08744e-05	8.14853e-05	0	0	0.000121703	7.75587e-05	0	0	0.000204861	0.000722758	0	9.20193e-06
Human Diseases;Infectious diseases: Parasitic;African trypanosomiasis	0.000246865	0.000269358	0.000194999	0.000481808	0.000329301	0.000267747	0.000985531	0	0.000184783	0.000420696	0.000147173	0.000427298	0.000378209
Human Diseases;Infectious diseases: Parasitic;Amoebiasis	0	0.000353308	0.000442281	0.000313081	0.00017242	0	0.000264769	0.000163381	0	0	0.000829946	0.00155269	0.000173478
Human Diseases;Infectious diseases: Parasitic;Chagas disease (American trypanosomiasis)	0.000246865	0.000244565	0.000194999	0.000481808	0.000329301	0.000267747	0.000985531	0	0.000184783	0.000420696	0.000607115	0.000427298	0.000379258
Human Diseases;Infectious diseases: Parasitic;Leishmaniasis	0	0	0	0	0	0	0	0	0	0	0.000121412	0	0
Human Diseases;Infectious diseases: Parasitic;Toxoplasmosis	0	4.38237e-05	0	0.000281211	0.000112656	0	6.6861e-05	0	0	0.000365823	0.00149357	0.000229608	0.00011767
Human Diseases;Infectious diseases: Viral;Epstein-Barr virus infection	0	0	0	0	0	0	0	0	0	0	0.00032985	0	0.00011767
Human Diseases;Infectious diseases: Viral;Hepatitis B	0	0	0	9.93611e-05	0	0	0	0	0	0	0.000475231	0	0.000120054
Human Diseases;Infectious diseases: Viral;Hepatitis C	0	0	0	9.37369e-05	0	0	0	0	0	0	0.000611203	0	0
Human Diseases;Infectious diseases: Viral;Herpes simplex infection	0	1.08744e-05	0	0.000449	0	0	0	0	0	0	0.000784024	0	0.000129637
Human Diseases;Infectious diseases: Viral;Human T-cell leukemia virus 1 infection	0	4.38237e-05	0	0	0.000112656	0	6.6861e-05	0	0	0.000365823	0.000377844	0.000229608	2.73674e-05
Human Diseases;Infectious diseases: Viral;Human cytomegalovirus infection	0	0	0	0	0	0	0	0	0	0	0.000507544	0	0.00011767
Human Diseases;Infectious diseases: Viral;Human immunodeficiency virus 1 infection	0	4.38237e-05	0	0	0.000112656	0	6.6861e-05	0	0	0.000365823	0.00076728	0.000229608	0.00011767
Human Diseases;Infectious diseases: Viral;Human papillomavirus infection	0.000762593	0.000468577	0.000585469	0.000952367	0.00135725	0.00074239	0.000940065	0.000681299	0.00107729	0.0012877	0.00171707	0.000733099	0.000978622
Human Diseases;Infectious diseases: Viral;Influenza A	0	2.66422e-05	0	0.000187474	0	0	0	0	0	0	0.000609691	0	0.00012742
Human Diseases;Infectious diseases: Viral;Kaposi sarcoma-associated herpesvirus infection	0	0	0	9.37369e-05	0	0	0	0	0	0	0.000533416	0	0.00011767
Human Diseases;Infectious diseases: Viral;Measles	0	0	0	0.000187474	0	0	0	0	0	0	0.00058225	0	0
Human Diseases;Neurodegenerative diseases;Alzheimer disease	0.00255827	0.0011479	0.00131884	0.00153447	0.00152817	0.00118296	0.00162539	0.00156682	0.00152816	0.000656652	0.00171595	0.00145487	0.00121153
Human Diseases;Neurodegenerative diseases;Amyotrophic lateral sclerosis (ALS)	0.000727559	0.000491413	0.00137866	0.000941118	0.001573	0.000906689	0.00201786	0.000405185	0.00055435	0.000755424	0.000271216	0.00147752	0.000761781
Human Diseases;Neurodegenerative diseases;Huntington disease	0.00137039	0.000698787	0.00111065	0.00129638	0.00101002	0.00121825	0.000409858	0.0014737	0.00167414	0.000656652	0.00130921	0.00165359	0.00108101
Human Diseases;Neurodegenerative diseases;Parkinson disease	0.0004921	0.000127774	0.000280253	9.37369e-05	0.000518754	0	6.6861e-05	0.00017155	0.000184783	0.000182911	0.000385124	0.000205927	0.000427127
Human Diseases;Neurodegenerative diseases;Prion diseases	0	2.26187e-05	0.000141304	9.37369e-05	5.76726e-05	0	0	0	0	0	0.000344411	0	8.17207e-05
Human Diseases;Substance dependence;Alcoholism	0	1.08744e-05	0	9.37369e-05	0	0	6.6861e-05	0	0	0	0.00116797	0	5.4115e-06
Human Diseases;Substance dependence;Amphetamine addiction	0	1.08744e-05	0	9.37369e-05	0	0	0	0	0	0	0.000577882	0	5.4115e-06
Human Diseases;Substance dependence;Cocaine addiction	0	0	0	0	0	0	0	0	0	0	7.32503e-05	0	5.4115e-06
Human Diseases;Substance dependence;Morphine addiction	0	0	0	0	0	0	0	0	0	0	8.49546e-05	0	0
Metabolism;Amino acid metabolism;Alanine, aspartate and glutamate metabolism	0.0161692	0.0138636	0.0156315	0.018184	0.0159705	0.0175715	0.0176827	0.0208213	0.0187093	0.0170565	0.0154306	0.0132761	0.0132062
Metabolism;Amino acid metabolism;Arginine and proline metabolism	0.00500003	0.00428483	0.00591593	0.00566077	0.00533426	0.00680443	0.00601281	0.00762336	0.00493926	0.00676406	0.00396179	0.00903297	0.00622241
Metabolism;Amino acid metabolism;Arginine biosynthesis	0.00825898	0.00709575	0.00699219	0.00916184	0.0072028	0.00781943	0.00938527	0.00653198	0.00726014	0.00526236	0.00810054	0.00846152	0.00579972
Metabolism;Amino acid metabolism;Cysteine and methionine metabolism	0.0139369	0.01211	0.0145199	0.00892469	0.0118832	0.0128725	0.012862	0.0102489	0.0129311	0.0167528	0.0123649	0.0110675	0.012046
Metabolism;Amino acid metabolism;Glycine, serine and threonine metabolism	0.0136639	0.0136928	0.0136867	0.013589	0.0133367	0.0153249	0.0143143	0.0133417	0.0158932	0.0186917	0.0120355	0.0118068	0.0142058
Metabolism;Amino acid metabolism;Histidine metabolism	0.00466925	0.0050158	0.00346807	0.00322736	0.00481372	0.00449693	0.00517638	0.00341793	0.00265903	0.00396735	0.00468751	0.000941084	0.0049032
Metabolism;Amino acid metabolism;Lysine biosynthesis	0.00648122	0.00728855	0.0064006	0.00636192	0.00641032	0.00664134	0.00603688	0.00568403	0.00648405	0.00598486	0.00613538	0.00826898	0.00746307
Metabolism;Amino acid metabolism;Lysine degradation	0.00432625	0.00404451	0.00380155	0.00744458	0.00465355	0.00404055	0.00551135	0.00473642	0.00613666	0.00626288	0.00228291	0.00571343	0.00615719
Metabolism;Amino acid metabolism;Phenylalanine metabolism	0.00328013	0.00218651	0.00271727	0.00222344	0.00423789	0.00579429	0.0036934	0.00303725	0.00463806	0.00336008	0.00272364	0.00172155	0.00425193
Metabolism;Amino acid metabolism;Phenylalanine, tyrosine and tryptophan biosynthesis	0.00666943	0.00692839	0.00531444	0.00649503	0.00787335	0.00659023	0.00685057	0.0053736	0.00522568	0.00783592	0.00716817	0.00499578	0.00789635
Metabolism;Amino acid metabolism;Tryptophan metabolism	0.0047108	0.00219173	0.00397865	0.00609946	0.00497478	0.00356104	0.00538899	0.00367607	0.00405969	0.0051709	0.00169327	0.00457981	0.00417674
Metabolism;Amino acid metabolism;Tyrosine metabolism	0.00368016	0.00174436	0.00278086	0.00470653	0.00303155	0.00673871	0.00423965	0.00465309	0.00624383	0.00807919	0.00182868	0.00161035	0.00320575
Metabolism;Amino acid metabolism;Valine, leucine and isoleucine biosynthesis	0.00613659	0.00421219	0.00489995	0.00447594	0.00548816	0.00414886	0.00759474	0.00596178	0.00891026	0.00740791	0.00418305	0.00404646	0.00440801
Metabolism;Amino acid metabolism;Valine, leucine and isoleucine degradation	0.00648367	0.00532409	0.00599788	0.00727117	0.00712749	0.00621173	0.00765892	0.00577715	0.0103442	0.00752497	0.00423608	0.00410309	0.00759185
Metabolism;Biosynthesis of other secondary metabolites;Acarbose and validamycin biosynthesis	0.00125388	0.00150295	0.00151337	0.000688966	0.00132288	0.000693708	0.00092335	0.0012515	0.000885113	0.00049569	0.00120734	0.00242067	0.00111322
Metabolism;Biosynthesis of other secondary metabolites;Betalain biosynthesis	0.000171094	0.000100914	9.42026e-05	9.37369e-05	0.000163157	0.000243406	6.6861e-05	0.000163381	0	0	3.2649e-05	0	0.000100125
Metabolism;Biosynthesis of other secondary metabolites;Biosynthesis of secondary metabolites - unclassified	8.14736e-05	0.000370055	0.000175688	0.000341202	0.000615274	0.000513588	0.000478725	0.000354537	0.000397284	0.00100967	0.000571274	0.000860773	0.000529492
Metabolism;Biosynthesis of other secondary metabolites;Carbapenem biosynthesis	0.000687637	0.000615924	0.000596774	0.000102173	0.000629318	0.000581741	0.00107914	0.00203736	0.00180349	0.00375151	0.000657012	0	0.0006623
Metabolism;Biosynthesis of other secondary metabolites;Flavone and flavonol biosynthesis	0.000194722	0.000188997	6.92389e-05	9.37369e-05	0	0	0.000133722	0	0	0	0.00012886	0	4.91087e-06
Metabolism;Biosynthesis of other secondary metabolites;Glucosinolate biosynthesis	0.000515728	0.000439216	0.000272246	0.00048462	0.000789487	0.000243406	0.00112594	0.000490143	0.00069109	0.00078469	0.000474783	0.000514816	0.000348362
Metabolism;Biosynthesis of other secondary metabolites;Indole alkaloid biosynthesis	0	0	0	0	0	0	0	0	0	0	1.13684e-05	0	0
Metabolism;Biosynthesis of other secondary metabolites;Isoquinoline alkaloid biosynthesis	0.000589869	0.000531757	0.00092036	0.000444313	0.000343944	0.0019582	0.000200583	0.000163381	0.000988591	0.00122551	0.000810457	0.000513787	0.000825241
Metabolism;Biosynthesis of other secondary metabolites;Monobactam biosynthesis	0.00293712	0.00299067	0.00320666	0.00202472	0.00312866	0.00350749	0.00388596	0.00337709	0.00357556	0.00304913	0.00256684	0.00356047	0.00339282
Metabolism;Biosynthesis of other secondary metabolites;Neomycin, kanamycin and gentamicin biosynthesis	0.000528763	0.000873212	0.000593006	0.000496805	0.000582403	0.000642593	6.6861e-05	0.000490143	0	0.000182911	0.000580122	0.000198719	0.000539767
Metabolism;Biosynthesis of other secondary metabolites;Novobiocin biosynthesis	0.00122373	0.0010186	0.00128021	0.00081926	0.00168087	0.00232453	0.00122289	0.000731947	0.00153001	0.00211628	0.00136941	0.00061778	0.00149856
Metabolism;Biosynthesis of other secondary metabolites;Penicillin and cephalosporin biosynthesis	0.000262345	0.000135495	0.000141304	0.000754582	0.000212761	0.000121703	0.000260089	0.000166649	0.000184783	0	0.000131268	0.000570417	0.000148089
Metabolism;Biosynthesis of other secondary metabolites;Phenazine biosynthesis	0.000725929	0.000384409	0.000211956	0.000812699	0.000601827	0.00039797	0.000424567	0	0	0.00047374	0.000573346	0.000102963	0.000692767
Metabolism;Biosynthesis of other secondary metabolites;Phenylpropanoid biosynthesis	0.000477435	0.00147989	0.000842172	0.000660845	0.000514272	0.000615818	0.00132385	0.000816905	0.00096457	0.000879803	0.0032131	0	0.000625612
Metabolism;Biosynthesis of other secondary metabolites;Prodigiosin biosynthesis	0.00155859	0.00144205	0.00105978	0.00165821	0.000847757	0.00143366	0.000694685	0.00152271	0.00155588	0.00108832	0.00146865	0.00215605	0.00180417
Metabolism;Biosynthesis of other secondary metabolites;Staurosporine biosynthesis	0	5.10008e-05	0	0	0	0	0	0	0	0	0	0	0
Metabolism;Biosynthesis of other secondary metabolites;Streptomycin biosynthesis	0.00325487	0.00450917	0.00429799	0.00321705	0.00422564	0.00283812	0.0037041	0.00284446	0.00199381	0.00108101	0.00423177	0.0055456	0.00409433
Metabolism;Biosynthesis of other secondary metabolites;Tropane, piperidine and pyridine alkaloid biosynthesis	0.000960573	0.000858858	0.00128021	0.000631787	0.00116242	0.00232453	0.000990211	0.000490143	0.00153001	0.00165169	0.00120191	0.00061778	0.00130059
Metabolism;Carbohydrate metabolism;Amino sugar and nucleotide sugar metabolism	0.0124622	0.0175498	0.0164596	0.0120414	0.0150926	0.0134506	0.0108388	0.011752	0.0103534	0.00991196	0.0154657	0.0154774	0.0164312
Metabolism;Carbohydrate metabolism;Ascorbate and aldarate metabolism	0.00131009	0.00119988	0.00139184	0.00126451	0.00120545	0.00138742	0.00131516	0.000749919	0.000655981	0.000548734	0.00136263	0.000774284	0.0014596
Metabolism;Carbohydrate metabolism;Butanoate metabolism	0.00998133	0.0111873	0.0100213	0.0121755	0.0103058	0.00994802	0.0115676	0.0123598	0.0142191	0.00901753	0.0090725	0.00629415	0.0115782
Metabolism;Carbohydrate metabolism;C5-Branched dibasic acid metabolism	0.00322146	0.0028281	0.00228112	0.00260963	0.0034245	0.00186936	0.00449373	0.00381005	0.00555459	0.00447584	0.00229288	0.00224769	0.0035933
Metabolism;Carbohydrate metabolism;Citrate cycle (TCA cycle)	0.0169196	0.0161696	0.014056	0.0180303	0.0166964	0.0148247	0.018017	0.0261459	0.025271	0.0227962	0.0120273	0.0191378	0.0153018
Metabolism;Carbohydrate metabolism;Fructose and mannose metabolism	0.00539599	0.00820732	0.00798509	0.00661689	0.00684451	0.00686528	0.00578682	0.00739789	0.00709938	0.00485081	0.00770438	0.00912461	0.00752737
Metabolism;Carbohydrate metabolism;Galactose metabolism	0.00362965	0.00753007	0.00665118	0.00491181	0.0062878	0.00703931	0.00389799	0.00535236	0.00323001	0.00273452	0.00836279	0.00463541	0.00618355
Metabolism;Carbohydrate metabolism;Glycolysis / Gluconeogenesis	0.0203301	0.0192743	0.0189357	0.0220122	0.0199138	0.0183735	0.0189624	0.0223799	0.0182289	0.0143439	0.0175334	0.0172937	0.0187828
Metabolism;Carbohydrate metabolism;Glyoxylate and dicarboxylate metabolism	0.0138815	0.0128863	0.0130296	0.0161274	0.0156421	0.013094	0.0184396	0.0149739	0.0176579	0.0192935	0.0106089	0.0106114	0.0154603
Metabolism;Carbohydrate metabolism;Inositol phosphate metabolism	0.00221527	0.00171913	0.0022246	0.00131044	0.00209444	0.00303771	0.00223316	0.00306666	0.0030323	0.00323204	0.00143689	0.00127057	0.00183147
Metabolism;Carbohydrate metabolism;Pentose and glucuronate interconversions	0.00244502	0.00331657	0.00261035	0.00319549	0.00239296	0.00158579	0.00175309	0.0014933	0.00121033	0.000459107	0.00421172	0.00127366	0.00213263
Metabolism;Carbohydrate metabolism;Pentose phosphate pathway	0.00882114	0.010258	0.0111413	0.0107338	0.00904802	0.0100612	0.0093037	0.0107309	0.0103202	0.00922422	0.00881047	0.00837915	0.0105479
Metabolism;Carbohydrate metabolism;Propanoate metabolism	0.0109207	0.00897125	0.0101051	0.0136406	0.0112485	0.0111285	0.0110214	0.0153742	0.0138477	0.0127965	0.00618388	0.0100502	0.0112155
Metabolism;Carbohydrate metabolism;Pyruvate metabolism	0.022094	0.0189979	0.0189032	0.0234436	0.0215914	0.0178648	0.020769	0.0248568	0.0244284	0.0194636	0.017208	0.0160118	0.0203199
Metabolism;Carbohydrate metabolism;Starch and sucrose metabolism	0.00790212	0.0116294	0.0103434	0.0100195	0.0118982	0.00988839	0.0109705	0.00765604	0.00642307	0.00404051	0.0156309	0.00581948	0.0100208
Metabolism;Energy metabolism;Carbon fixation in photosynthetic organisms	0.0105402	0.0101823	0.0106571	0.0104076	0.00771767	0.0107281	0.00904027	0.0142501	0.0086645	0.00758167	0.0100397	0.00844196	0.00789335
Metabolism;Energy metabolism;Carbon fixation pathways in prokaryotes	0.016188	0.0190536	0.0171034	0.0204534	0.016864	0.017524	0.0179689	0.0235024	0.0199991	0.0199227	0.0166353	0.0164371	0.0176064
Metabolism;Energy metabolism;Methane metabolism	0.0098803	0.0114854	0.0119567	0.0133678	0.0114192	0.0110945	0.010108	0.012546	0.0109336	0.00997964	0.00985272	0.0111283	0.0113737
Metabolism;Energy metabolism;Nitrogen metabolism	0.00612844	0.00585639	0.00643875	0.00776141	0.00618262	0.00521498	0.00633909	0.00548634	0.00449209	0.00482154	0.00630467	0.00662981	0.00552104
Metabolism;Energy metabolism;Oxidative phosphorylation	0.0162499	0.0162943	0.0161755	0.0188364	0.0177384	0.01998	0.016532	0.022692	0.0200582	0.0231291	0.0125369	0.0233469	0.0145276
Metabolism;Energy metabolism;Photosynthesis	0.0036215	0.00435355	0.00382416	0.00502617	0.00466012	0.00580889	0.00443088	0.00705806	0.00395621	0.00333813	0.00378583	0.00735776	0.00284111
Metabolism;Energy metabolism;Sulfur metabolism	0.00656677	0.00329222	0.00373231	0.00314393	0.0051974	0.00396874	0.00465553	0.00369895	0.00504089	0.00573427	0.00314506	0.00193983	0.00504096
Metabolism;Glycan biosynthesis and metabolism;Arabinogalactan biosynthesis - Mycobacterium	0.000980127	0.000413444	0.000281666	0.00189911	0.00198716	0.000244623	0.0013292	0	0.000583916	0.00061824	0.000187718	0.000411853	0.000690717
Metabolism;Glycan biosynthesis and metabolism;Glycosaminoglycan biosynthesis - chondroitin sulfate / dermatan sulfate	0	0	0	0	0	0	0	0	0	0	0	0	0
Metabolism;Glycan biosynthesis and metabolism;Glycosaminoglycan degradation	0.000807403	0.00254797	0.00169989	0.000294334	0.00156583	0.00131805	0.000415875	0.000959047	0.000681851	0.000466424	0.00145621	0.000769136	0.00174627
Metabolism;Glycan biosynthesis and metabolism;Glycosphingolipid biosynthesis - ganglio series	0.000241976	0.00149914	0.000925541	0.00010686	0.000877639	0.000680321	0	0.00060451	0.000262393	0.000466424	0.000659364	0.000542617	0.00117005
Metabolism;Glycan biosynthesis and metabolism;Glycosphingolipid biosynthesis - globo and isoglobo series	0.00032345	0.00174251	0.00111253	0.000200597	0.000907521	0.0009432	0	0.00102113	0.000262393	0.000466424	0.00144109	0.000542617	0.00122145
Metabolism;Glycan biosynthesis and metabolism;Glycosylphosphatidylinositol (GPI)-anchor biosynthesis	0	0	0	0	0	0	0	0	0	0	0	0	0
Metabolism;Glycan biosynthesis and metabolism;Lipoarabinomannan (LAM) biosynthesis	0.0010673	0.000162572	0.000761157	0.00238842	0.0023335	0.00024584	0.00160533	0	0.000583916	0.00061824	0.000205414	0	0.000736083
Metabolism;Glycan biosynthesis and metabolism;Lipopolysaccharide biosynthesis	0.00486723	0.00447774	0.00510531	0.00207908	0.00351354	0.00477198	0.00260624	0.00535727	0.00381393	0.00715549	0.00450758	0.00721155	0.00436917
Metabolism;Glycan biosynthesis and metabolism;N-Glycan biosynthesis	0	0.000328406	0.000257173	0.000281211	0.00015987	0.000135091	0.000349014	0.000163381	0	0	0.00039778	0.000436564	0.000352534
Metabolism;Glycan biosynthesis and metabolism;Other glycan degradation	0.00075526	0.00577364	0.00444778	0.000859567	0.00338684	0.00283934	0.000689337	0.00168936	0.000894352	0.000832247	0.00394997	0.00146105	0.00428793
Metabolism;Glycan biosynthesis and metabolism;Peptidoglycan biosynthesis	0.00976053	0.0125003	0.0150291	0.0114865	0.00964955	0.00904133	0.00778195	0.0119513	0.0107618	0.0107973	0.00927243	0.0139783	0.0111127
Metabolism;Glycan biosynthesis and metabolism;Various types of N-glycan biosynthesis	0.000241976	0.00154666	0.000925541	0.00010686	0.000877639	0.000680321	0	0.00060451	0.000262393	0.000466424	0.000750759	0.000542617	0.00117544
Metabolism;Lipid metabolism;Arachidonic acid metabolism	0.000459511	0.000549156	0.000519527	0.000187474	0.000425223	0.000121703	9.36054e-05	0	0	0	0.000800937	0.000282119	0.000642347
Metabolism;Lipid metabolism;Biosynthesis of unsaturated fatty acids	0.00148689	0.000995549	0.00070652	0.00173882	0.00128075	0.000730219	0.000532882	0.00159297	0.000218044	0.000581658	0.00113151	0.00170816	0.00151958
Metabolism;Lipid metabolism;Ether lipid metabolism	0.000352781	5.86129e-05	0.000146956	9.37369e-05	0.000215152	0	0	0	0	0	0.000230055	0.000102963	0.000152642
Metabolism;Lipid metabolism;Fatty acid biosynthesis	0.00851643	0.00727267	0.00707509	0.00908029	0.0080398	0.00865675	0.00950897	0.00814128	0.00794754	0.0107534	0.00764205	0.00984535	0.00794133
Metabolism;Lipid metabolism;Fatty acid degradation	0.00423581	0.00410964	0.00345677	0.00649972	0.00493235	0.00633344	0.00518306	0.00361726	0.00390078	0.00316254	0.00339404	0.0020047	0.00481118
Metabolism;Lipid metabolism;Fatty acid elongation	0	0	0	0	0	0	0	0	0	0	0	0	1.41605e-05
Metabolism;Lipid metabolism;Glycerolipid metabolism	0.00201403	0.0027	0.00373231	0.00474496	0.00260841	0.00326286	0.00327084	0.00394565	0.00211762	0.00334911	0.00263203	0.003683	0.00306541
Metabolism;Lipid metabolism;Glycerophospholipid metabolism	0.00363454	0.00571851	0.00626871	0.00450312	0.00410133	0.00713059	0.00470434	0.00533439	0.0046935	0.00480691	0.0039232	0.00656288	0.00544089
Metabolism;Lipid metabolism;Linoleic acid metabolism	0.000352781	5.43719e-05	0.000146956	0	0.000511881	0	0.000328956	0	0	0.000182911	0.000110883	0.000102963	0.000175456
Metabolism;Lipid metabolism;Primary bile acid biosynthesis	0	0.000119401	0	0.000353388	6.90278e-05	0	0.000133722	0	0	0	4.62574e-05	0	4.95855e-05
Metabolism;Lipid metabolism;Secondary bile acid biosynthesis	0.000527949	0.000677908	0.00054402	0.000540862	0.000175109	0.000423527	0.000208606	0	0	0	0.000519752	0.00061778	0.000472779
Metabolism;Lipid metabolism;Sphingolipid metabolism	0.000351151	0.00270196	0.00217231	0.000632724	0.001547	0.00113549	0.000403172	0.00123353	0.000184783	0.000182911	0.00283184	0.000800025	0.0016589
Metabolism;Lipid metabolism;Steroid biosynthesis	0	2.17487e-05	0	0	0	0	0.000163809	0	0	0	3.59531e-05	0	4.69632e-06
Metabolism;Lipid metabolism;Steroid hormone biosynthesis	0	4.61073e-05	0	0.000389945	6.33502e-05	0	0	0	0	0	0.000113628	0	4.03359e-05
Metabolism;Lipid metabolism;Synthesis and degradation of ketone bodies	0.00175738	0.000626038	0.00125855	0.00211189	0.00114299	0.00111724	0.00125498	0.000653524	0.00347762	0.00109747	0.000610307	0.0012438	0.00154707
Metabolism;Lipid metabolism;alpha-Linolenic acid metabolism	0.000434254	5.20882e-05	0.00019547	9.37369e-05	0.000410282	0.000135091	0	0	0.000352936	0.000248759	0.000100579	0.000102963	0.000264543
Metabolism;Metabolism of cofactors and vitamins;Biotin metabolism	0.0040859	0.00400547	0.00386231	0.0039032	0.00365578	0.00468922	0.00282488	0.003547	0.00325588	0.0038009	0.00353556	0.00574123	0.00517649
Metabolism;Metabolism of cofactors and vitamins;Folate biosynthesis	0.00695377	0.0056301	0.00586458	0.00448062	0.00567104	0.00406732	0.00583763	0.00490633	0.00475448	0.00610924	0.00451531	0.0079951	0.00647665
Metabolism;Metabolism of cofactors and vitamins;Lipoic acid metabolism	0.00149585	0.000786761	0.00075315	0.000350576	0.000900051	0	0.000711401	0	0.000923917	0.000642019	0.000464422	0.0010389	0.00122257
Metabolism;Metabolism of cofactors and vitamins;Nicotinate and nicotinamide metabolism	0.00649018	0.00613652	0.00718578	0.00575544	0.00573708	0.00572492	0.00639458	0.0056056	0.00427404	0.00526236	0.00507	0.00597393	0.0078321
Metabolism;Metabolism of cofactors and vitamins;One carbon pool by folate	0.00570315	0.00709803	0.00689516	0.0054733	0.00677399	0.00593547	0.00617862	0.00647316	0.00467687	0.00624276	0.00625321	0.00609028	0.00802799
Metabolism;Metabolism of cofactors and vitamins;Pantothenate and CoA biosynthesis	0.00531859	0.00493968	0.00602944	0.00407287	0.00497418	0.00474643	0.00684322	0.00321371	0.00764634	0.00695429	0.00464876	0.00585655	0.00619495
Metabolism;Metabolism of cofactors and vitamins;Porphyrin and chlorophyll metabolism	0.00695784	0.00754312	0.0076078	0.00589605	0.00990145	0.0102632	0.00623679	0.00383619	0.00451241	0.00698538	0.00568468	0.00753897	0.0113495
Metabolism;Metabolism of cofactors and vitamins;Retinol metabolism	0.000419589	0.000244456	0.000248224	0.000749895	0.00052234	0.000372412	0.000582359	0.000527721	0.000739134	0.000530443	0.000112675	0.000226519	0.00030159
Metabolism;Metabolism of cofactors and vitamins;Riboflavin metabolism	0.00216149	0.00193988	0.0012821	0.00137043	0.00210998	0.00254116	0.00175777	0.00269415	0.00143946	0.00266868	0.00170346	0.00136735	0.00254452
Metabolism;Metabolism of cofactors and vitamins;Thiamine metabolism	0.00381133	0.00585476	0.00477419	0.00431096	0.00520219	0.00443608	0.00446698	0.00312058	0.00216381	0.00480874	0.00403084	0.00398468	0.00607735
Metabolism;Metabolism of cofactors and vitamins;Ubiquinone and other terpenoid-quinone biosynthesis	0.00284995	0.00310474	0.00209789	0.00375416	0.00257883	0.00211155	0.00271857	0.0018168	0.00199381	0.00368201	0.00145935	0.00374683	0.00281369
Metabolism;Metabolism of cofactors and vitamins;Vitamin B6 metabolism	0.00196677	0.00253275	0.00327825	0.00312706	0.00229136	0.00227828	0.00262162	0.00348655	0.00372523	0.00543612	0.00227888	0.00285723	0.00273216
Metabolism;Metabolism of other amino acids;Cyanoamino acid metabolism	0.00216964	0.00279537	0.00305735	0.00181475	0.00249964	0.0033444	0.0034741	0.00264024	0.00330023	0.00325033	0.00464372	0.002467	0.00254319
Metabolism;Metabolism of other amino acids;D-Alanine metabolism	0.00112026	0.00157374	0.00174793	0.000873628	0.00115763	0.00230993	0.00102364	0.00216643	0.00159099	0.00149073	0.00116019	0.00225901	0.00128274
Metabolism;Metabolism of other amino acids;D-Arginine and D-ornithine metabolism	0	0.000185517	0	0	8.96465e-05	0	8.95937e-05	0	0	0	0	0	0.000213313
Metabolism;Metabolism of other amino acids;D-Glutamine and D-glutamate metabolism	0.00191626	0.00226339	0.00359289	0.00266588	0.00197431	0.00146896	0.00221444	0.00216317	0.00234305	0.00180168	0.00193632	0.00412265	0.0024433
Metabolism;Metabolism of other amino acids;Glutathione metabolism	0.0070605	0.00458083	0.00575672	0.00469528	0.00545828	0.00683729	0.00503998	0.00593237	0.00715482	0.00965223	0.00345665	0.00364284	0.00531509
Metabolism;Metabolism of other amino acids;Phosphonate and phosphinate metabolism	0.000260715	0.00063539	6.64129e-05	9.37369e-05	0.000213956	0.000121703	0.000227996	0	0	0	0.000539409	0.000106052	0.00069732
Metabolism;Metabolism of other amino acids;Selenocompound metabolism	0.00537481	0.00496176	0.0047497	0.00457623	0.0055025	0.00379592	0.00600411	0.00581637	0.00573937	0.0057233	0.00427584	0.00317436	0.00502892
Metabolism;Metabolism of other amino acids;Taurine and hypotaurine metabolism	0.00217779	0.00208179	0.00237108	0.00167976	0.00202332	0.00269451	0.00182798	0.00305523	0.00124544	0.00239797	0.00141264	0.00316921	0.0021804
Metabolism;Metabolism of other amino acids;beta-Alanine metabolism	0.00222015	0.00110505	0.00189489	0.00112297	0.00204304	0.00325313	0.00247653	0.00157173	0.0014062	0.00320095	0.000978238	0.000635283	0.00246395
Metabolism;Metabolism of terpenoids and polyketides;Biosynthesis of ansamycins	0.00153496	0.00162441	0.00145213	0.00171913	0.000569554	0.00211398	0.00143082	0.00251934	0.00148935	0.00144134	0.00136801	0.000852536	0.000908559
Metabolism;Metabolism of terpenoids and polyketides;Biosynthesis of siderophore group nonribosomal peptides	0.000258271	0.000219227	0.000243985	9.37369e-05	0.000252803	0.00036511	0.000532882	0	0	0	6.5746e-05	0	0.000266188
Metabolism;Metabolism of terpenoids and polyketides;Biosynthesis of type II polyketide backbone	8.14736e-05	1.21793e-05	4.71013e-05	0	0.000262664	0.000744824	0.000378433	0.000207494	0.00121403	0.00145963	0	0	6.26971e-06
Metabolism;Metabolism of terpenoids and polyketides;Biosynthesis of type II polyketide products	0	0	0	0	0	0	0	0	0	0	0	0	6.22203e-06
Metabolism;Metabolism of terpenoids and polyketides;Biosynthesis of vancomycin group antibiotics	0.000589869	0.000894743	0.000723476	0.000463998	0.000298822	0.000446651	0.000135059	0.00054896	0	0.000259734	0.00070803	0.00129631	0.000635529
Metabolism;Metabolism of terpenoids and polyketides;Carotenoid biosynthesis	0.000382926	3.66466e-05	0	0.000337453	0.000179293	0	0.000252066	0.000326762	0.00055435	0	8.26586e-05	0	0.000208068
Metabolism;Metabolism of terpenoids and polyketides;Geraniol degradation	0.000636309	0.000237279	0.00025105	9.37369e-05	0.000617664	0.000621903	6.6861e-05	0.000437861	0.000352936	0.000614582	7.94665e-05	0.000205927	0.000543271
Metabolism;Metabolism of terpenoids and polyketides;Insect hormone biosynthesis	0.000210202	0.000100914	0.000119637	0.000634599	0.000178695	0.000296956	0.000505469	0	0	0.000365823	0.000252624	0.000222401	0.000490324
Metabolism;Metabolism of terpenoids and polyketides;Limonene and pinene degradation	0.000765037	0.000283495	0.000260941	0.000728336	0.000766477	0.000783769	0.00057233	0.000437861	0	0.000731645	0.00031613	0.000428327	0.000808578
Metabolism;Metabolism of terpenoids and polyketides;Nonribosomal peptide structures	0	0.000193129	0.000528477	0.000190286	0	0.000121703	0	0	0	0	9.5651e-05	0	6.72265e-05
Metabolism;Metabolism of terpenoids and polyketides;Polyketide sugar unit biosynthesis	0.00175983	0.00238214	0.00235365	0.00117265	0.00184463	0.000937115	0.00163475	0.0012515	0.0010699	0.00049569	0.0020453	0.0033216	0.0020008
Metabolism;Metabolism of terpenoids and polyketides;Sesquiterpenoid and triterpenoid biosynthesis	0	2.17487e-05	0	0	0	0	0.000163809	0	0	0	1.94326e-05	0	4.69632e-06
Metabolism;Metabolism of terpenoids and polyketides;Terpenoid backbone biosynthesis	0.00506521	0.00725092	0.00702281	0.007109	0.00541315	0.00635047	0.00616926	0.00426425	0.00453643	0.00509042	0.00496248	0.00700047	0.00695122
Metabolism;Metabolism of terpenoids and polyketides;Tetracycline biosynthesis	8.14736e-05	0	0	0	4.45244e-05	0.000328599	0	0	0.000267936	0.000327411	0	0	5.36382e-06
Metabolism;Metabolism of terpenoids and polyketides;Zeatin biosynthesis	0.000437513	0.0010696	0.000784237	0.000515553	0.000638582	0.000436915	0.000493434	0.000334931	0.000739134	0.000466424	0.000542993	0.000389201	0.000814704
Metabolism;Nucleotide metabolism;Purine metabolism	0.0413837	0.0424327	0.0415669	0.0449159	0.0404252	0.0349958	0.0429675	0.038785	0.0374944	0.0354354	0.0363403	0.0396141	0.036413
Metabolism;Nucleotide metabolism;Pyrimidine metabolism	0.0292278	0.0346442	0.0322635	0.0350351	0.0297677	0.0279698	0.0325593	0.0314737	0.0316312	0.0293061	0.0285617	0.0346667	0.028603
Metabolism;Xenobiotics biodegradation and metabolism;Aminobenzoate degradation	0.000560538	0.000641914	0.000378224	0.000374948	0.00120933	0.000121703	0.00122289	0.00084468	0.000225436	0.000879803	0.000325202	0.000544676	0.00142794
Metabolism;Xenobiotics biodegradation and metabolism;Atrazine degradation	0.000328338	0.000113963	0.000291086	0.00116609	7.02231e-05	0	6.6861e-05	0.000414988	0.000933156	0.00041338	5.07936e-05	0.00229299	7.8121e-05
Metabolism;Xenobiotics biodegradation and metabolism;Benzoate degradation	0.00395228	0.00171826	0.00246575	0.00552204	0.00385241	0.00177565	0.0039448	0.00214029	0.00335567	0.00307108	0.00133083	0.00162373	0.00476347
Metabolism;Xenobiotics biodegradation and metabolism;Caprolactam degradation	0.000554835	0.000340694	0.000141304	9.37369e-05	0.000716574	0.000486813	0.000166484	0.000437861	0	0.000365823	0.000115812	0.000400527	0.000476855
Metabolism;Xenobiotics biodegradation and metabolism;Chloroalkane and chloroalkene degradation	0.00111293	0.000752072	0.000473839	0.00224031	0.000806221	0.00265313	0.00141277	0.00102767	0.000947939	0.00107918	0.000911708	0.000803114	0.00121785
Metabolism;Xenobiotics biodegradation and metabolism;Chlorocyclohexane and chlorobenzene degradation	0.000281899	0.000406158	0.000235507	0.000570858	0.00026117	0	0.000950094	0.000204226	0	0.00130233	0.000154565	0.000488046	0.000869081
Metabolism;Xenobiotics biodegradation and metabolism;Dioxin degradation	0	5.24145e-05	0	9.37369e-05	0.000119529	0.000182555	0	0.000163381	0.000184783	0.000417038	0.000117156	0	0.00038579
Metabolism;Xenobiotics biodegradation and metabolism;Drug metabolism - cytochrome P450	0.00064853	0.000386258	0.000387173	0.000749895	0.000604217	0.000544013	0.000828407	0.000527721	0.000739134	0.000923702	0.000125164	0.000354194	0.000681658
Metabolism;Xenobiotics biodegradation and metabolism;Drug metabolism - other enzymes	0.00518416	0.004976	0.00403705	0.00394257	0.00561904	0.00368396	0.00434864	0.00494064	0.00588905	0.00308571	0.00459276	0.0054725	0.00530043
Metabolism;Xenobiotics biodegradation and metabolism;Ethylbenzene degradation	8.14736e-05	3.03395e-05	4.85144e-05	0	0	0.000135091	0	0	0.000352936	0.000248759	1.59605e-05	0	0.000123153
Metabolism;Xenobiotics biodegradation and metabolism;Fluorobenzoate degradation	0.00109175	0.000295239	0.000188405	0.00101048	0.000385181	0	0.00099556	0.000163381	0.00152446	0.000792006	0.000110995	0.000693973	0.000517692
Metabolism;Xenobiotics biodegradation and metabolism;Furfural degradation	0	0	7.2065e-05	0	0	0	0	0	0	0	0	0	1.27301e-05
Metabolism;Xenobiotics biodegradation and metabolism;Metabolism of xenobiotics by cytochrome P450	0.00064853	0.000386258	0.000387173	0.000749895	0.000604217	0.000544013	0.000828407	0.000527721	0.000739134	0.000923702	0.000125164	0.000354194	0.000676246
Metabolism;Xenobiotics biodegradation and metabolism;Naphthalene degradation	0.000902727	0.000495654	0.000354202	0.00141824	0.000666073	0.00223082	0.000808349	0.00102767	0.000947939	0.000797493	0.000355499	0.000580713	0.000560984
Metabolism;Xenobiotics biodegradation and metabolism;Nitrotoluene degradation	0	0.000285887	0.000200181	0.000187474	0.000268641	0	0	0	0	0	0.000232687	0	0.000294843
Metabolism;Xenobiotics biodegradation and metabolism;Polycyclic aromatic hydrocarbon degradation	0.000101027	3.44718e-05	6.97099e-05	9.37369e-05	0.000161065	0	0.000334305	0	0	0	6.66981e-05	0.00014003	0.000162917
Metabolism;Xenobiotics biodegradation and metabolism;Steroid degradation	0	6.20927e-05	9.42026e-05	0	3.22727e-05	0	6.6861e-05	0	0	0	0	0.000102963	3.99783e-05
Metabolism;Xenobiotics biodegradation and metabolism;Styrene degradation	0.000543429	0.000216509	0.00122934	0.000701152	0.000738388	0.000452736	0.000926693	0.000977019	0	0.000996867	0.000262424	0.000205927	0.000597648
Metabolism;Xenobiotics biodegradation and metabolism;Toluene degradation	0.000387814	0.000226948	0.000235507	0.000187474	0.000125505	0	0.000847128	0.000339833	0	0.000792006	7.09542e-05	0.000591009	0.000600986
Metabolism;Xenobiotics biodegradation and metabolism;Xylene degradation	0.000972794	0.000224773	0.000105978	0.00101892	0.000406995	0.000182555	0.000683319	0.000530988	0.00170925	0.000744449	0.000197406	0.00030889	0.000752103
Not Included in Pathway or Brite;Poorly characterized;Function unknown	0.0228224	0.0239935	0.0218319	0.0164368	0.0178722	0.0167439	0.017537	0.0154575	0.0137091	0.0138263	0.0214612	0.0164813	0.0268847
Not Included in Pathway or Brite;Poorly characterized;General function prediction only	0.00739617	0.00656247	0.00737889	0.00658033	0.00678654	0.00554967	0.00716415	0.00628854	0.00710862	0.00828405	0.00545222	0.00617059	0.00953236
Not Included in Pathway or Brite;Unclassified: genetic information processing;Others	8.14736e-05	8.11228e-05	0.000467716	0.000374948	0	0.000177687	0	0	0	0	8.24905e-05	0.000115319	0.000142439
Not Included in Pathway or Brite;Unclassified: genetic information processing;Protein processing	0.00306341	0.0033194	0.00350858	0.00335578	0.00365967	0.00341256	0.00286967	0.00288041	0.00249827	0.00246382	0.00244173	0.00548897	0.00349361
Not Included in Pathway or Brite;Unclassified: genetic information processing;Replication and repair	0.00598668	0.00586009	0.00565357	0.00659439	0.00517738	0.00472695	0.00449907	0.00498966	0.00390078	0.00665614	0.00489108	0.00345236	0.00880355
Not Included in Pathway or Brite;Unclassified: genetic information processing;Transcription	0.00109175	0.00121989	0.000975468	0.00170695	0.000915888	0.00120851	0.00112794	0.000800567	0.000184783	0.000422525	0.000902188	0.00106876	0.000823787
Not Included in Pathway or Brite;Unclassified: genetic information processing;Translation	0.000180057	0.000306766	0.000144601	0.000346826	4.12374e-05	0.000401621	6.6861e-05	0.00111753	0	0	0.000289585	0	0.000351866
Not Included in Pathway or Brite;Unclassified: metabolism;Amino acid metabolism	0.000174353	0.000488259	0.000346195	0.000287772	0.000434487	0.000139959	0.000527533	0.000611045	0.000478589	0.000365823	0.000406909	0.000496283	0.000685424
Not Included in Pathway or Brite;Unclassified: metabolism;Carbohydrate metabolism	0.000180057	0.000870059	0.000956628	0.000883939	0.000761099	0.000369978	0.000277473	0.000727046	0	0.000182911	0.000687141	0.00286959	0.000552259
Not Included in Pathway or Brite;Unclassified: metabolism;Cofactor metabolism	0.000747927	0.000557529	0.000582643	0.00177163	0.000620055	0.000121703	0.00104437	0.000731947	0	0.00131147	0.000310306	0.000205927	0.000741804
Not Included in Pathway or Brite;Unclassified: metabolism;Energy metabolism	0.00127343	0.00372219	0.00444731	0.0025562	0.00211207	0.00191683	0.00156254	0.00130868	0.0017074	0.00111576	0.00289008	0.00266984	0.00418509
Not Included in Pathway or Brite;Unclassified: metabolism;Enzymes with EC numbers	0.0222382	0.0258166	0.0238813	0.0201619	0.023268	0.0189285	0.0226552	0.0199848	0.0209471	0.0192514	0.0247851	0.0125873	0.0283385
Not Included in Pathway or Brite;Unclassified: metabolism;Glycan metabolism	0.000161318	0.000284256	0	9.37369e-05	0.000245631	0	0.00054826	0	0	0.000182911	0.000191694	0	0.000243088
Not Included in Pathway or Brite;Unclassified: metabolism;Lipid metabolism	0	0	4.71013e-05	0	8.18771e-05	0	0	0	0	0	0	0	2.91553e-05
Not Included in Pathway or Brite;Unclassified: metabolism;Nucleotide metabolism	0	0.000178122	0.000142246	0.000261526	0.000174811	0	0	0	0	0	1.12003e-05	0	0.000109636
Not Included in Pathway or Brite;Unclassified: metabolism;Others	8.3103e-05	0.00041725	0.000545433	0.000844569	0.00032721	0	0.000133722	0	0	0.000182911	0.000351299	0.000205927	0.000879285
Not Included in Pathway or Brite;Unclassified: metabolism;Secondary metabolism	0.000497803	9.79781e-05	0.000428151	0.000212783	0.00034753	0.000613384	0.000228664	0.000163381	0.000602394	0.000471911	0.000178814	0.000250201	0.000200058
Not Included in Pathway or Brite;Unclassified: signaling and cellular processes;Cell growth	0.00125877	0.00139779	0.00192927	0.000624288	0.000646052	0.000730219	0.000609772	0.000163381	0.000923917	0	0.00116159	0.000380964	0.00128391
Not Included in Pathway or Brite;Unclassified: signaling and cellular processes;Cell motility	0.000285157	0.000335909	0.000713585	0.000194973	0.000468253	0.000627989	0.000591051	0.000326762	0	0.000208519	0.000355555	0.000748543	0.00046546
Not Included in Pathway or Brite;Unclassified: signaling and cellular processes;Others	0.000629791	0.000983261	0.000802606	0.000562421	0.0012942	0.000798373	0.000746837	0.00188215	0.000822286	0.0012694	0.00107355	0.000516876	0.00153777
Not Included in Pathway or Brite;Unclassified: signaling and cellular processes;Signaling proteins	0.00492263	0.00323458	0.0031214	0.00333984	0.00325895	0.00325799	0.00364058	0.00291308	0.00240588	0.00356128	0.00261371	0.000964766	0.0026214
Not Included in Pathway or Brite;Unclassified: signaling and cellular processes;Structural proteins	0.0030186	0.0027224	0.00241959	0.00112578	0.00256598	0.00241216	0.00273328	0.00359438	0.00299904	0.00529528	0.00290772	0.00250922	0.00456482
Not Included in Pathway or Brite;Unclassified: signaling and cellular processes;Transport	0.0041853	0.00618741	0.006646	0.00470278	0.00759664	0.00339552	0.00335508	0.00560887	0.00428513	0.00243455	0.00617733	0.00697782	0.00534358
Not Included in Pathway or Brite;Unclassified: signaling and cellular processes;Unclassified viral proteins	0.000441587	0.00129046	0.000788476	0.00110984	0.000849849	0.00157119	0.000881228	0.000753187	0.000809352	0.00137001	0.00082821	0.000852536	0.00117689
Organismal Systems;Aging;Longevity regulating pathway	0.00160584	0.000973365	0.00192644	0.00169476	0.00192591	0.00212494	0.002294	0.00170733	0.0020437	0.000863341	0.00116304	0.00290151	0.00112259
Organismal Systems;Aging;Longevity regulating pathway - multiple species	0.00321902	0.0029114	0.00378553	0.00438501	0.00324072	0.00479024	0.00440279	0.00373162	0.00441817	0.00407526	0.00293074	0.00451906	0.00236888
Organismal Systems;Aging;Longevity regulating pathway - worm	0.00677779	0.0050207	0.00585422	0.00696652	0.00546634	0.00737156	0.00825332	0.00747795	0.00767406	0.00517456	0.00464193	0.00697473	0.00364525
Organismal Systems;Circulatory system;Adrenergic signaling in cardiomyocytes	0	1.08744e-05	0	0.000187474	0	0	6.6861e-05	0	0	0	0.00188843	0	0
Organismal Systems;Circulatory system;Cardiac muscle contraction	0.0004921	0.000127774	0.000280253	9.37369e-05	0.000429108	0	6.6861e-05	0.00017155	0.000184783	0.000182911	0.00012578	0	0.000305547
Organismal Systems;Circulatory system;Vascular smooth muscle contraction	0	1.08744e-05	0	0.000187474	0	0	0.000137734	0	0	0	0.000818745	0	0
Organismal Systems;Development;Axon guidance	0	0	0	0	0	0	0	0	0	0	0.00032929	0	0
Organismal Systems;Development;Dorso-ventral axis formation	0	0	0	0	0	0	0	0	0	0	0.000193486	0	0
Organismal Systems;Development;Osteoclast differentiation	0	0	0	0	0	0	0	0	0	0	0.000189398	0	0
Organismal Systems;Digestive system;Bile secretion	0.000423663	2.83821e-05	0.000141304	0.000216532	4.81103e-05	0.000121703	0.000560963	0.000490143	0.000369567	0.0007225	0.000202614	0.00019666	3.37801e-05
Organismal Systems;Digestive system;Carbohydrate digestion and absorption	0	0.000141693	0.000461122	0	0.000169432	0	0.000200583	0	0	0.000365823	0.00092218	0	0.000161034
Organismal Systems;Digestive system;Cholesterol metabolism	0	0	0	0	0	0	0	0	0	0	5.17456e-05	0	2.20512e-05
Organismal Systems;Digestive system;Fat digestion and absorption	0	0	0	0	0	0	0	0	0	0	0	0	9.03505e-06
Organismal Systems;Digestive system;Gastric acid secretion	0	0	0	0	0	0	0	0	0	0	0.000229831	0	0
Organismal Systems;Digestive system;Mineral absorption	0.000136061	2.69684e-05	0	9.37369e-05	7.23148e-05	0.000131439	0.000208606	0	0	0	2.30727e-05	0	7.47835e-05
Organismal Systems;Digestive system;Pancreatic secretion	0	0	0	0.000281211	0	0.000121703	6.6861e-05	0	0	0	0.00109859	0	0
Organismal Systems;Digestive system;Protein digestion and absorption	0.000191463	0.00111734	0.000597716	0.000370261	0.000409087	0.00041014	0.000228664	0.000825074	0.000369567	0.000234126	0.00076644	0.00110274	0.000570257
Organismal Systems;Digestive system;Salivary secretion	0	0	0	0.000187474	0	0	0.000204595	0	0	0	0.00113437	0	0
Organismal Systems;Digestive system;Vitamin digestion and absorption	0	0	0	0	0	0	0	0	0	0	3.2593e-05	0	0
Organismal Systems;Endocrine system;Adipocytokine signaling pathway	0.00217616	0.00263475	0.00159626	0.00185599	0.00177171	0.00208112	0.0024665	0.00193933	0.00186077	0.00146329	0.00268747	0.00061778	0.00169213
Organismal Systems;Endocrine system;Aldosterone synthesis and secretion	0	0	0	9.37369e-05	0	0	6.6861e-05	0	0	0	0.000979638	0	1.03224e-05
Organismal Systems;Endocrine system;Cortisol synthesis and secretion	0	0	0	0	0	0	0	0	0	0	6.18819e-05	0	0
Organismal Systems;Endocrine system;Estrogen signaling pathway	0.00116507	0.00110799	0.000611846	0.000506179	0.000744066	0.00108072	0.000423899	0.000656792	0.00117892	0.000920044	0.00183714	0.00181009	0.000597339
Organismal Systems;Endocrine system;Glucagon signaling pathway	0.00353758	0.00219586	0.00239651	0.00376166	0.00358257	0.0028795	0.00292517	0.00214846	0.00249458	0.00374968	0.00309488	0.00199234	0.00319042
Organismal Systems;Endocrine system;GnRH signaling pathway	0	0	0	9.37369e-05	0	0	0	0	0	0	0.000379916	0	0
Organismal Systems;Endocrine system;Insulin secretion	0	0	0	0	0	0	0	0	0	0	8.49546e-05	0	0
Organismal Systems;Endocrine system;Insulin signaling pathway	0.00218919	0.00141519	0.000815324	0.00196566	0.00143584	0.00100405	0.00198845	0.00164688	0.00147642	0.00141025	0.00349272	0.00100595	0.00142809
Organismal Systems;Endocrine system;Melanogenesis	0	0	0	0	0	0	0	0	0	0	0.000439558	0	0
Organismal Systems;Endocrine system;Ovarian steroidogenesis	0	0	0	0	0	0	0	0	0	0	9.34669e-05	0	0
Organismal Systems;Endocrine system;Oxytocin signaling pathway	0	1.08744e-05	0	9.37369e-05	0	0	0	0	0	0	0.00164572	0	1.03224e-05
Organismal Systems;Endocrine system;PPAR signaling pathway	0.00269759	0.00314911	0.00219021	0.00313269	0.00277187	0.00256794	0.00369741	0.00320064	0.00262023	0.00228639	0.00286426	0.00137353	0.00242425
Organismal Systems;Endocrine system;Parathyroid hormone synthesis, secretion and action	0	0	0	9.37369e-05	0.000161663	0	0.00045198	0	0	0	0.000281969	0.00011223	5.64035e-05
Organismal Systems;Endocrine system;Progesterone-mediated oocyte maturation	0.00116507	0.00110799	0.000611846	0.000412442	0.000744066	0.00108072	0.000423899	0.000656792	0.00117892	0.000920044	0.00182711	0.00181009	0.000597339
Organismal Systems;Endocrine system;Prolactin signaling pathway	0	3.26231e-05	0.000326412	9.37369e-05	0.000159272	0.00036511	0	0	0.000367719	0.000321924	0.000274072	0.000327423	9.51422e-05
Organismal Systems;Endocrine system;Regulation of lipolysis in adipocytes	0	0	0	9.37369e-05	0	0	0.000137734	0	0	0	0.000280457	0	0
Organismal Systems;Endocrine system;Relaxin signaling pathway	0	0	0	0	0	0	0	0	0	0	0.000245512	0	4.38641e-06
Organismal Systems;Endocrine system;Renin secretion	0	1.08744e-05	0	0	0	0	0	0.000163381	0.000184783	0	0.000497799	0	1.5567e-05
Organismal Systems;Endocrine system;Renin-angiotensin system	0.000773184	0.000330798	0.000551556	0.000656158	0.000483195	0.000121703	0.000492765	0.000980286	0	0	0.000457814	0	0.000232814
Organismal Systems;Endocrine system;Thyroid hormone signaling pathway	0	0	0	0	0	0	0	0	0	0	0.000483071	0	8.12916e-06
Organismal Systems;Endocrine system;Thyroid hormone synthesis	0.00050758	0.000606681	0.000372571	0.000374948	0.000448232	0.000255577	0.000321601	0.000230367	0.00026424	0.000459107	0.00103665	0.000179156	0.000614741
Organismal Systems;Environmental adaptation;Circadian entrainment	0	0	0	9.37369e-05	0	0	0.000137734	0	0	0	0.000547529	0	0
Organismal Systems;Environmental adaptation;Circadian rhythm	0	0	0	9.37369e-05	0	0	0	0	0	0	0.000558785	0	0
Organismal Systems;Environmental adaptation;Circadian rhythm - fly	0	0	0	9.37369e-05	0	0	0	0	0	0	0.000153725	0	0
Organismal Systems;Environmental adaptation;Circadian rhythm - plant	0	0	0	0	0	0	0	0	0	0	0.00011486	0	0
Organismal Systems;Environmental adaptation;Plant-pathogen interaction	0.00316362	0.00216791	0.00149594	0.00178288	0.00227403	0.00252169	0.00142414	0.00304706	0.0030323	0.00323936	0.00358069	0.00271617	0.0016317
Organismal Systems;Environmental adaptation;Thermogenesis	0.00148852	0.00258266	0.00175688	0.00133763	0.00182072	0.00195942	0.00181862	0.0014786	0.00167599	0.00109747	0.0029257	0.00102551	0.00188177
Organismal Systems;Excretory system;Aldosterone-regulated sodium reabsorption	0	0	0	0	0	0	0	0	0	0	0.000199142	0	0
Organismal Systems;Excretory system;Collecting duct acid secretion	0	0	0	0	0	0.000121703	0	0	0	0	0.000462462	0	0
Organismal Systems;Excretory system;Endocrine and other factor-regulated calcium reabsorption	0	0	0	0	0	0	0	0	0	0	0.000289417	0	0
Organismal Systems;Excretory system;Proximal tubule bicarbonate reclamation	0.00126121	0.000509138	0.000352789	0.00167133	0.000469748	0.000121703	0.00148899	0.000632285	0.000739134	0.000548734	0.000414189	0.00101934	0.000622727
Organismal Systems;Excretory system;Vasopressin-regulated water reabsorption	0	0	0	0.000104985	0	0	0	0	0	0	0.00052972	0	0
Organismal Systems;Immune system;Antigen processing and presentation	0.00116507	0.00111886	0.000611846	0.000506179	0.000744066	0.00108072	0.000423899	0.000820173	0.0013637	0.000920044	0.00163934	0.00181009	0.000597339
Organismal Systems;Immune system;B cell receptor signaling pathway	0	0	0	0	0	0	0	0	0	0	0.000300785	0	0
Organismal Systems;Immune system;C-type lectin receptor signaling pathway	0	0	0	0	0	0	0	0	0	0	0.000402036	0	0
Organismal Systems;Immune system;Chemokine signaling pathway	0	0	0	0	0	0	0	0	0	0	0.000332314	0	0
Organismal Systems;Immune system;Cytosolic DNA-sensing pathway	0	0	0	0	0	0	0	0	0	0	2.92329e-05	0	0
Organismal Systems;Immune system;Fc epsilon RI signaling pathway	0	0	0	0	0	0	0	0	0	0	0.000200542	0	0
Organismal Systems;Immune system;Fc gamma R-mediated phagocytosis	0	0	0	9.37369e-05	0	0	0	0	0	0	0.000414357	0	0
Organismal Systems;Immune system;IL-17 signaling pathway	0.00116507	0.00110799	0.000611846	0.000412442	0.000744066	0.00108072	0.000423899	0.000656792	0.0013637	0.000920044	0.00162679	0.00181009	0.000597339
Organismal Systems;Immune system;Leukocyte transendothelial migration	0	0	0	0	0	0	0	0	0	0	0.000106739	0	0
Organismal Systems;Immune system;NOD-like receptor signaling pathway	0.00208654	0.00162191	0.00142105	0.000828634	0.00232872	0.00175009	0.00104571	0.0015946	0.00237077	0.00128587	0.00220781	0.00296534	0.0012969
Organismal Systems;Immune system;Natural killer cell mediated cytotoxicity	0	0	0	0	0	0	0	0	0	0	0.00018951	0	0
Organismal Systems;Immune system;Platelet activation	0	1.08744e-05	0	0.000187474	0	0	0.000137734	0	0	0	0.000829498	0	0
Organismal Systems;Immune system;RIG-I-like receptor signaling pathway	0	4.34975e-05	5.65216e-05	9.37369e-05	4.12374e-05	0	0	0.000163381	0	0	4.06573e-05	0	1.85707e-05
Organismal Systems;Immune system;T cell receptor signaling pathway	0	0	0	0	0	0	0	0	0	0	0.000317698	0	0
Organismal Systems;Immune system;Th1 and Th2 cell differentiation	0	0	0	0	0	0	0	0	0	0	0.000164925	0	0
Organismal Systems;Immune system;Th17 cell differentiation	0.00116507	0.00110799	0.000611846	0.000412442	0.000744066	0.00108072	0.000423899	0.000656792	0.00117892	0.000920044	0.00134751	0.00181009	0.000597339
Organismal Systems;Immune system;Toll and Imd signaling pathway	0	1.13093e-05	0	0	0	0	6.6861e-05	0	0.000184783	0	0.000230111	0	0
Organismal Systems;Immune system;Toll-like receptor signaling pathway	0	0	0	0	0	0	0	0	0	0	0.000159045	0	0
Organismal Systems;Nervous system;Cholinergic synapse	0	0	0	0	0	0	0	0	0	0	0.000255424	0	0
Organismal Systems;Nervous system;Dopaminergic synapse	0	1.08744e-05	0	9.37369e-05	0	0	0	0	0	0	0.00119373	0	5.4115e-06
Organismal Systems;Nervous system;GABAergic synapse	0.00113085	0.00180765	0.00151478	0.00226187	0.00199583	0.00117565	0.00283892	0.00169099	0.0015762	0.000746278	0.00209822	0.000998744	0.00125869
Organismal Systems;Nervous system;Glutamatergic synapse	0.00113085	0.00180765	0.00151478	0.00235561	0.00199583	0.00117565	0.00283892	0.00169099	0.0015762	0.000746278	0.00224718	0.000998744	0.00125869
Organismal Systems;Nervous system;Long-term depression	0	0	0	9.37369e-05	0	0	0.000137734	0	0	0	0.000645644	0	0
Organismal Systems;Nervous system;Long-term potentiation	0	1.08744e-05	0	9.37369e-05	0	0	0	0	0	0	0.000737151	0	0
Organismal Systems;Nervous system;Neurotrophin signaling pathway	0	0	0	0	0	0	0	0	0	0	0.000694981	0	0
Organismal Systems;Nervous system;Retrograde endocannabinoid signaling	0	0	0	0	0	0	0	0	0	0	0.000183294	0	0
Organismal Systems;Nervous system;Serotonergic synapse	0	0	0	0	0	0	0	0	0	0	0.000232407	0	5.4115e-06
Organismal Systems;Nervous system;Synaptic vesicle cycle	0	0	0	0	0	0.000121703	0	0	0	0	0.000585442	0	0
Organismal Systems;Sensory system;Inflammatory mediator regulation of TRP channels	0	1.08744e-05	0	9.37369e-05	0	0	0	0	0	0	0.000536161	0	0
Organismal Systems;Sensory system;Olfactory transduction	0.000333227	3.40368e-05	0.000307101	0.00043119	0	0.000321296	0.000907303	0.000720511	0.000822286	0.00156572	0.000420237	0.000439653	2.38392e-06
Organismal Systems;Sensory system;Phototransduction	0	0	0	0	0	0	0	0	0	0	0.000144876	0	0
Organismal Systems;Sensory system;Phototransduction - fly	0	0	0	0	0	0	0	0	0	0	0.000240471	0	0
Organismal Systems;Sensory system;Taste transduction	0	0	0	0	0	0	0	0	0	0	6.18819e-05	0	0
