# Supplementary material for: Metagenomics Reveals That Intravenous Injection of Beta-Hydroxybutyric Acid (BHBA) Disturbs the Nasopharynx Microflora and Increases the Risk of Respiratory Diseases
Source: Front Microbiol. 2021 Feb 5;11:630280. doi: 10.3389/fmicb.2020.630280 (PMC7892611; doi:10.3389/fmicb.2020.630280)
Supplement: Supplementary Table 4 — Detailed relative abundance of every species of each sample. [file Table_4.xlsx]

## Sheet: Sheet1
Taxon	G1	G2	G3	G4	G5		GB1	GB2	GB3	GB4	GB5		Z1	Z2	Z3	ave
k__Bacteria;p__Firmicutes;c__Clostridia;o__Clostridiales;f__Clostridiaceae;g__Clostridium;s__Clostridium botulinum	0.132369	0.0569882	0.120499	0.24192	0.0483819	0.120032	0.171526	0.150161	0.244726	0.231429	0.185973	0.196763	0.0456878	0.263906	0.0155226	0.108372
k__Bacteria;p__Proteobacteria;c__Gammaproteobacteria;o__Enterobacterales;f__Morganellaceae;g__Photorhabdus;s__Photorhabdus laumondii	0.193191	0.0459825	0.0659294	0.0752837	0.18802	0.113681	0.24904	0.194402	0.251981	0.326853	0.459479	0.296351	0.0012026	0.00275949	0.0158437	0.00660192
k__Eukaryota;p__Unclassified_Eukaryota;c__Unclassified_Eukaryota;o__Unclassified_Eukaryota;f__Unclassified_Eukaryota;g__Unclassified_Eukaryota;s__Unclassified_Eukaryota	0.0294178	0.0122574	0.0278218	0.0502645	0.0254686	0.029046	0.0385292	0.0390532	0.0489631	0.0559859	0.0702066	0.0505476	0.0129563	0.0605922	0.00570379	0.0264174
k__Bacteria;p__Unclassified_Bacteria;c__Unclassified_Bacteria;o__Unclassified_Bacteria;f__Unclassified_Bacteria;g__Unclassified_Bacteria;s__Unclassified_Bacteria	0.0217077	0.0333901	0.0275522	0.0369576	0.0197986	0.0278813	0.0261267	0.0309031	0.0340451	0.0330331	0.0361024	0.0320421	0.0500041	0.0481345	0.0208751	0.0396712
k__Bacteria;p__Fusobacteria;c__Fusobacteriia;o__Fusobacteriales;f__Fusobacteriaceae;g__Fusobacterium;s__Fusobacterium necrophorum	0.00589588	0.0439454	0.0899194	0.00488725	0.00656259	0.0302421	0.0828015	0.00677703	0.0181611	0.00322907	0.00251616	0.022697	0.00889778	0.00278907	0.00283621	0.00484102
k__Bacteria;p__Bacteroidetes;c__Bacteroidia;o__Bacteroidales;f__Porphyromonadaceae;g__Porphyromonas;s__Porphyromonas asaccharolytica	0.001795	0.00376616	0.00599276	0.00391874	0.022807	0.00765594	0.00243732	0.00335129	0.00373631	0.00150077	0.00196711	0.00259856	0.00558624	0.00327711	0.0021952	0.00368618
k__Bacteria;p__Actinobacteria;c__Actinobacteria;o__Corynebacteriales;f__Corynebacteriaceae;g__Corynebacterium;s__Corynebacterium maris	0.0394041	0.0118069	0.0224401	0.0708469	0.0315174	0.0352031	0.00360246	0.0919396	0.0143609	0.0218466	0.00559825	0.0274696	0.0267507	0.00907274	0.0207664	0.0188633
k__Bacteria;p__Actinobacteria;c__Actinobacteria;o__Corynebacteriales;f__Corynebacteriaceae;g__Corynebacterium;s__Unclassified_Corynebacterium	0.015902	0.0107347	0.0116156	0.0326238	0.04002	0.0221792	0.00429463	0.0351603	0.0082555	0.00956924	0.00370058	0.0121961	0.0140045	0.00344415	0.0319809	0.0164765
k__Bacteria;p__Bacteroidetes;c__Bacteroidia;o__Bacteroidales;f__Bacteroidaceae;g__Bacteroides;s__Bacteroides heparinolyticus	0.00168886	0.0565202	0.0495072	0.00371795	0.0103107	0.024349	0.00214956	0.00470994	0.00527224	0.00239633	0.00250773	0.00340716	0.0102661	0.00288129	0.0019322	0.00502654
k__Bacteria;p__Bacteroidetes;c__Bacteroidia;o__Bacteroidales;f__Bacteroidaceae;g__Bacteroides;s__Unclassified_Bacteroides	0.00361969	0.0372916	0.0275558	0.00713978	0.0110557	0.0173325	0.00342942	0.00617185	0.007666	0.00564149	0.00561058	0.00570387	0.0129123	0.00685871	0.00599216	0.00858771
k__Bacteria;p__Proteobacteria;c__Betaproteobacteria;o__Neisseriales;f__Neisseriaceae;g__Neisseria;s__Neisseria sp. 10022	0.00828426	0.0140235	0.0204943	0.0250639	0.0489887	0.0233709	0.00124654	0.00844367	0.00515894	0.00266906	0.00203266	0.00391017	0.0111885	0.00250808	0.0421993	0.0186319
k__Bacteria;p__Actinobacteria;c__Actinobacteria;o__Actinomycetales;f__Actinomycetaceae;g__Trueperella;s__Trueperella pyogenes	0.0184631	0.0578658	0.046647	0.0161719	0.00535318	0.0289002	0.0595255	0.00662213	0.0168978	0.00368337	0.00121622	0.017589	0.00791416	0.000613317	0.00498702	0.00450483
k__Bacteria;p__Bacteroidetes;c__Bacteroidia;o__Bacteroidales;f__Prevotellaceae;g__Prevotella;s__Prevotella intermedia	0.000667624	0.00615484	0.00380797	0.00232172	0.00364116	0.00331866	0.00174259	0.00137005	0.00235713	0.000959146	0.000929364	0.00147166	0.0119392	0.000524582	0.0050736	0.00584581
k__Bacteria;p__Proteobacteria;c__Gammaproteobacteria;o__Pseudomonadales;f__Moraxellaceae;g__Moraxella;s__Moraxella bovoculi	0.0342842	0.00667803	0.0147292	0.00398201	0.00267207	0.0124691	0.00589301	0.0075407	0.00378658	0.0044755	0.00402314	0.00514379	0.0212564	0.0320717	0.000643946	0.0179907
k__Bacteria;p__Proteobacteria;c__Gammaproteobacteria;o__Enterobacterales;f__Morganellaceae;g__Xenorhabdus;s__Xenorhabdus doucetiae	0.051208	0.000265254	0.000289355	0.000550058	0.000503216	0.0105632	0.0765611	0.000493508	0.00253773	0.0016808	0.0012636	0.0165074	0.000158677	0.0010048	0.000142229	0.000435234
k__Bacteria;p__Proteobacteria;c__Gammaproteobacteria;o__Enterobacterales;f__Morganellaceae;g__Photorhabdus;s__Unclassified_Photorhabdus	0.0128548	0.00333423	0.00463194	0.00616031	0.014349	0.00826606	0.0242931	0.0168081	0.0165613	0.0421511	0.036671	0.0272969	0.000193356	0.000280125	0.00133809	0.000603858
k__Bacteria;p__Actinobacteria;c__Actinobacteria;o__Corynebacteriales;f__Corynebacteriaceae;g__Corynebacterium;s__Corynebacterium vitaeruminis	0.00615545	0.00411605	0.00387592	0.0152928	0.0646399	0.018816	0.00162979	0.0157004	0.00284951	0.00420124	0.00152904	0.005182	0.00664602	0.00205396	0.0304502	0.0130501
k__Bacteria;p__Proteobacteria;c__Gammaproteobacteria;o__Pseudomonadales;f__Moraxellaceae;g__Moraxella;s__Unclassified_Moraxella	0.0330551	0.00673185	0.0164195	0.00545502	0.00101727	0.0125357	0.00504383	0.00939466	0.00434285	0.00387489	0.00379988	0.00529122	0.019917	0.0307607	0.000935375	0.0172043
k__Bacteria;p__Proteobacteria;c__Gammaproteobacteria;o__Enterobacterales;f__Morganellaceae;g__Unclassified_Morganellaceae;s__Unclassified_Morganellaceae	0.0163046	0.00220946	0.00227524	0.00369602	0.0125671	0.00741048	0.0148489	0.00987436	0.010369	0.0342519	0.0324778	0.0203644	3.18486e-05	0	0.000916236	0.000316028
						0.553253						0.752532				0.317127
k__Bacteria;p__Proteobacteria;c__Alphaproteobacteria;o__Rhodobacterales;f__Rhodobacteraceae;g__Paracoccus;s__Unclassified_Paracoccus	0.00716789	0.00266351	0.00490959	0.0102233	0.00390196		0.00687871	0.00857755	0.0107489	0.0087388	0.0121778		0.0039706	0.0109214	0.0202569
k__Bacteria;p__Firmicutes;c__Bacilli;o__Lactobacillales;f__Streptococcaceae;g__Streptococcus;s__Unclassified_Streptococcus	0.00143479	0.00306827	0.00418553	0.00345811	0.00382787		0.00329676	0.00459106	0.000969431	0.00148315	0.000324499		0.00338614	0.0176079	0.00211528
k__Bacteria;p__Actinobacteria;c__Actinobacteria;o__Unclassified_Actinobacteria;f__Unclassified_Actinobacteria;g__Unclassified_Actinobacteria;s__Unclassified_Actinobacteria	0.0052761	0.0103066	0.0050005	0.011687	0.0143045		0.00255716	0.0138362	0.00425851	0.00385957	0.00198593		0.0109852	0.00149893	0.0249669
k__Bacteria;p__Firmicutes;c__Bacilli;o__Lactobacillales;f__Streptococcaceae;g__Streptococcus;s__Streptococcus pluranimalium	0.000164981	0.000940668	0.00360952	0.000413387	0.000515262		0.00578855	0.00612622	0.000425936	0.000263535	6.48997e-05		0.000622392	0.0671439	0.00029198
k__Bacteria;p__Proteobacteria;c__Gammaproteobacteria;o__Enterobacterales;f__Morganellaceae;g__Xenorhabdus;s__Xenorhabdus nematophila	0.0216153	0.00366915	0.00846016	0.0168451	0.000767924		0.0240611	0.0118016	0.0215192	0.0117197	0.0112776		0.00341912	0.0177505	0.000934764
k__Bacteria;p__Proteobacteria;c__Gammaproteobacteria;o__Pseudomonadales;f__Pseudomonadaceae;g__Pseudomonas;s__Unclassified_Pseudomonas	0.000646727	0.010432	0.00430433	0.000718787	0.0614327		0.011124	0.001923	0.00146181	0.000925438	0.00238896		0.00283212	0.000608967	0.00192676
k__Bacteria;p__Bacteroidetes;c__Bacteroidia;o__Bacteroidales;f__Prevotellaceae;g__Prevotella;s__Unclassified_Prevotella	0.000909047	0.0043106	0.00124247	0.00154725	0.00413775		0.00109977	0.00180232	0.00176508	0.000235956	0.000194699		0.0124451	0.000280125	0.0039069
k__Bacteria;p__Bacteroidetes;c__Bacteroidia;o__Bacteroidales;f__Unclassified_Bacteroidales;g__Unclassified_Bacteroidales;s__Unclassified_Bacteroidales	0.00119996	0.014699	0.00833281	0.00224494	0.00568173		0.00157916	0.00188758	0.00126333	0.000579165	0.00112082		0.00940127	0.000673344	0.0141573
k__Bacteria;p__Bacteroidetes;c__Bacteroidia;o__Bacteroidales;f__Prevotellaceae;g__Prevotella;s__Prevotella dentalis	0.00117412	0.00737661	0.00138603	0.00210152	0.00385438		0.000456957	0.00253418	0.00368179	0.000383045	0.000129799		0.0199106	0.000816016	0.00287192
k__Bacteria;p__Actinobacteria;c__Actinobacteria;o__Corynebacteriales;f__Corynebacteriaceae;g__Corynebacterium;s__Corynebacterium humireducens	0.00572375	0.0034908	0.00279275	0.0134292	0.00991856		0.00102543	0.0230646	0.00349609	0.00250588	0.000762572		0.00618499	0.00141019	0.00692546
k__Bacteria;p__Firmicutes;c__Unclassified_Firmicutes;o__Unclassified_Firmicutes;f__Unclassified_Firmicutes;g__Unclassified_Firmicutes;s__Unclassified_Firmicutes	0.00179665	0.00528784	0.00564851	0.00449326	0.00430308		0.00232516	0.00284277	0.00137577	0.000917011	0.000259599		0.00641515	0.0010135	0.00549515
k__Bacteria;p__Proteobacteria;c__Gammaproteobacteria;o__Pseudomonadales;f__Moraxellaceae;g__Acinetobacter;s__Acinetobacter sp. SWBY1	0.0171949	0.0302332	0.00578756	0.00186783	0.00782319		0.000724209	0.000914971	0.00444763	0.00070557	0.00098388		0.00137926	0.0019226	0.0410851
k__Bacteria;p__Proteobacteria;c__Betaproteobacteria;o__Burkholderiales;f__Comamonadaceae;g__Unclassified_Comamonadaceae;s__Unclassified_Comamonadaceae	0.00209856	0.00732889	0.00396188	0.00359562	0.00357431		0.00341148	0.00423384	0.00330356	0.00285829	0.00438657		0.00585093	0.00123881	0.0452526
k__Bacteria;p__Proteobacteria;c__Gammaproteobacteria;o__Pseudomonadales;f__Moraxellaceae;g__Moraxella;s__Moraxella catarrhalis	0.0284846	0.00502259	0.0133171	0.00168729	0.000395707		0.00254178	0.00711264	0.00143115	0.00129316	0.00073142		0.0161809	0.0287111	0.000594722
k__Bacteria;p__Proteobacteria;c__Gammaproteobacteria;o__Pasteurellales;f__Pasteurellaceae;g__Mannheimia;s__Unclassified_Mannheimia	0.00908882	0.00286067	0.00301101	0.00127981	0.00325539		0.000833802	0.00248615	0.00119007	0.00179189	0.000648348		0.00232565	0.00147283	0.00811649
k__Bacteria;p__Firmicutes;c__Tissierellia;o__Tissierellales;f__Peptoniphilaceae;g__Parvimonas;s__Parvimonas micra	0.000903548	0.00779739	0.0145834	0.00194208	0.00185235		0.00806949	0.00266446	0.00218591	0.000766091	6.48997e-05		0.00320821	0.000521972	0.0014012
k__Bacteria;p__Proteobacteria;c__Gammaproteobacteria;o__Pseudomonadales;f__Pseudomonadaceae;g__Pseudomonas;s__Pseudomonas entomophila	0.000856253	0.00373481	0.00432368	0.000507032	0.0447145		0.00538158	0.00115272	0.000980506	0.00116982	0.00195673		0.00086345	0.000439326	0.000620404
k__Bacteria;p__Actinobacteria;c__Actinobacteria;o__Corynebacteriales;f__Corynebacteriaceae;g__Corynebacterium;s__Corynebacterium sphenisci	0.00275354	0.00250676	0.00169473	0.00754473	0.0122139		0.000913273	0.00837282	0.00199083	0.00214122	0.000460788		0.00266112	0.00055155	0.00820784
k__Bacteria;p__Proteobacteria;c__Unclassified_Proteobacteria;o__Unclassified_Proteobacteria;f__Unclassified_Proteobacteria;g__Unclassified_Proteobacteria;s__Unclassified_Proteobacteria	0.00363289	0.0120439	0.00394432	0.00592409	0.00250674		0.00234952	0.00415759	0.00358809	0.00178423	0.00240648		0.0151538	0.0041897	0.0118183
k__Bacteria;p__Firmicutes;c__Bacilli;o__Bacillales;f__Staphylococcaceae;g__Staphylococcus;s__Unclassified_Staphylococcus	0.0053267	0.00391333	0.0025286	0.0118321	0.0173966		0.0014183	0.00507917	0.00169012	0.005011	0.000364088		0.00328805	0.00391566	0.0134658
k__Bacteria;p__Proteobacteria;c__Gammaproteobacteria;o__Enterobacterales;f__Morganellaceae;g__Photorhabdus;s__Photorhabdus asymbiotica	0.00276399	0.000658868	0.000968868	0.00137093	0.00141178		0.0025937	0.00209291	0.00253177	0.0394506	0.00440799		0.00012428	0	0.00019555
k__Bacteria;p__Proteobacteria;c__Gammaproteobacteria;o__Pseudomonadales;f__Moraxellaceae;g__Moraxella;s__Moraxella osloensis	0.0154582	0.00290543	0.00727979	0.000421823	0.000339392		0.00181886	0.00322401	0.000629534	0.00104112	0.000340724		0.0101039	0.0146944	0.000779326
k__Bacteria;p__unidentified;c__unidentified;o__unidentified;f__unidentified;g__unidentified;s__unidentified	0.00187089	0.00474392	0.00217489	0.00582369	0.00244862		0.00154904	0.00286979	0.00330016	0.00287284	0.00228317		0.00908208	0.00337542	0.00262446
k__Bacteria;p__Proteobacteria;c__Gammaproteobacteria;o__Unclassified_Gammaproteobacteria;f__Unclassified_Gammaproteobacteria;g__Unclassified_Gammaproteobacteria;s__Unclassified_Gammaproteobacteria	0.00815173	0.00607402	0.00505765	0.00153375	0.00117206		0.00120103	0.00258881	0.001501	0.0014188	0.00118637		0.0087316	0.00782349	0.00560039
k__Bacteria;p__Firmicutes;c__Bacilli;o__Bacillales;f__Bacillaceae;g__Bacillus;s__Unclassified_Bacillus	0.000727567	0.00220041	0.0320384	0.00199691	0.000757083		0.000506306	0.00137546	0.000425936	0.0047398	0.00152839		0.000884541	0.00117183	0.00084561
k__Bacteria;p__Bacteroidetes;c__Unclassified_Bacteroidetes;o__Unclassified_Bacteroidetes;f__Unclassified_Bacteroidetes;g__Unclassified_Bacteroidetes;s__Unclassified_Bacteroidetes	0.000954692	0.00802415	0.00531775	0.00468055	0.00306718		0.00102158	0.00255399	0.00257606	0.00135138	0.000736612		0.0061397	0.00968258	0.00314048
k__Bacteria;p__Proteobacteria;c__Gammaproteobacteria;o__Pasteurellales;f__Pasteurellaceae;g__Mannheimia;s__Mannheimia sp. USDA-ARS-USMARC-1261	0.00550983	0.00203913	0.00362347	0.000933073	0.00178369		0.00053066	0.00123737	0.000540087	0.000612873	0.000175229		0.00122921	0.0021888	0.00459482
k__Bacteria;p__Proteobacteria;c__Gammaproteobacteria;o__Pasteurellales;f__Pasteurellaceae;g__Mannheimia;s__Mannheimia haemolytica	0.00608231	0.00146212	0.00207769	0.00137177	0.00149459		0.000863924	0.00166664	0.000829724	0.000527837	0.000654189		0.00176172	0.00229755	0.00717628
k__Bacteria;p__unidentified;c__unidentified;o__unidentified;f__unidentified;g__unidentified;s__uncultured bacterium	0.00184889	0.0062252	0.00173838	0.00333662	0.00213633		0.000499256	0.00342574	0.00105632	0.000697143	0.0010053		0.00927416	0.00272469	0.00359817
k__Bacteria;p__Bacteroidetes;c__Bacteroidia;o__Bacteroidales;f__Porphyromonadaceae;g__Porphyromonas;s__Porphyromonas gingivalis	0.000472946	0.00554595	0.00597791	0.000940666	0.00352914		0.00105619	0.000564352	0.00136896	0.000229827	0.000589939		0.00255171	0	0.0043117
k__Bacteria;p__Firmicutes;c__Clostridia;o__Clostridiales;f__Peptostreptococcaceae;g__Filifactor;s__Filifactor alocis	0.000555987	0.000803251	0.00450729	0.000672387	0.000439373		0.00249051	0.000752269	0.000681498	0	6.55487e-05		0.00100344	0	0.000718179
k__Bacteria;p__Bacteroidetes;c__Bacteroidia;o__Bacteroidales;f__Prevotellaceae;g__Prevotella;s__Prevotella ruminicola	0.000509242	0.00338369	0.000693013	0.00315861	0.00166805		0.000256357	0.00157778	0.0014797	0.000463485	6.48997e-05		0.0439268	8.69953e-05	0.00163515
k__Eukaryota;p__Apicomplexa;c__Aconoidasida;o__unidentified;f__Babesiidae;g__Babesia;s__Babesia bigemina	0.00146283	0.000668796	0.00134418	0.00230063	0.00139551		0.00229376	0.00203587	0.00263655	0.0032873	0.00391086		0.000597337	0.00367207	0.000257737
k__Bacteria;p__Bacteroidetes;c__Bacteroidia;o__Bacteroidales;f__Porphyromonadaceae;g__Petrimonas;s__Petrimonas sp. IBARAKI	0.000563686	0.0048155	0.00181443	0.00136418	0.00642195		0.000256357	0.00024015	0.000858688	0.000459655	0.00190156		0.00149136	0.000173991	0.0421036
k__Bacteria;p__Firmicutes;c__Clostridia;o__Clostridiales;f__Clostridiaceae;g__Clostridium;s__Clostridium argentinense	0.00343931	0.00112946	0.0027392	0.00435069	0.00150393		0.00361592	0.00178671	0.00430963	0.00304368	0.00342541		0.000661035	0.00466208	0.000120522
k__Bacteria;p__Proteobacteria;c__Betaproteobacteria;o__Neisseriales;f__Neisseriaceae;g__Neisseria;s__Unclassified_Neisseria	0.00226849	0.00445812	0.00313701	0.0034058	0.00526826		0.000340314	0.00282716	0.00145755	0.00138433	0.000423146		0.00272907	0.000521972	0.0114692
k__Bacteria;p__Bacteroidetes;c__Bacteroidia;o__Bacteroidales;f__Bacteroidaceae;g__Bacteroides;s__Bacteroides fragilis	0.000381107	0.00573945	0.00262895	0.0011887	0.00220198		0.000248667	0.000676022	0.000772649	0	0.000194699		0.0061111	0.000270555	0.00253726
k__Bacteria;p__Bacteroidetes;c__Bacteroidia;o__Bacteroidales;f__Bacteroidaceae;g__Bacteroides;s__Bacteroides zoogleoformans	0.000127586	0.00804314	0.00664033	0.000556807	0.00130427		0	0.000608179	0.000674683	7.66091e-05	0.000194699		0.00257832	9.3085e-05	0.000841147
k__Bacteria;p__Proteobacteria;c__Gammaproteobacteria;o__Vibrionales;f__Vibrionaceae;g__Vibrio;s__Vibrio natriegens	0.000241423	0.000142642	0	0	0		0.00029417	0.000120075	0.0451118	0	0		4.24648e-05	0.0316185	5.03245e-05
k__Bacteria;p__Proteobacteria;c__Gammaproteobacteria;o__Pasteurellales;f__Pasteurellaceae;g__Mannheimia;s__Mannheimia varigena	0.00431206	0.00107826	0.00134598	0.000597302	0.000787197		0.000192268	0.000812307	0.000511124	0.000574568	0.000455596		0.00136949	0.00155548	0.0041946
k__Bacteria;p__Proteobacteria;c__Gammaproteobacteria;o__Pasteurellales;f__Pasteurellaceae;g__Avibacterium;s__Avibacterium paragallinarum	0.00257811	0.000996053	0.00176538	0.00287515	0.000921509		0.00292376	0.0025672	0.00407877	0.00435063	0.00424509		0.000890486	0.00385215	0.000288433
k__Bacteria;p__Firmicutes;c__Bacilli;o__Lactobacillales;f__Streptococcaceae;g__Streptococcus;s__Streptococcus ruminantium	0.0057034	0.00365121	0.000817666	0.000253094	0.000723354		0.000593467	0.000872945	0.00048216	7.66091e-05	0.000129799		0.00057384	0.00157897	0.000321331
k__Bacteria;p__Proteobacteria;c__Alphaproteobacteria;o__Rhodobacterales;f__Rhodobacteraceae;g__Rhodobacter;s__Unclassified_Rhodobacter	0.00316544	0.00092987	0.00133923	0.00386981	0.000528211		0.00327945	0.00280075	0.00491957	0.00430926	0.00342281		0.00102482	0.00547462	0.000469124
k__Bacteria;p__Actinobacteria;c__Actinobacteria;o__Corynebacteriales;f__Unclassified_Corynebacteriales;g__Unclassified_Corynebacteriales;s__Unclassified_Corynebacteriales	0.00114387	0.00139245	0.00136218	0.00333241	0.00446179		0.000333905	0.00425065	0.00136726	0.00133147	0.000454298		0.00170567	0.000578519	0.00497362
k__Bacteria;p__Proteobacteria;c__Betaproteobacteria;o__Burkholderiales;f__Comamonadaceae;g__Ottowia;s__Ottowia oryzae	0.000555987	0.00170142	0.000999919	0.000840272	0.000700768		0.00117988	0.000767279	0.000596311	0.00176737	0.00118507		0.00229522	0.000326232	0.0191801
k__Bacteria;p__Proteobacteria;c__Gammaproteobacteria;o__Pseudomonadales;f__Moraxellaceae;g__Acinetobacter;s__Unclassified_Acinetobacter	0.00426422	0.00539861	0.00195664	0.000550058	0.00153103		0.000192268	0.000652007	0.00135363	0.000306436	0.000786585		0.00111753	0.00110484	0.00696838
k__Bacteria;p__Proteobacteria;c__Gammaproteobacteria;o__Pseudomonadales;f__Pseudomonadaceae;g__Pseudomonas;s__Pseudomonas stutzeri	0.000573585	0.00937777	0.020942	0.000847865	0.00117507		0.00147277	0.00139407	0.0017736	0.00110317	0.00220919		0.00102751	0.000794267	0.000668343
k__Bacteria;p__Firmicutes;c__Clostridia;o__Clostridiales;f__Unclassified_Clostridiales;g__Unclassified_Clostridiales;s__Unclassified_Clostridiales	0.000841955	0.00302229	0.000784365	0.00356694	0.00105191		0.000712033	0.00190979	0.00131188	0.000529369	0.000314115		0.00711893	0.000333192	0.00208929
k__Bacteria;p__Proteobacteria;c__Gammaproteobacteria;o__Pseudomonadales;f__Moraxellaceae;g__Psychrobacter;s__Psychrobacter sp. PRwf-1	0.00215081	0.00260325	0.00196294	0	0.000210803		6.40893e-05	0.000443677	0.000356083	7.66091e-05	0.000129799		0.000891335	0.00147631	8.02257e-05
k__Bacteria;p__Bacteroidetes;c__Bacteroidia;o__Bacteroidales;f__Prevotellaceae;g__Prevotella;s__Prevotella denticola	0	0.00242334	0.000472509	0.000168729	0.000781174		0.000803039	0.000566153	0.00157937	7.66091e-05	0.000129799		0.0061782	0.000145282	0.00108451
k__Bacteria;p__Bacteroidetes;c__Bacteroidia;o__Bacteroidales;f__Prevotellaceae;g__Prevotella;s__Prevotella melaninogenica	0.000484495	0.00111344	0.000666913	0.00100731	0.00139973		0.00106324	0.000920374	0.000905541	0.000844232	0.000986476		0.00190058	0.00144586	0.00147886
k__Bacteria;p__Proteobacteria;c__Gammaproteobacteria;o__Pseudomonadales;f__Pseudomonadaceae;g__Pseudomonas;s__Pseudomonas aeruginosa	0.00061813	0.00702479	0.00148998	0.000412543	0.00126963		0.0297939	0.000540337	0.000168671	0.000153218	0.000519198		0.000634706	0.000403658	0.000516208
k__Bacteria;p__Bacteroidetes;c__Flavobacteriia;o__Flavobacteriales;f__Flavobacteriaceae;g__Ornithobacterium;s__Ornithobacterium rhinotracheale	0.00156347	0.000616198	0.00104177	0.00138189	0.000814602		0.00117283	0.00126979	0.00286314	0.00156972	0.00199697		0.000438095	0.00231234	0.000138499
k__Bacteria;p__Proteobacteria;c__Gammaproteobacteria;o__Pseudomonadales;f__Moraxellaceae;g__Psychrobacter;s__Unclassified_Psychrobacter	0.0126992	0.00333649	0.00362977	0.000168729	0.00029151		0.000452471	0.00137246	0.000792242	0.000636622	0.000153812		0.00295356	0.00384345	0.00024459
k__Bacteria;p__Bacteroidetes;c__Bacteroidia;o__Bacteroidales;f__Bacteroidaceae;g__Bacteroides;s__Bacteroides thetaiotaomicron	0.000402004	0.00395025	0.00231934	0.000759282	0.00231311		0.000128179	0.000966603	0.00138685	0	0.000323201		0.00289836	8.69953e-05	0.000967539
k__Bacteria;p__Proteobacteria;c__Gammaproteobacteria;o__Enterobacterales;f__Enterobacteriaceae;g__Unclassified_Enterobacteriaceae;s__Unclassified_Enterobacteriaceae	0.0026287	0.00153457	0.000922068	0.000376267	0.00168522		0.00187077	0.00221958	0.00220891	0.00285829	0.0048876		0.000892468	0.00141541	0.000597901
k__Bacteria;p__Firmicutes;c__Bacilli;o__Lactobacillales;f__Streptococcaceae;g__Streptococcus;s__Streptococcus suis	0.000576885	0.000344674	0.000387907	8.43647e-05	0.00124795		0.000206368	0.000706641	0	0	0.000129799		0.000542558	0.00175296	0.000375324
k__Bacteria;p__Firmicutes;c__Bacilli;o__Lactobacillales;f__Unclassified_Lactobacillales;g__Unclassified_Lactobacillales;s__Unclassified_Lactobacillales	0.00202487	0.000876227	0.00172083	0.00491509	0.00169214		0.00025828	0.00287279	0.00101458	0.00163254	0.000803459		0.00174134	0.000173991	0.00101725
k__Bacteria;p__Proteobacteria;c__Gammaproteobacteria;o__Pseudomonadales;f__Moraxellaceae;g__Moraxella;s__Moraxella ovis	0.00678623	0.00189631	0.00340656	0.000434478	0.00015509		0.000635125	0.00187197	0.000424233	0.000234424	0.000129799		0.00460176	0.00583304	0.000176044
k__Bacteria;p__Tenericutes;c__Mollicutes;o__Mycoplasmatales;f__Mycoplasmataceae;g__Mycoplasma;s__Mycoplasma bovoculi	0	3.06531e-05	0.000332106	0	0		0	0	0	0	6.48997e-05		0.000107577	0	0
k__Bacteria;p__Firmicutes;c__Bacilli;o__Lactobacillales;f__Streptococcaceae;g__Streptococcus;s__Streptococcus constellatus	5.49938e-05	0.000761974	0.000923868	0	0.000544473		0.000235849	0	0.000437863	0.000111083	0		0.000295413	0	0.00026
k__Bacteria;p__Bacteroidetes;c__Bacteroidia;o__Bacteroidales;f__Prevotellaceae;g__Prevotella;s__Prevotella fusca	0	0.000883193	0.000238505	8.43647e-05	0.000748952		0	0.000360225	0.000179745	0	6.48997e-05		0.00266141	0	0.00122155
k__Bacteria;p__Proteobacteria;c__Alphaproteobacteria;o__Rhodobacterales;f__Rhodobacteraceae;g__Paracoccus;s__Paracoccus contaminans	0.00100364	0.000508215	0.000450009	0.000814119	0.000642948		0.000861361	0.000824314	0.000628682	0.00110087	0.00128761		0.00050618	0.000779478	0.00734725
k__Bacteria;p__Actinobacteria;c__Actinobacteria;o__Actinomycetales;f__Actinomycetaceae;g__Actinomyces;s__Unclassified_Actinomyces	0.00062033	0.00793812	0.00125957	0.000674918	0.00385889		0.000128179	0.00198124	0.000414862	0.000459655	0.000137587		0.00132221	0.000434977	0.00130098
k__Bacteria;p__Actinobacteria;c__Actinobacteria;o__Corynebacteriales;f__Corynebacteriaceae;g__Corynebacterium;s__Corynebacterium marinum	0.000340411	0.000407025	0.000881567	0.00298398	0.00229654		6.40893e-05	0.003532	0.000876577	0.00087411	0.000129799		0.0011198	8.69953e-05	0.00209498
k__Bacteria;p__Proteobacteria;c__Gammaproteobacteria;o__Vibrionales;f__Vibrionaceae;g__Vibrio;s__Unclassified_Vibrio	0.000160582	9.84035e-05	0.000158403	0.000168729	0		0	0.000145291	0.0220064	7.66091e-05	0.000153812		0.000265971	0.0143429	6.52445e-05
k__Bacteria;p__Proteobacteria;c__Betaproteobacteria;o__Burkholderiales;f__Unclassified_Burkholderiales;g__Unclassified_Burkholderiales;s__Unclassified_Burkholderiales	0.000563136	0.00215983	0.000416708	0.00069854	0.000805868		0.000521046	0.00046469	0.00070961	0.00053703	0.000396537		0.00185755	0.000260986	0.00897115
k__Bacteria;p__Bacteroidetes;c__Flavobacteriia;o__Flavobacteriales;f__Flavobacteriaceae;g__Unclassified_Flavobacteriaceae;s__Unclassified_Flavobacteriaceae	0.0017807	0.00215373	0.00338496	0.00152784	0.000609822		0.00014356	0.000714446	0.000523902	0.000592188	7.00917e-05		0.00137699	0.0039087	0.00113398
k__Bacteria;p__Firmicutes;c__Tissierellia;o__Tissierellales;f__Peptoniphilaceae;g__Finegoldia;s__Finegoldia magna	0.000539489	0.000993963	0.00118937	0.000674074	0.000766117		0.000947881	0.000932382	0.00110062	0.00055848	0.000761923		0.000514956	0.000613317	0.00032127
k__Bacteria;p__Bacteroidetes;c__Bacteroidia;o__Bacteroidales;f__Porphyromonadaceae;g__Petrimonas;s__Petrimonas mucosa	5.49938e-05	0.00168435	0.000698413	0.000253094	0.00120338		0.000256357	0.000408855	8.51873e-05	0	0.000372525		0.00160644	0	0.0139409
k__Bacteria;p__Bacteroidetes;c__Bacteroidia;o__Bacteroidales;f__Prevotellaceae;g__Prevotella;s__Prevotella enoeca	0.000110537	0.000630828	4.50009e-05	0.000421823	0.000548689		6.40893e-05	0.000332607	0.000184005	0.000304138	0		0.00172251	0.000173991	0.00114756
k__Bacteria;p__Fusobacteria;c__Fusobacteriia;o__Fusobacteriales;f__Fusobacteriaceae;g__Fusobacterium;s__Fusobacterium nucleatum	0.00026122	0.000857765	0.00122897	0.000863051	0.000199961		0.000915837	0.000455084	0.00109636	0.000678757	0.000689235		0.000475605	0.000237497	0.000419717
k__Bacteria;p__Actinobacteria;c__Actinobacteria;o__Micrococcales;f__Unclassified_Micrococcales;g__Unclassified_Micrococcales;s__Unclassified_Micrococcales	0.00116917	0.00116482	0.000762764	0.000843647	0.0014437		0.000490924	0.00150514	0.000741981	0.00072319	0.000194699		0.00119482	0.000521972	0.00344041
k__Bacteria;p__Proteobacteria;c__Betaproteobacteria;o__Neisseriales;f__Neisseriaceae;g__Kingella;s__Kingella kingae	0.000768263	0.00265341	0.00144183	0.000267436	0.000268322		6.40893e-05	0.00156878	0.000340749	0.000439736	0		0.00377908	0.000262726	0.00031491
k__Bacteria;p__Firmicutes;c__Bacilli;o__Bacillales;f__Unclassified_Bacillales;g__Unclassified_Bacillales;s__Unclassified_Bacillales	0.000818307	0.000817011	0.00117047	0.00361418	0.000745639		0	0.00265786	0.000501753	0.00107176	0.000606164		0.00142866	0.000479344	0.00132305
k__Bacteria;p__Firmicutes;c__Clostridia;o__Clostridiales;f__Ruminococcaceae;g__Faecalibacterium;s__Faecalibacterium prausnitzii	5.49938e-05	0.00235019	0.000273155	0.00150928	0.000493579		0.000192268	0.00107647	0.00062783	0.000229827	0.000194699		0.00639321	0	0.00189215
k__Bacteria;p__Firmicutes;c__Clostridia;o__Clostridiales;f__Clostridiaceae;g__Clostridium;s__Unclassified_Clostridium	0.000329963	0.00149155	0.000931518	0.00114736	0.001706		0.000833802	0.000716847	0.000203598	0.000153218	0		0.00129659	0	0.0013299
k__Bacteria;p__Firmicutes;c__Bacilli;o__Lactobacillales;f__Lactobacillaceae;g__Lactobacillus;s__Unclassified_Lactobacillus	0.000283218	0.000158491	0.000154803	0.00632988	0.000781174		0.000128179	0.000414859	0	0.000383045	0		0.000510568	0.000173991	0.000531067
k__Bacteria;p__Actinobacteria;c__Actinobacteria;o__Corynebacteriales;f__Corynebacteriaceae;g__Corynebacterium;s__Corynebacterium epidermidicanis	0.00035086	0.000615153	0.000941868	0.00172948	0.00511106		6.40893e-05	0.00126139	0.000361194	0.000349337	6.48997e-05		0.000856656	8.69953e-05	0.00458063
k__Bacteria;p__Bacteroidetes;c__Bacteroidia;o__Bacteroidales;f__Barnesiellaceae;g__Barnesiella;s__Barnesiella viscericola	0.000164981	0.00268877	0.000256505	0.00131778	0.000701672		0.000413376	0.000591969	0.00064146	0.000206845	0.000133693		0.00560988	0.000173991	0.000542869
k__Bacteria;p__Fusobacteria;c__Fusobacteriia;o__Fusobacteriales;f__Fusobacteriaceae;g__Fusobacterium;s__Unclassified_Fusobacterium	8.57903e-05	0.00132105	0.0026591	0.00119376	0.00033879		0.00115489	0.00032	0.000273451	0.000153218	0		0.00037921	0.00132581	0.000230955
k__Bacteria;p__Proteobacteria;c__Gammaproteobacteria;o__Enterobacterales;f__Morganellaceae;g__Xenorhabdus;s__Unclassified_Xenorhabdus	0.00370658	6.13063e-05	5.71511e-05	9.44885e-05	0.000159005		0.00644546	0.000181313	8.51873e-05	0.000329419	0.000377068		3.93507e-05	0.000341022	2.13405e-05
k__Bacteria;p__Firmicutes;c__Bacilli;o__Bacillales;f__Bacillaceae;g__Bacillus;s__Bacillus subtilis	0.00017488	0.000175559	0.000376657	0.000344208	0.000120459		6.40893e-05	0.000241351	0.000170375	0.00410855	0.00276343		0.000358827	8.69953e-05	0.000204906
k__Bacteria;p__Proteobacteria;c__Betaproteobacteria;o__Neisseriales;f__Neisseriaceae;g__Unclassified_Neisseriaceae;s__Unclassified_Neisseriaceae	0.000495494	0.00233626	0.00117137	0.000264905	0.000482136		0.000128179	0.00113951	0.000346712	0.000237488	0.000519198		0.00208261	0.000258376	0.00170259
k__Bacteria;p__Actinobacteria;c__Actinobacteria;o__Corynebacteriales;f__Corynebacteriaceae;g__Corynebacterium;s__Corynebacterium lactis	0.000505943	0.000471292	0.000296106	0.000776999	0.00250885		0.000194832	0.00140428	0.000380787	0.000460421	0		0.000623807	0.000173991	0.00171378
k__Bacteria;p__Fibrobacteres;c__Fibrobacteria;o__Fibrobacterales;f__Fibrobacteraceae;g__Fibrobacter;s__Fibrobacter succinogenes	0	0.000699623	0.000135003	0.000652983	0.000181893		0.000128179	0.000661613	0.000340749	0.000651177	0		0.0217339	0	0.00025364
k__Bacteria;p__Firmicutes;c__Bacilli;o__Bacillales;f__Staphylococcaceae;g__Salinicoccus;s__Salinicoccus halodurans	0.000785861	0.000547576	0.000206554	0.0035391	0.00193035		0.000256998	0.00264285	0.000912356	0.000388408	0.000259599		0.00103543	0.000173991	0.00185357
k__Bacteria;p__Actinobacteria;c__Actinobacteria;o__Corynebacteriales;f__Corynebacteriaceae;g__Corynebacterium;s__Corynebacterium halotolerans	0.000313464	0.000295733	0.000594461	0.00210996	0.00209417		0.000128179	0.00202927	0.000206153	0.000689482	0.000129799		0.000659619	8.69953e-05	0.00207767
k__Bacteria;p__Bacteroidetes;c__Bacteroidia;o__Bacteroidales;f__Rikenellaceae;g__Alistipes;s__Alistipes shahii	0.000219975	0.00685428	0.000270005	0.000337459	0.000447203		0.000269175	0.00115152	0.000690869	0.000312565	0.000194699		0.00677369	0.00018008	0.000237681
k__Bacteria;p__Proteobacteria;c__Betaproteobacteria;o__Neisseriales;f__Neisseriaceae;g__Neisseria;s__Neisseria meningitidis	0.000635178	0.00122195	0.00109757	0.000556807	0.00102751		0.000522969	0.000717448	0.000448937	0.000228295	0.000129799		0.00147707	0.0010248	0.00192107
k__Bacteria;p__Bacteroidetes;c__Bacteroidia;o__Bacteroidales;f__Tannerellaceae;g__Tannerella;s__Tannerella sp. oral taxon HOT-286	5.49938e-05	0.00393301	0.000567461	0.000550058	0.000252361		0.000250589	0.000366228	0.00127781	0.000161645	0		0.00564668	0.000173991	0.000405959
k__Bacteria;p__Firmicutes;c__Clostridia;o__Clostridiales;f__Clostridiales Family XIII. Incertae Sedis;g__unidentified;s__[Eubacterium] sulci	0.000170481	0.000788447	0.000351007	0.000590553	0.000557723		0.000454393	0.000457485	8.51873e-05	0.000229827	0		0.00098221	0.00017747	0.000312342
k__Bacteria;p__Tenericutes;c__Mollicutes;o__Mycoplasmatales;f__Mycoplasmataceae;g__Mycoplasma;s__Mycoplasma dispar	0	0	0	0	0		0	0	0	0	0		0.000467537	0	1.43697e-05
k__Bacteria;p__Firmicutes;c__Clostridia;o__Clostridiales;f__Peptostreptococcaceae;g__Clostridioides;s__Clostridioides difficile	0.000315114	0.00094659	0.00108587	0.000675761	0.000483039		0.000710751	0.00040045	0.000355231	0.000153218	0.000149918		0.000797913	0.000434977	0.000670667
k__Bacteria;p__Firmicutes;c__Bacilli;o__Unclassified_Bacilli;f__Unclassified_Bacilli;g__Unclassified_Bacilli;s__Unclassified_Bacilli	0.00017983	0.000536256	0.000459009	0.00192014	0.000587236		6.79347e-05	0.00174529	0.000262377	0.000162411	7.98267e-05		0.00104039	0	0.000931767
k__Bacteria;p__Actinobacteria;c__Actinobacteria;o__Micrococcales;f__Microbacteriaceae;g__Unclassified_Microbacteriaceae;s__Unclassified_Microbacteriaceae	0.000567536	0.000923252	0.000271355	0.000599833	0.00106907		0.000320447	0.00117613	0.000425936	0.000538562	6.48997e-05		0.00081136	0.000173991	0.00290573
k__Bacteria;p__Firmicutes;c__Tissierellia;o__Tissierellales;f__Peptoniphilaceae;g__Peptoniphilus;s__Peptoniphilus sp. ING2-D1G	5.49938e-05	0.000934572	0.00156288	0.000612488	0.000549894		0.000584495	0.000360225	0.000340749	0.000314863	0.000194699		0.000364914	0.000225318	0.000233339
k__Bacteria;p__Proteobacteria;c__Gammaproteobacteria;o__Pasteurellales;f__Pasteurellaceae;g__Unclassified_Pasteurellaceae;s__Unclassified_Pasteurellaceae	0.00205182	0.000861597	0.000598061	8.43647e-05	0.000420099		0.000357618	0.000655009	0.000425936	9.19309e-05	0.000129799		0.000460318	0.000659425	0.00222382
k__Bacteria;p__Firmicutes;c__Bacilli;o__Bacillales;f__Bacillaceae;g__Bacillus;s__Bacillus licheniformis	0	0.000272917	0.00980209	0.000616706	0.000166233		0.000320447	0.0003212	0	0.000540094	0.000129799		8.80436e-05	8.69953e-05	5.60724e-05
k__Bacteria;p__Proteobacteria;c__Gammaproteobacteria;o__Pseudomonadales;f__Moraxellaceae;g__Unclassified_Moraxellaceae;s__Unclassified_Moraxellaceae	0.00401784	0.00081405	0.00193234	0.000470755	9.87761e-05		0.000256357	0.000599174	8.51873e-05	7.66091e-05	0.000153812		0.00186208	0.003124	0.00020405
k__Bacteria;p__Actinobacteria;c__Actinobacteria;o__Bifidobacteriales;f__Bifidobacteriaceae;g__Bifidobacterium;s__Bifidobacterium thermophilum	0	0.000123483	0	0.000168729	0.000311687		6.40893e-05	0.000120075	0	0.000153218	6.48997e-05		0.000288902	0	0.000146326
k__Bacteria;p__Proteobacteria;c__Betaproteobacteria;o__Neisseriales;f__Neisseriaceae;g__Neisseria;s__Neisseria zoodegmatis	0.000512542	0.00101695	0.000343807	0.000884142	0.000928134		0.000154455	0.000300187	0.000170375	0.000131002	0.000188858		0.000739453	0.000100915	0.00370799
k__Bacteria;p__Proteobacteria;c__Gammaproteobacteria;o__Enterobacterales;f__Enterobacteriaceae;g__Salmonella;s__Salmonella enterica	0.000296416	0.000199245	0.000185404	0.000204163	0		0.00250205	0.00147752	0.0033879	0.000373852	0.00229615		0.000723175	0.00472646	0.000283297
k__Bacteria;p__Bacteroidetes;c__Bacteroidia;o__Bacteroidales;f__Prevotellaceae;g__Prevotella;s__Prevotella jejuni	6.70924e-05	0.000362961	9.40518e-05	0.000506188	0.000788402		6.72938e-05	0	8.51873e-05	0	0		0.00116382	0.000116574	0.00078593
k__Bacteria;p__Actinobacteria;c__Actinobacteria;o__Corynebacteriales;f__Corynebacteriaceae;g__Corynebacterium;s__Corynebacterium testudinoris	0.00132865	0.000455095	0.000575111	0.0013414	0.00577178		0.000128179	0.00218656	0.00045916	0.000320226	0.000129799		0.000766772	0	0.00178233
k__Bacteria;p__Bacteroidetes;c__Bacteroidia;o__Bacteroidales;f__Bacteroidaceae;g__Bacteroides;s__Bacteroides helcogenes	0.000108338	0.00286137	0.00164973	8.43647e-05	0.000870314		0.000160223	6.12382e-05	0.000349268	0.000153218	0.000225202		0.00160814	0	0.000530211
k__Bacteria;p__Proteobacteria;c__Gammaproteobacteria;o__Enterobacterales;f__Enterobacteriaceae;g__Escherichia;s__Escherichia coli	0.000380557	0.000220319	0.000358207	8.43647e-05	0.000412872		0.000596672	0.00136165	0.00106143	0.00246451	0.00221113		0.000535339	0.0007412	0.000664185
k__Bacteria;p__Bacteroidetes;c__Bacteroidia;o__Bacteroidales;f__Tannerellaceae;g__Tannerella;s__Tannerella forsythia	0	0.00189527	0.000356857	0.00029612	0.00122115		0.000583213	0.0004815	0.000249599	0	0.000130448		0.00114867	0	0.0025844
k__Bacteria;p__Bacteroidetes;c__Bacteroidia;o__Bacteroidales;f__Bacteroidaceae;g__Bacteroides;s__Bacteroides salanitronis	0	0.00188047	0.000364957	0.000253094	0.000829659		0	0.000796697	0.000293896	7.66091e-05	0.000129799		0.00215438	0	0.00122778
k__Bacteria;p__Proteobacteria;c__Alphaproteobacteria;o__Rhodobacterales;f__Rhodobacteraceae;g__Paracoccus;s__Paracoccus yeei	0.000916196	0.000298694	0.000353257	0.00120979	0.000163221		0.000619103	0.000991218	0.000970283	0.00105644	0.00167766		0.00033533	0.00116661	0.00220064
k__Bacteria;p__Firmicutes;c__Clostridia;o__Clostridiales;f__unidentified;g__Flavonifractor;s__Flavonifractor plautii	0.000274969	0.00177614	0.000463059	0.00178516	0.000688722		0.000192268	0.00109268	0.000597163	0.000459655	0.000129799		0.00532989	0.000100045	0.00128489
k__Bacteria;p__Firmicutes;c__Bacilli;o__Lactobacillales;f__Streptococcaceae;g__Streptococcus;s__Streptococcus anginosus	0.000164981	0.000548447	0.000688513	0	0.000248747		0.00132024	6.00375e-05	0.000675535	0	0		0.000174813	0	0.000550634
k__Bacteria;p__Proteobacteria;c__Alphaproteobacteria;o__Rhodobacterales;f__Rhodobacteraceae;g__Paracoccus;s__Paracoccus denitrificans	0.000340411	0.000335269	0.000180003	0.000577898	0.000211104		0	0.000188518	8.51873e-05	0.000671862	0.00106436		0.000257619	0.000260986	0.00550934
k__Bacteria;p__Bacteroidetes;c__Flavobacteriia;o__Flavobacteriales;f__Flavobacteriaceae;g__Chryseobacterium;s__Unclassified_Chryseobacterium	0.000825456	0.000438026	0.00420668	0.000413387	0.000229775		0.000128179	0.000120075	0	0.000383045	0.000129799		0.000494148	0.000996097	0.00226234
k__Bacteria;p__Proteobacteria;c__Alphaproteobacteria;o__Rhodobacterales;f__Rhodobacteraceae;g__Unclassified_Rhodobacteraceae;s__Unclassified_Rhodobacteraceae	0.000422352	0.00020447	0.000135003	0.000507032	0.000214718		0.000349287	0.000360225	0	0.000229827	0.000462735		0.000364631	8.69953e-05	0.00546458
k__Bacteria;p__Proteobacteria;c__Betaproteobacteria;o__Neisseriales;f__Neisseriaceae;g__Simonsiella;s__Simonsiella muelleri	0.000823807	0.00155704	0.00106337	0.000337459	0.000151778		0.000128179	0.000775083	0.000255562	0	0		0.00200787	0.00093346	0.000101016
k__Bacteria;p__Actinobacteria;c__Actinobacteria;o__Corynebacteriales;f__Corynebacteriaceae;g__Corynebacterium;s__Corynebacterium frankenforstense	0.00035196	0.000302874	0.000365407	0.00101913	0.00211586		0.000183295	0.00107227	0.000180597	7.66091e-05	0.000136938		0.000452816	0	0.00199201
k__Bacteria;p__Firmicutes;c__Bacilli;o__Bacillales;f__Staphylococcaceae;g__Staphylococcus;s__Staphylococcus aureus	0.000606031	0.000796111	0.000821716	0.00220192	0.00144219		0.000528096	0.00124578	0.000698536	0.000694845	0		0.000741435	0.000119184	0.00104532
k__Eukaryota;p__Apicomplexa;c__Conoidasida;o__Eucoccidiorida;f__Eimeriidae;g__Eimeria;s__Eimeria necatrix	0.000283218	0.000150305	0.00051031	0.000649608	0.000249952		0.000517201	0.00057696	0.000782019	0.000755366	0.0010994		9.45548e-05	0.000600268	4.94073e-05
k__Bacteria;p__Bacteroidetes;c__Bacteroidia;o__Bacteroidales;f__Bacteroidaceae;g__Bacteroides;s__Bacteroides caccae	6.26929e-05	0.00157986	0.000926568	0.000335771	0.00087995		0.000192268	0	0.000170375	0	7.85287e-05		0.000919786	0	0.000318885
k__Bacteria;p__Firmicutes;c__Bacilli;o__Bacillales;f__Bacillaceae;g__Bacillus;s__Unclassified_Bacillus subtilis group	5.49938e-05	9.6836e-05	0.00110972	0.000459788	0.000285788		7.30618e-05	6.00375e-05	9.02985e-05	0.00298929	0.00146673		0.000134755	0.000174861	0.000122846
k__Bacteria;p__Actinobacteria;c__Actinobacteria;o__Corynebacteriales;f__Corynebacteriaceae;g__Corynebacterium;s__Corynebacterium efficiens	0.000410803	0.000374456	0.000270005	0.00113808	0.00117778		6.40893e-05	0.000715646	0.000339045	0.000383045	0		0.000485231	0.000173991	0.000983682
k__Bacteria;p__Bacteroidetes;c__Bacteroidia;o__Bacteroidales;f__Bacteroidaceae;g__Bacteroides;s__Bacteroides caecimuris	0	0.00161051	0.000596261	0.000253094	0.000620061		0.000128179	0.000268968	0	0.000236722	6.48997e-05		0.000740585	8.69953e-05	0.00133711
k__Bacteria;p__Actinobacteria;c__Coriobacteriia;o__Coriobacteriales;f__Atopobiaceae;g__Olsenella;s__Olsenella uli	0.000138034	0.000341539	0.000225004	0.000498595	0.000339994		0	0.000300187	0.000347564	7.66091e-05	0		0.00131938	8.69953e-05	0.000344873
k__Bacteria;p__Bacteroidetes;c__Flavobacteriia;o__Flavobacteriales;f__Flavobacteriaceae;g__Riemerella;s__Riemerella anatipestifer	0.000713269	0.000761974	0.00326076	0.000425198	9.27531e-05		0.000189064	0.000281576	0.000103077	0.000540094	0		0.000336604	0.00125708	0.000314238
k__Bacteria;p__Bacteroidetes;c__Bacteroidia;o__Bacteroidales;f__Prevotellaceae;g__Prevotella;s__Prevotella scopos	0.000115487	0.000288766	0.000182703	8.43647e-05	0.000732087		0	6.00375e-05	0	0	0.000129799		0.000803858	0.000450636	0.00057491
k__Bacteria;p__Actinobacteria;c__Coriobacteriia;o__Coriobacteriales;f__Atopobiaceae;g__Olsenella;s__Unclassified_Olsenella	0.000329963	0.000713034	0	0.00105287	0.00104618		0.000128179	0.00119535	0.000255562	0.000229827	0		0.0012697	0	0.000343283
k__Bacteria;p__Proteobacteria;c__Gammaproteobacteria;o__Pseudomonadales;f__Moraxellaceae;g__Psychrobacter;s__Psychrobacter sp. DAB_AL43B	0.00503853	0.0007045	0.00101117	0.000168729	6.02293e-05		0.00026533	0.000374033	0	7.89074e-05	0.000129799		0.00094937	0.00236453	4.3476e-05
k__Bacteria;p__Firmicutes;c__Bacilli;o__Lactobacillales;f__Enterococcaceae;g__Enterococcus;s__Enterococcus faecalis	0.00109823	0.000401452	0.000650712	0.00150591	0.00057248		0	0.00140848	0.000539236	0.000791372	6.61977e-05		0.00125781	0.000255766	0.00041984
k__Bacteria;p__Firmicutes;c__Clostridia;o__Clostridiales;f__Clostridiales Family XIII. Incertae Sedis;g__Mogibacterium;s__Mogibacterium pumilum	0.000109988	0.000585893	0.000198454	0.000168729	0.000360472		0.000298656	0.00020893	0.000255562	0	0		0.000585164	0	0.000235357
k__Bacteria;p__Bacteroidetes;c__Bacteroidia;o__Bacteroidales;f__Rikenellaceae;g__Alistipes;s__Alistipes finegoldii	5.49938e-05	0.00504035	0.000135003	0.000429416	0.000272839		0	0.000660412	0.00104525	0.000406028	0.000129799		0.00515734	0.000347981	0.000206557
k__Bacteria;p__Proteobacteria;c__Gammaproteobacteria;o__Pseudomonadales;f__Moraxellaceae;g__Psychrobacter;s__Psychrobacter alimentarius	0.00373848	0.00083373	0.000850966	0.000225254	4.06548e-05		0.000192268	0.000398048	0	0	0		0.00111328	0.0025046	4.96519e-05
k__Bacteria;p__Firmicutes;c__Bacilli;o__Lactobacillales;f__Streptococcaceae;g__Streptococcus;s__Streptococcus equi	5.49938e-05	0.000343977	0.000621462	0.000256469	0.000264407		0.000137792	0.000120075	0.00017293	7.66091e-05	0		7.37471e-05	0.000284475	0.000395931
k__Bacteria;p__Bacteroidetes;c__Flavobacteriia;o__Flavobacteriales;f__Flavobacteriaceae;g__Chryseobacterium;s__Chryseobacterium gallinarum	0.000330513	0.000939449	0.00231349	0.000416762	0.000439072		0.000314679	0.000234146	0.000255562	7.66091e-05	6.48997e-05		0.000268943	0.000960428	0.0040037
k__Bacteria;p__Actinobacteria;c__Actinobacteria;o__Streptomycetales;f__Streptomycetaceae;g__Streptomyces;s__Unclassified_Streptomyces	8.46904e-05	0.00151507	0.00051616	0.000168729	0.000788703		0.000512715	0.00109208	0.000425936	0.000278857	0.000212871		0.0020594	8.69953e-05	0.00262861
k__Bacteria;p__Firmicutes;c__Bacilli;o__Lactobacillales;f__Leuconostocaceae;g__Weissella;s__Unclassified_Weissella	0	5.22497e-05	4.50009e-05	0.000403263	0.000318011		0	0.000264765	0	0.000229827	0		0.000188685	0.000259246	0.000128349
k__Bacteria;p__Firmicutes;c__Bacilli;o__Lactobacillales;f__Streptococcaceae;g__Streptococcus;s__Streptococcus pyogenes	0.000162232	0.00016807	0.000251555	0	0.000237605		0.000654993	0.000424465	8.51873e-05	0.000163943	0		0.000152024	0.00130841	0.000100649
k__Bacteria;p__Proteobacteria;c__Betaproteobacteria;o__Neisseriales;f__Neisseriaceae;g__Neisseria;s__Neisseria sp. 10023	0.000118237	0.00070955	0.000676813	0.00106131	0.00141328		6.40893e-05	0.000405853	0.000301563	0	0.000257652		0.000764649	0	0.00204154
k__Bacteria;p__Firmicutes;c__Negativicutes;o__Veillonellales;f__Veillonellaceae;g__Veillonella;s__Veillonella parvula	6.65425e-05	0.000265602	9.22518e-05	8.43647e-05	0		0	0.00024015	0	7.66091e-05	0		0.000591392	0.000354941	0.000178734
k__Bacteria;p__Bacteroidetes;c__Bacteroidia;o__Bacteroidales;f__Porphyromonadaceae;g__Petrimonas;s__Unclassified_Petrimonas	0.000219975	0.000555762	0.000666013	0.000653826	0.000992278		0.000192268	0.000120075	0.000353527	0.000174669	0.000493887		0.000244031	0	0.00659232
k__Bacteria;p__Bacteroidetes;c__Bacteroidia;o__Bacteroidales;f__Bacteroidaceae;g__Unclassified_Bacteroidaceae;s__Unclassified_Bacteroidaceae	0.000100639	0.000721742	0.00053911	0.000452195	0.000709501		6.40893e-05	0.000295985	8.51873e-05	0.000383812	6.48997e-05		0.00108582	0.000500223	0.000339675
k__Bacteria;p__Firmicutes;c__Bacilli;o__Lactobacillales;f__Streptococcaceae;g__Streptococcus;s__Streptococcus acidominimus	0	4.05806e-05	4.50009e-05	8.43647e-05	4.84846e-05		6.40893e-05	0.000308593	0	8.12056e-05	0		5.66197e-05	0.00199132	4.78174e-05
k__Bacteria;p__Bacteroidetes;c__Bacteroidia;o__Bacteroidales;f__Bacteroidaceae;g__Bacteroides;s__Bacteroides uniformis	0	8.01161e-05	0.000180003	8.6052e-05	0		0	7.74483e-05	0	0	0		0.000306879	8.87352e-05	3.91345e-05
k__Bacteria;p__Firmicutes;c__Bacilli;o__Lactobacillales;f__Streptococcaceae;g__Streptococcus;s__Streptococcus agalactiae	0	0.000127489	0.000247055	0	0.000106004		0.000419785	0.000120075	0.000170375	7.66091e-05	0		0.000108144	0.00100915	0.000141557
k__Bacteria;p__Proteobacteria;c__Betaproteobacteria;o__Burkholderiales;f__Comamonadaceae;g__Acidovorax;s__Unclassified_Acidovorax	0.000293667	0.000674543	0.000342907	0.000168729	0.000264106		0.000320447	0.000360225	0.000175486	0	0.000584098		0.000496696	0.000320143	0.00392794
k__Bacteria;p__Firmicutes;c__Clostridia;o__Clostridiales;f__Clostridiales Family XIII. Incertae Sedis;g__Mogibacterium;s__Unclassified_Mogibacterium	5.49938e-05	0.000583629	0	0.000421823	0.000240917		6.40893e-05	0.000600375	0.000433603	7.66091e-05	0		0.000927006	0	0.000279322
k__Bacteria;p__Actinobacteria;c__Coriobacteriia;o__Coriobacteriales;f__Coriobacteriaceae;g__unidentified;s__Coriobacteriaceae bacterium 68-1-3	5.60936e-05	0.000243309	9.00017e-05	0.000253094	0.000216826		0	0.00024015	0.000287933	0	0		0.000648578	0.000173991	0.000168462
k__Bacteria;p__unidentified;c__unidentified;o__unidentified;f__unidentified;g__unidentified;s__uncultured bacterium URE4	0	0.00253097	9.81019e-05	0.000506188	0		0	0.000956397	0.000511124	0.000153218	0.000129799		0.00867923	8.69953e-05	0.000138866
k__Bacteria;p__Bacteroidetes;c__Bacteroidia;o__Bacteroidales;f__Dysgonamonadaceae;g__Proteiniphilum;s__Proteiniphilum saccharofermentans	0	0.000729231	0.000450009	0	0.000788101		0.000128179	0.000133884	0.000258969	0	6.48997e-05		0.000836414	0	0.00311578
k__Bacteria;p__Proteobacteria;c__Betaproteobacteria;o__Unclassified_Betaproteobacteria;f__Unclassified_Betaproteobacteria;g__Unclassified_Betaproteobacteria;s__Unclassified_Betaproteobacteria	0.000657175	0.00106955	0.000598511	0.000337459	0.000293317		0	0.000458686	0.000658498	0.000245915	0.000293996		0.00139907	0.000570689	0.00287975
k__Bacteria;p__Proteobacteria;c__Gammaproteobacteria;o__Pseudomonadales;f__Moraxellaceae;g__Psychrobacter;s__Psychrobacter urativorans	0.0026837	0.000400755	0.00103817	0	6.20362e-05		6.40893e-05	0.000611782	0.000170375	8.04396e-05	0		0.00117712	0.00179471	3.32643e-05
k__Bacteria;p__Fusobacteria;c__Fusobacteriia;o__Fusobacteriales;f__Fusobacteriaceae;g__Fusobacterium;s__Fusobacterium gonidiaformans	0.000109988	0.000488012	0.00111467	0	0.000150573		0.000974158	0	0.000346712	7.96735e-05	0		0.000116778	0	5.22812e-05
k__Bacteria;p__Proteobacteria;c__Gammaproteobacteria;o__Pseudomonadales;f__Moraxellaceae;g__Moraxella;s__Moraxella bovis	0.00372143	0.000578404	0.000580961	8.43647e-05	0		6.40893e-05	0.000180112	0	0	0		0.000880719	0.00115878	3.05738e-05
k__Bacteria;p__Actinobacteria;c__Actinobacteria;o__Propionibacteriales;f__Propionibacteriaceae;g__Unclassified_Propionibacteriaceae;s__Unclassified_Propionibacteriaceae	0.000398155	0.000255675	0.000283055	0.000590553	0.000907957		7.11392e-05	0.000460487	0.00040038	0.000383045	0.000360194		0.000898696	0.000173991	0.00193985
k__Bacteria;p__Bacteroidetes;c__Bacteroidia;o__Bacteroidales;f__Bacteroidaceae;g__Bacteroides;s__Bacteroides dorei	0	0.000834775	0.000558011	0.000503657	0.000279464		0	0.000213133	0	0.000227529	0.000217414		0.000732517	0	0.000415437
k__Bacteria;p__Actinobacteria;c__Actinobacteria;o__Corynebacteriales;f__Corynebacteriaceae;g__Unclassified_Corynebacteriaceae;s__Unclassified_Corynebacteriaceae	0.000346461	0.000402671	0.000225454	0.00086052	0.00079834		0.000148046	0.000806303	0.000182301	7.66091e-05	8.17737e-05		0.000423515	0	0.00109216
k__Bacteria;p__Proteobacteria;c__Gammaproteobacteria;o__Pseudomonadales;f__Moraxellaceae;g__Acinetobacter;s__Acinetobacter baumannii	0.0017521	0.000662352	0.000751514	0.000168729	8.55256e-05		0	0.00049771	8.51873e-05	0	9.08596e-05		0.00108455	0.00157288	0.000872087
k__Bacteria;p__Bacteroidetes;c__Bacteroidia;o__Bacteroidales;f__Bacteroidaceae;g__Bacteroides;s__Bacteroides cellulosilyticus	0.000274969	0.000985254	0.000254705	0.000170417	0.000610424		0	0.000362026	0.000170375	7.66091e-05	0		0.00131811	0.000120924	0.000438795
k__Bacteria;p__Bacteroidetes;c__Bacteroidia;o__Bacteroidales;f__Prevotellaceae;g__Prevotella;s__Prevotella sp. oral taxon 299	0	9.7881e-05	4.50009e-05	0	0.000445396		0.000128179	0	0	0	0		0.000637821	0	0.000710719
k__Bacteria;p__unidentified;c__unidentified;o__unidentified;f__unidentified;g__unidentified;s__uncultured bacterium BD_contig02487	0.000164981	0.000368012	0.000711014	0	0		6.40893e-05	0	0	0	0		2.83098e-05	0	6.11476e-06
k__Bacteria;p__Proteobacteria;c__Betaproteobacteria;o__Burkholderiales;f__Comamonadaceae;g__Acidovorax;s__Acidovorax avenae	7.20418e-05	0.000703106	0.000172353	0.000337459	0.000243326		0.000337751	0.000200525	0.000425936	0.000306436	0.000348512		0.000535339	8.69953e-05	0.00343142
k__Bacteria;p__Firmicutes;c__Bacilli;o__Bacillales;f__Staphylococcaceae;g__Staphylococcus;s__Staphylococcus cohnii	0.000636828	0.000279536	0.000335706	0.00175394	0.000726667		6.40893e-05	0.000413058	0.000712166	0.000890964	8.95617e-05		0.000401717	0.000173991	0.00321563
k__Bacteria;p__Bacteroidetes;c__Bacteroidia;o__Bacteroidales;f__Bacteroidaceae;g__Bacteroides;s__Bacteroides xylanisolvens	5.77435e-05	0.000771553	0.000487359	0	0.000567962		8.3957e-05	6.00375e-05	8.51873e-05	0	0		0.000738179	0	0.000404063
k__Bacteria;p__Bacteroidetes;c__Bacteroidia;o__Bacteroidales;f__Bacteroidaceae;g__Bacteroides;s__Bacteroides ovatus	5.49938e-05	0.000964703	0.000577811	0.000354332	0.000320721		6.40893e-05	6.00375e-05	0	0	0		0.000798196	0.000788178	0.000338391
k__Bacteria;p__Firmicutes;c__Bacilli;o__Lactobacillales;f__Streptococcaceae;g__Streptococcus;s__Streptococcus halotolerans	5.49938e-05	8.48186e-05	4.50009e-05	0	0		0.000297375	0.000126679	0	0	0		2.83098e-05	0.00158158	1.52869e-05
k__Bacteria;p__Actinobacteria;c__Actinobacteria;o__Micrococcales;f__Micrococcaceae;g__Unclassified_Micrococcaceae;s__Unclassified_Micrococcaceae	0.000623629	0.000479478	0.000446408	0.000421823	0.000336682		0.000493488	0.000936584	0.000170375	0.000229827	6.48997e-05		0.00071454	8.69953e-05	0.000917092
k__Bacteria;p__Actinobacteria;c__Actinobacteria;o__Propionibacteriales;f__Propionibacteriaceae;g__Tessaracoccus;s__Unclassified_Tessaracoccus	0.00043885	0.000350421	9.00017e-05	0.000499439	0.000440879		0.000238412	0.000917973	0.000170375	0.000434374	0.000129799		0.00046966	0.000288824	0.00183431
k__Bacteria;p__Firmicutes;c__Bacilli;o__Lactobacillales;f__Leuconostocaceae;g__Weissella;s__Weissella paramesenteroides	0	0	0	0.000168729	0		0	6.00375e-05	0	7.66091e-05	0		7.23316e-05	0	7.63734e-05
k__Bacteria;p__Firmicutes;c__Bacilli;o__Lactobacillales;f__Streptococcaceae;g__Streptococcus;s__Streptococcus uberis	0	8.72569e-05	0.000133203	0.000337459	0.000204177		6.40893e-05	0.000120075	0	7.66091e-05	0		7.88429e-05	0.000347981	0.000117098
k__Bacteria;p__Firmicutes;c__Tissierellia;o__Tissierellales;f__Peptoniphilaceae;g__Anaerococcus;s__Anaerococcus prevotii	5.49938e-05	0.000149086	0.000242105	8.43647e-05	0.00025477		7.88299e-05	0.000120075	8.51873e-05	0	6.48997e-05		0.000133622	8.69953e-05	0.000115997
k__Bacteria;p__Bacteroidetes;c__Flavobacteriia;o__Flavobacteriales;f__Flavobacteriaceae;g__Chryseobacterium;s__Chryseobacterium taklimakanense	0.000222725	0.000101887	0.00204349	0.000168729	5.90247e-05		0.000157019	0.00022514	0.000167819	7.66091e-05	0.000178474		0.000123431	0.000260986	0.000337718
k__Bacteria;p__Bacteroidetes;c__Bacteroidia;o__Bacteroidales;f__Muribaculaceae;g__Muribaculum;s__Muribaculum intestinale	5.49938e-05	0.00131913	0.000292056	0.000655514	0.000218934		8.58797e-05	0.000679624	0.000110743	0.000229827	0.000129799		0.00374723	0	0.00029571
k__Bacteria;p__Proteobacteria;c__Alphaproteobacteria;o__Unclassified_Alphaproteobacteria;f__Unclassified_Alphaproteobacteria;g__Unclassified_Alphaproteobacteria;s__Unclassified_Alphaproteobacteria	0.000139684	0.000764761	0.000284855	0.000621768	0.000376433		0.000243539	0.000523527	0.000376528	0.000388408	0.000301135		0.00117146	0.000173991	0.00147904
k__Bacteria;p__Proteobacteria;c__Gammaproteobacteria;o__Pseudomonadales;f__Moraxellaceae;g__Psychrobacter;s__Psychrobacter arcticus	0.00237188	0.000416604	0.000763665	8.43647e-05	3.01147e-05		0	0.000413058	8.51873e-05	0	0		0.00118293	0.00143281	6.9158e-05
k__Bacteria;p__Firmicutes;c__Clostridia;o__Clostridiales;f__Clostridiales Family XIII. Incertae Sedis;g__unidentified;s__[Eubacterium] minutum	0.000197978	0.000428099	0.000293856	0.000280091	0.0002888		0	0.000132683	0.000187412	0	0		0.000661035	0	0.000217257
k__Bacteria;p__Firmicutes;c__Tissierellia;o__Tissierellales;f__Peptoniphilaceae;g__Unclassified_Peptoniphilaceae;s__Unclassified_Peptoniphilaceae	0.00043995	0.000166328	0.000184954	0.000537403	0.00018129		0.000204445	0.000120075	0.000402936	0.000216804	6.48997e-05		0.00022294	0.000121793	0.000149445
k__Bacteria;p__Firmicutes;c__Clostridia;o__Clostridiales;f__Clostridiaceae;g__Unclassified_Clostridiaceae;s__Unclassified_Clostridiaceae	0.000221625	0.000452656	0	0.000806526	0.000149369		0	0.00040045	8.51873e-05	0.00053703	0		0.00118746	9.56949e-05	0.000435677
k__Bacteria;p__Actinobacteria;c__Coriobacteriia;o__Coriobacteriales;f__Atopobiaceae;g__Atopobium;s__Atopobium parvulum	0	0.000286328	0.000105302	8.43647e-05	6.02293e-05		0	0.000120075	0	0	0		0.000247145	0.000173991	0.000101322
k__Bacteria;p__Actinobacteria;c__Actinobacteria;o__Actinomycetales;f__Actinomycetaceae;g__Actinomyces;s__Actinomyces hongkongensis	0.000274969	0.00487141	0.000413558	0.000437009	0.00114436		0	0.000500112	0	0	6.48997e-05		0.000297112	0	0.000390305
k__Bacteria;p__Firmicutes;c__Clostridia;o__Clostridiales;f__Ruminococcaceae;g__Unclassified_Ruminococcaceae;s__Unclassified_Ruminococcaceae	0.000143534	0.000701016	0	0.000911982	7.22752e-05		0	0.000317598	0.00037738	8.58022e-05	0		0.00248773	0.00018965	0.000601754
k__Bacteria;p__Firmicutes;c__Bacilli;o__Lactobacillales;f__Enterococcaceae;g__Enterococcus;s__Unclassified_Enterococcus	0.000338212	0.000238084	0.000386557	0.0015599	0.000245133		0	0.000620187	8.51873e-05	0.000459655	0		0.000507454	0.000635936	0.000461726
k__Bacteria;p__Firmicutes;c__Clostridia;o__Clostridiales;f__Lachnospiraceae;g__Unclassified_Lachnospiraceae;s__Unclassified_Lachnospiraceae	0.000277169	0.00043942	0.000396458	0.000432791	8.82359e-05		0.000142278	0.0004809	0.000170375	7.66091e-05	0		0.00139044	0	0.000187723
k__Bacteria;p__Proteobacteria;c__Betaproteobacteria;o__Burkholderiales;f__Comamonadaceae;g__Ramlibacter;s__Ramlibacter tataouinensis	0	0.000215791	4.50009e-05	0	0		6.40893e-05	0.000180112	0.00020019	0	0.000196646		0.000346937	8.69953e-05	0.00378724
k__Bacteria;p__Firmicutes;c__Bacilli;o__Lactobacillales;f__Carnobacteriaceae;g__Jeotgalibaca;s__Jeotgalibaca sp. PTS2502	0.000609881	0.000337707	0.00051751	0.00211165	0.000477317		0.000135228	0.00142229	0.000170375	0.000377683	0.000194699		0.000567046	0.000173991	0.000488264
k__Bacteria;p__Fusobacteria;c__Fusobacteriia;o__Fusobacteriales;f__Fusobacteriaceae;g__Fusobacterium;s__Fusobacterium periodonticum	0.000111087	0.000334746	0.000235804	0.000328179	0.00027585		0.000209572	0	0.000238524	0	0		0.000363215	0.000202699	0.000121439
k__Bacteria;p__Firmicutes;c__unidentified;o__unidentified;f__unidentified;g__Ndongobacter;s__Ndongobacter massiliensis	0	0.000326909	0.000661963	0.000168729	0.000391491		0.000746	0.000430469	0.000606534	0.000313331	0		0.000441209	0	0.000219948
k__Bacteria;p__Actinobacteria;c__Actinobacteria;o__Micrococcales;f__Micrococcaceae;g__Micrococcus;s__Micrococcus luteus	0.00061813	9.05661e-05	0.000153453	0.000523905	0.000339994		6.40893e-05	0.000970806	0	0.000457356	0		0.000411059	0.000348851	0.000653118
k__Bacteria;p__Proteobacteria;c__Gammaproteobacteria;o__Pseudomonadales;f__Moraxellaceae;g__Psychrobacter;s__Psychrobacter sp. AntiMn-1	0.00190443	0.000502119	0.000399158	8.43647e-05	0		0	0	0	0	0		0.000415022	0.00142846	2.48259e-05
k__Bacteria;p__Actinobacteria;c__Coriobacteriia;o__Coriobacteriales;f__Atopobiaceae;g__Olsenella;s__Olsenella umbonata	0	0.000175036	0	0.000168729	0.000447203		0	6.00375e-05	0	0	0		0.000449702	0	0.000173109
k__Bacteria;p__Firmicutes;c__Clostridia;o__Clostridiales;f__Clostridiaceae;g__Clostridium;s__Clostridium perfringens	0.000219975	0.000606967	0.000495909	0.000528967	0.000333972		0.000564627	0.00019212	0.000235969	0.000229827	6.48997e-05		0.000139992	0.000117444	0.0002238
k__Bacteria;p__Actinobacteria;c__Actinobacteria;o__Corynebacteriales;f__Corynebacteriaceae;g__Corynebacterium;s__Corynebacterium glutamicum	0.000278268	0.000181655	4.95009e-05	0.00122751	0.000630601		0.000128179	0.000300187	0.000251303	0.000227529	0.00023299		0.000191516	9.48249e-05	0.000839251
k__Bacteria;p__Proteobacteria;c__Gammaproteobacteria;o__Pasteurellales;f__Pasteurellaceae;g__Histophilus;s__Histophilus somni	0.000580184	0.00030984	0.000295206	0	0.000280367		7.24209e-05	0	0.000170375	0.000229827	6.48997e-05		0.000219118	0.000668124	0.000452737
k__Bacteria;p__Firmicutes;c__Bacilli;o__Lactobacillales;f__Streptococcaceae;g__Streptococcus;s__Streptococcus dysgalactiae	0.00017543	0.000174688	0.000310956	0.000169573	7.1974e-05		0.000467852	0.000363827	0.000207005	9.57614e-05	0		7.17654e-05	0.000535891	0.000115141
k__Bacteria;p__Firmicutes;c__Bacilli;o__Lactobacillales;f__Aerococcaceae;g__Aerococcus;s__Aerococcus urinaeequi	0.000359659	0.000140203	0.000258755	0.00133718	0.000351739		0.000192268	0.000642401	0.00041827	0.000229827	6.48997e-05		0.000215438	0.000173991	0.000582798
k__Eukaryota;p__Apicomplexa;c__Aconoidasida;o__Haemosporida;f__Plasmodiidae;g__Plasmodium;s__Plasmodium sp. gorilla clade G3	0	0	5.2201e-05	0	0		0	0	0.00677495	0	6.48997e-05		0	0.00362771	0
k__Bacteria;p__Firmicutes;c__Tissierellia;o__Tissierellales;f__Peptoniphilaceae;g__Anaerococcus;s__Anaerococcus mediterraneensis	0	0.000125225	0.000269555	0	0.000163824		6.72938e-05	0	8.51873e-05	0	6.48997e-05		2.8876e-05	0	0.000122723
k__Bacteria;p__Actinobacteria;c__Actinobacteria;o__Propionibacteriales;f__Propionibacteriaceae;g__Propionibacterium;s__Propionibacterium freudenreichii	0.000340411	0.00021074	0.000247055	0.00117857	0.000841705		0.000256357	0.000151294	0.000148226	0	6.48997e-05		0.000363074	0	0.00167245
k__Archaea;p__Euryarchaeota;c__Methanomicrobia;o__Methanosarcinales;f__Methanosaetaceae;g__Methanothrix;s__Methanothrix soehngenii	0	1.74166e-05	0	0	0		0	0	0	0	0		2.78852e-05	0	0.00671113
k__Bacteria;p__Actinobacteria;c__Actinobacteria;o__Corynebacteriales;f__Corynebacteriaceae;g__Corynebacterium;s__Corynebacterium variabile	8.46904e-05	0.000432976	9.00017e-05	0.000421823	0.00103835		0.000298656	0.000183114	0.000170375	0.000229827	6.48997e-05		0.000138152	0.000260986	0.000964114
k__Bacteria;p__Firmicutes;c__Bacilli;o__Bacillales;f__Staphylococcaceae;g__Salinicoccus;s__Salinicoccus sp. BAB 3246	0.000310715	0.000275704	0	0.00135574	0.000478823		0.000192268	0.00125658	0	0.000459655	0		0.000467537	0.000314053	0.000674886
k__Bacteria;p__Proteobacteria;c__Gammaproteobacteria;o__Pseudomonadales;f__Pseudomonadaceae;g__Pseudomonas;s__Pseudomonas saudimassiliensis	0	0.00397846	0.000307806	0	0.00012076		0.000296734	0.000117073	0	0	0.000263493		0.000120034	0	7.19707e-05
k__Bacteria;p__Firmicutes;c__Bacilli;o__Lactobacillales;f__Streptococcaceae;g__Streptococcus;s__Streptococcus gallolyticus	0	1.74166e-05	0	0	6.50477e-05		0	6.00375e-05	0	0	0		0.000132915	0.000174861	2.59266e-05
k__Bacteria;p__Proteobacteria;c__Gammaproteobacteria;o__Pasteurellales;f__Pasteurellaceae;g__Bibersteinia;s__Bibersteinia trehalosi	0.000497694	0.000180958	0.000417608	0.000253094	0.000231281		0.000132024	6.18386e-05	0.00040464	8.12056e-05	0		0.000615739	0.000280995	0.000600714
k__Bacteria;p__Proteobacteria;c__Deltaproteobacteria;o__Desulfobacterales;f__Desulfobulbaceae;g__Desulfobulbus;s__Desulfobulbus sp. ORNL	0	0.0005218	9.00017e-05	0	0.000150573		0	6.00375e-05	8.51873e-05	0	0		0.000250825	8.69953e-05	0.00492116
k__Bacteria;p__Firmicutes;c__Bacilli;o__Lactobacillales;f__Streptococcaceae;g__Streptococcus;s__Streptococcus pneumoniae	0	0.000140552	0.000200704	0.000353488	9.0344e-05		6.40893e-05	0.000181913	0	0.000107253	0		3.93507e-05	0.000778608	0.000125658
k__Bacteria;p__Firmicutes;c__Bacilli;o__Lactobacillales;f__Leuconostocaceae;g__Leuconostoc;s__Unclassified_Leuconostoc	5.49938e-05	3.48331e-05	0	0.000526436	0.000372819		0.000128179	0.000441275	0	0	0		0.000105454	0	0.000170357
k__Bacteria;p__Firmicutes;c__Clostridia;o__Clostridiales;f__Lachnospiraceae;g__unidentified;s__Lachnospiraceae bacterium oral taxon 500	0	0.000165806	0.000296556	0	0.000181893		0.000305706	6.00375e-05	0	0	6.48997e-05		0.000251391	0	0.000319863
k__Bacteria;p__Actinobacteria;c__Actinobacteria;o__Micrococcales;f__Intrasporangiaceae;g__Janibacter;s__Janibacter indicus	0.000164981	0.000128186	0.000149403	0.000259	0.000439072		0.000718441	0.000567954	0.000170375	0	0		0.000283098	0.000260986	0.00148369
k__Bacteria;p__Proteobacteria;c__Betaproteobacteria;o__Neisseriales;f__Neisseriaceae;g__Neisseria;s__Neisseria weaveri	0.000339861	0.000681858	0.000202054	0.000337459	0.000371916		0	0.000485103	0	0.000229827	6.48997e-05		0.000301641	8.69953e-05	0.00122436
k__Bacteria;p__unidentified;c__unidentified;o__unidentified;f__unidentified;g__unidentified;s__uncultured rumen bacterium	0.000117687	0.00121846	0.000180003	0.000785435	0.00011564		0	0.000381238	0.00044553	0.000153218	6.48997e-05		0.00283353	0	0.00010872
k__Bacteria;p__Actinobacteria;c__Actinobacteria;o__Corynebacteriales;f__Corynebacteriaceae;g__Corynebacterium;s__Corynebacterium doosanense	0.000109988	0.000244354	4.50009e-05	0.000431947	0.000842909		0	0.000543339	0.000170375	0.000130235	0		0.000360809	9.3955e-05	0.000996278
k__Bacteria;p__Firmicutes;c__Bacilli;o__Lactobacillales;f__Streptococcaceae;g__Streptococcus;s__Streptococcus respiraculi	0	0.000257591	0.000494559	0	0.000180989		6.79347e-05	0.000126079	0.000114151	0	0		0.000119892	8.69953e-05	8.23658e-05
k__Bacteria;p__Actinobacteria;c__Actinobacteria;o__Corynebacteriales;f__Nocardiaceae;g__Rhodococcus;s__Unclassified_Rhodococcus	0.000346461	0.000472337	0.000135003	0.000168729	0.000865796		6.40893e-05	0.000474896	8.51873e-05	7.66091e-05	6.48997e-05		0.000362224	8.69953e-05	0.00111662
k__Bacteria;p__Firmicutes;c__Clostridia;o__Clostridiales;f__Clostridiales Family XIII. Incertae Sedis;g__Unclassified_Clostridiales Family XIII. Incertae Sedis;s__Unclassified_Clostridiales Family XIII. Incertae Sedis	5.49938e-05	0.000217359	0.000135003	0.000421823	0.000251156		0.00022944	0.000141688	8.51873e-05	7.66091e-05	0		0.000448003	0	0.000179591
k__Bacteria;p__Firmicutes;c__Clostridia;o__Clostridiales;f__Clostridiaceae;g__Clostridium;s__Clostridium baratii	5.49938e-05	0.000406677	0.000806415	0.000421823	0.000287294		0.000385818	6.48404e-05	0.000340749	7.66091e-05	0		0.000156836	0	0.000159228
k__Bacteria;p__Proteobacteria;c__Betaproteobacteria;o__Burkholderiales;f__Comamonadaceae;g__Delftia;s__Unclassified_Delftia	5.49938e-05	0.000276923	0.000444158	0.000590553	0.000136721		0.000524892	0.000120075	0.000170375	7.66091e-05	0.000299837		0.000129376	0.000254026	0.00175157
k__Bacteria;p__Actinobacteria;c__Actinobacteria;o__Propionibacteriales;f__Unclassified_Propionibacteriales;g__Unclassified_Propionibacteriales;s__Unclassified_Propionibacteriales	0.000555437	0.00021074	0.000192604	0.000337459	0.000563746		0.000128179	0.000500112	8.51873e-05	7.66091e-05	0.000206381		0.000275313	0	0.0012394
k__Bacteria;p__Firmicutes;c__Bacilli;o__Lactobacillales;f__Carnobacteriaceae;g__Marinilactibacillus;s__Marinilactibacillus sp. 15R	0.000488345	0.000383338	0.000180003	0.001268	0.000346921		6.40893e-05	0.00168225	0.000208709	0.000618235	6.48997e-05		0.000471359	8.69953e-05	0.000282013
k__Bacteria;p__Firmicutes;c__Clostridia;o__Clostridiales;f__unidentified;g__unidentified;s__unidentified	5.49938e-05	0.000420261	0.000111602	0.000506188	9.0344e-05		0.000128179	0.000254559	0.000255562	7.66091e-05	0		0.00189138	0	0.000231505
k__Eukaryota;p__unidentified;c__unidentified;o__unidentified;f__unidentified;g__unidentified;s__uncultured fungus	0.000222725	8.18578e-05	0.000172803	0.000273342	7.55878e-05		0.00030827	0.000276172	0.000450641	0.000450461	0.000251811		3.34056e-05	0.000507183	3.16133e-05
k__Bacteria;p__Firmicutes;c__Clostridia;o__Clostridiales;f__Clostridiales Family XIII. Incertae Sedis;g__Mogibacterium;s__Mogibacterium diversum	0	0.000233556	0	0.000543309	6.02293e-05		6.40893e-05	0	0	0.000186926	0		0.000264697	0.000263596	0.000152135
k__Bacteria;p__Bacteroidetes;c__Bacteroidia;o__Bacteroidales;f__Rikenellaceae;g__Alistipes;s__Unclassified_Alistipes	6.10431e-05	0.00231327	0.000180003	0.000337459	0.000121061		0	0.00051272	0.000340749	0.000153218	0		0.00226266	0	0.000177328
k__Bacteria;p__Proteobacteria;c__Gammaproteobacteria;o__Pasteurellales;f__Pasteurellaceae;g__Glaesserella;s__Glaesserella parasuis	0.000675873	0.000236168	0.000378457	8.43647e-05	0		0	0.000298987	0	0.000153218	6.48997e-05		0.000500659	0.00113703	0.000722031
k__Bacteria;p__Firmicutes;c__Negativicutes;o__Veillonellales;f__Veillonellaceae;g__Veillonella;s__Veillonella atypica	5.49938e-05	0.000123309	0	0.000218505	3.58364e-05		0	0	0.000255562	0	0		0.000203972	0	0.000170235
k__Bacteria;p__Firmicutes;c__Clostridia;o__Clostridiales;f__Peptostreptococcaceae;g__unidentified;s__Peptostreptococcaceae bacterium oral taxon 929	0	0.000229376	0.000319056	0	0.000312289		0.000267253	0.000127279	0.000170375	7.66091e-05	0		9.97922e-05	0	9.20883e-05
k__Eukaryota;p__Apicomplexa;c__Unclassified_Apicomplexa;o__Unclassified_Apicomplexa;f__Unclassified_Apicomplexa;g__Unclassified_Apicomplexa;s__Unclassified_Apicomplexa	0.000183129	2.97823e-05	0.000220504	0.000155231	7.49855e-05		0.000110875	6.00375e-05	0.000184005	0.000278857	0.000354353		2.12324e-05	0.000165291	2.37864e-05
k__Bacteria;p__Proteobacteria;c__Alphaproteobacteria;o__Rhodobacterales;f__Rhodobacteraceae;g__Paracoccus;s__Paracoccus sp. CBA4604	0.000219975	5.20755e-05	4.50009e-05	0	3.01147e-05		0	6.00375e-05	8.51873e-05	0.000235956	0.000210924		8.88929e-05	0	0.00214946
k__Bacteria;p__Actinobacteria;c__Actinobacteria;o__Corynebacteriales;f__Corynebacteriaceae;g__Corynebacterium;s__Corynebacterium jeikeium	0.000471846	0.000245748	9.00017e-05	0.00059224	0.000701069		0	0.000201726	0	7.66091e-05	0		0.000287769	0	0.000573014
k__Bacteria;p__Actinobacteria;c__Coriobacteriia;o__Coriobacteriales;f__Atopobiaceae;g__Unclassified_Atopobiaceae;s__Unclassified_Atopobiaceae	5.49938e-05	0.000242613	4.50009e-05	0.000496908	0.000210803		0	0.000120075	0	0	6.48997e-05		0.000536754	9.3085e-05	0.000122112
k__Bacteria;p__Proteobacteria;c__Gammaproteobacteria;o__Pseudomonadales;f__Moraxellaceae;g__Acinetobacter;s__Acinetobacter johnsonii	0.00114662	0.000582061	0.000109802	0.000100394	3.01147e-05		0	6.90431e-05	0	0	0.000144726		0.000220251	0.000538501	0.000801829
k__Bacteria;p__Bacteroidetes;c__Bacteroidia;o__Bacteroidales;f__Porphyromonadaceae;g__Fermentimonas;s__Fermentimonas caenicola	5.49938e-05	0.000312279	0.000181353	8.43647e-05	0.000615242		6.40893e-05	0	0	0	6.48997e-05		0.000303623	0	0.00110897
k__Bacteria;p__Firmicutes;c__Bacilli;o__Bacillales;f__Staphylococcaceae;g__Salinicoccus;s__Unclassified_Salinicoccus	0.000158932	0.000214572	0.000157053	0.000720474	0.000344512		0	0.000903564	0.000316897	0	0.000129799		0.000323581	0	0.000353739
k__Bacteria;p__Firmicutes;c__Clostridia;o__Clostridiales;f__Peptostreptococcaceae;g__Paeniclostridium;s__Paeniclostridium sordellii	5.49938e-05	0.000143164	0.000217804	8.43647e-05	0.00018641		0.000302502	6.00375e-05	0.000255562	0	0		0.000153156	0	0.000104379
k__Bacteria;p__Bacteroidetes;c__Flavobacteriia;o__Flavobacteriales;f__Flavobacteriaceae;g__Elizabethkingia;s__Elizabethkingia anophelis	5.71935e-05	0.000314369	0.000719564	0.000362768	0.000163523		0	0.000470694	0.000165263	7.66091e-05	0		0.00026314	0.00109701	0.000342182
k__Bacteria;p__Actinobacteria;c__Actinobacteria;o__Corynebacteriales;f__Corynebacteriaceae;g__Corynebacterium;s__Corynebacterium glyciniphilum	0.000164981	0.000738984	0	0.00108662	0.000545678		0.000285838	0.000120075	0	0.000127171	6.48997e-05		0.000161791	0	0.000544581
k__Bacteria;p__Bacteroidetes;c__Flavobacteriia;o__Flavobacteriales;f__Flavobacteriaceae;g__Flavobacterium;s__Flavobacterium columnare	8.96398e-05	0.000363832	0.000373057	0.000353488	0.000157801		0	0.00019212	0	7.89074e-05	0		0.00021105	0.00152503	0.000498475
k__Bacteria;p__Firmicutes;c__Erysipelotrichia;o__Erysipelotrichales;f__Erysipelotrichaceae;g__Erysipelothrix;s__Erysipelothrix rhusiopathiae	5.88433e-05	0.000261422	0	0.000168729	6.02293e-05		0	0	0.000170375	0	0		0.000260167	0	0.000351843
k__Bacteria;p__Proteobacteria;c__Betaproteobacteria;o__Burkholderiales;f__Comamonadaceae;g__Comamonas;s__Unclassified_Comamonas	5.49938e-05	0.000238955	4.50009e-05	0	5.69167e-05		6.40893e-05	0	8.51873e-05	7.66091e-05	0.000194699		0.000205246	8.69953e-05	0.0014407
k__Bacteria;p__Firmicutes;c__Negativicutes;o__Veillonellales;f__Veillonellaceae;g__Veillonella;s__Unclassified_Veillonella	0	8.81278e-05	0.000304206	0.000168729	3.01147e-05		0	0	0	0	0		0.000210908	0	0.000111717
k__Bacteria;p__Proteobacteria;c__Betaproteobacteria;o__Burkholderiales;f__Comamonadaceae;g__Alicycliphilus;s__Alicycliphilus denitrificans	0	0.000169289	0.000118352	0.000250563	7.7997e-05		6.40893e-05	0	0	0	6.48997e-05		0.000177644	0.000160941	0.00220266
k__Bacteria;p__Bacteroidetes;c__Flavobacteriia;o__Flavobacteriales;f__Flavobacteriaceae;g__Capnocytophaga;s__Capnocytophaga canimorsus	0.000102838	0.000381074	0.000360007	0.000631892	9.39577e-05		0.000122411	0.000129081	0	0.000282688	6.48997e-05		0.000173398	0.00177035	0.000137766
k__Bacteria;p__Bacteroidetes;c__Flavobacteriia;o__Flavobacteriales;f__Flavobacteriaceae;g__Nonlabens;s__Nonlabens dokdonensis	0.00026617	0.000223803	0.000177303	0.000248876	0.000144249		0.000291606	0.000228142	0.000170375	0	0.000327744		5.63366e-05	0.000336672	3.24694e-05
k__Bacteria;p__Tenericutes;c__Mollicutes;o__Mycoplasmatales;f__Mycoplasmataceae;g__Mycoplasma;s__Mycoplasma bovirhinis	0	6.72279e-05	0	0.000168729	0		0.000138433	0	0	0	0		0	0	1.67544e-05
k__Eukaryota;p__unidentified;c__Litostomatea;o__Entodiniomorphida;f__Ophryoscolecidae;g__Entodinium;s__Entodinium caudatum	0	5.22497e-05	0	0.000227785	8.0105e-05		0	0.000300187	8.51873e-05	0	0		0.006308	0	1.22295e-05
k__Bacteria;p__Firmicutes;c__Bacilli;o__Lactobacillales;f__Streptococcaceae;g__Streptococcus;s__Streptococcus mutans	8.13908e-05	0.000103803	9.00017e-05	0	3.01147e-05		0.000291606	0.000186116	0	0	0		0.000149334	0.000295784	7.82689e-06
k__Bacteria;p__Proteobacteria;c__Betaproteobacteria;o__Neisseriales;f__Neisseriaceae;g__Neisseria;s__Neisseria gonorrhoeae	0.000377807	0.000236343	0.000492759	0.000504501	0.000219235		0	0.000214934	0	7.66091e-05	7.98267e-05		0.000364772	0.000462815	0.000369943
k__Bacteria;p__Firmicutes;c__Clostridia;o__Clostridiales;f__Peptostreptococcaceae;g__Unclassified_Peptostreptococcaceae;s__Unclassified_Peptostreptococcaceae	0.000109988	0.000411205	0.000228154	0.000270811	0.000130999		0	0.000180112	0	0	0		0.000238369	8.69953e-05	0.000305493
k__Bacteria;p__Actinobacteria;c__Coriobacteriia;o__Coriobacteriales;f__Atopobiaceae;g__Olsenella;s__Olsenella sp. oral taxon 807	5.49938e-05	0.000190885	0	8.43647e-05	6.02293e-05		0	6.00375e-05	0	0	0		0.000389543	0	3.13076e-05
k__Bacteria;p__Proteobacteria;c__Deltaproteobacteria;o__Desulfobacterales;f__Desulfobulbaceae;g__Desulfobulbus;s__Desulfobulbus propionicus	0.000150133	0.000301132	0	0	3.01147e-05		0	0.00024015	0.000170375	0	0		0.000403698	0	0.0035306
k__Bacteria;p__Firmicutes;c__Clostridia;o__Clostridiales;f__Lachnospiraceae;g__Butyrivibrio;s__Unclassified_Butyrivibrio	0	8.83019e-05	4.50009e-05	0.00103515	6.02293e-05		0	0.000339812	0	0	0		0.00243309	0	0.000187356
k__Bacteria;p__Actinobacteria;c__Actinobacteria;o__Actinomycetales;f__Actinomycetaceae;g__Actinomyces;s__Actinomyces meyeri	0	0.00292633	0.000180003	0.000414231	0.000538751		0.000109593	0.000467091	0.00017293	7.66091e-05	0		0.000103331	0	0.000147855
k__Bacteria;p__Proteobacteria;c__Betaproteobacteria;o__Burkholderiales;f__Comamonadaceae;g__Delftia;s__Delftia acidovorans	0	0.000291901	0.000180003	0.000194882	3.01147e-05		0	0	0.000255562	7.66091e-05	6.48997e-05		9.90844e-05	0	0.00177707
k__Bacteria;p__Bacteroidetes;c__Bacteroidia;o__Bacteroidales;f__Porphyromonadaceae;g__Unclassified_Porphyromonadaceae;s__Unclassified_Porphyromonadaceae	5.49938e-05	0.000381597	0.000345607	0.000253094	0.000457743		6.40893e-05	9.84614e-05	0	0	6.48997e-05		5.66197e-05	0.000173991	0.00090101
k__Bacteria;p__Firmicutes;c__Clostridia;o__Clostridiales;f__Clostridiaceae;g__Clostridium;s__Clostridium saccharoperbutylacetonicum	5.49938e-05	0.000264557	0.000396008	0.000226097	8.40199e-05		0.00019355	0.000180112	0	8.88666e-05	0		8.18154e-05	0.000490654	8.19378e-05
k__Bacteria;p__Proteobacteria;c__Gammaproteobacteria;o__Enterobacterales;f__Unclassified_Enterobacterales;g__Unclassified_Enterobacterales;s__Unclassified_Enterobacterales	0.000302466	0.000232163	0.000323556	8.43647e-05	0.000101486		0	0.000230544	0.000250451	0.000352402	0.000305029		0.000546663	0.000530672	0.000230893
k__Bacteria;p__Firmicutes;c__Bacilli;o__Bacillales;f__Staphylococcaceae;g__Staphylococcus;s__Staphylococcus sciuri	0.000460298	0.000325167	0.000205204	0.000297807	0.000283078		0	0.000683827	8.51873e-05	0	0		0.000241341	0.000274905	0.00019983
k__Bacteria;p__Fusobacteria;c__Fusobacteriia;o__Fusobacteriales;f__Leptotrichiaceae;g__Streptobacillus;s__Streptobacillus moniliformis	0	0.000128012	0.000412658	0	0.000320119		6.47302e-05	0	0.000170375	0	0		9.08746e-05	8.69953e-05	0.0003357
k__Bacteria;p__Firmicutes;c__Bacilli;o__Lactobacillales;f__Carnobacteriaceae;g__Jeotgalibaca;s__Jeotgalibaca dankookensis	0.000496594	0.000160406	9.00017e-05	0.000594771	0.000221945		0	0.000611181	9.02985e-05	0.000229827	0.000129799		0.000479285	0	0.000253824
k__Bacteria;p__Firmicutes;c__Tissierellia;o__unidentified;f__unidentified;g__Ezakiella;s__Ezakiella massiliensis	0	0.000169637	7.51514e-05	0	6.02293e-05		0	0	0	0	0		0.000193922	0.000173991	7.85135e-05
k__Bacteria;p__Firmicutes;c__Bacilli;o__Lactobacillales;f__Streptococcaceae;g__Streptococcus;s__Streptococcus thermophilus	0	0.000127315	9.49518e-05	0	0.000140635		0.000132024	0	0	0	0		9.22901e-05	0.000544591	0.000115141
k__Bacteria;p__Firmicutes;c__Bacilli;o__Bacillales;f__Staphylococcaceae;g__Unclassified_Staphylococcaceae;s__Unclassified_Staphylococcaceae	0	0.000199942	0.000135003	0.000976943	0.000335477		0	0.000414859	8.51873e-05	0	0		0.000159951	0.00017747	0.000290818
k__Bacteria;p__Firmicutes;c__Bacilli;o__Lactobacillales;f__Aerococcaceae;g__Aerococcus;s__Aerococcus viridans	0.000225474	0.000220668	9.81019e-05	0.000740722	0.000343909		6.40893e-05	0.0011185	0.000310082	0.000167008	8.04757e-05		0.000269368	8.69953e-05	0.000255169
k__Bacteria;p__Firmicutes;c__Negativicutes;o__Veillonellales;f__Veillonellaceae;g__Dialister;s__Dialister sp. Marseille-P5638	0	0	0	0.000168729	0.000148766		0	0	0	0	0		0.000294705	0	5.52774e-05
k__Bacteria;p__Bacteroidetes;c__Flavobacteriia;o__Flavobacteriales;f__Unclassified_Flavobacteriales;g__Unclassified_Flavobacteriales;s__Unclassified_Flavobacteriales	0	0.000225544	0.000597161	0.000741566	0		0	0.000231144	0	0.000232126	0		5.84598e-05	0.00208441	0.000254435
k__Bacteria;p__Firmicutes;c__Tissierellia;o__Tissierellales;f__Tissierellaceae;g__unidentified;s__[Clostridium] ultunense	5.49938e-05	9.85777e-05	0.000135003	0	3.01147e-05		0	0	0	0	0		0.000116637	8.96052e-05	0.000149139
k__Bacteria;p__Bacteroidetes;c__Bacteroidia;o__Bacteroidales;f__Paludibacteraceae;g__Paludibacter;s__Paludibacter propionicigenes	0	0.000429841	0.000289355	0.000104612	0.000405946		0.000144201	0.000356622	0.000255562	0	0		0.00065509	8.69953e-05	0.000808249
k__Bacteria;p__Bacteroidetes;c__Chitinophagia;o__Chitinophagales;f__Chitinophagaceae;g__Arachidicoccus;s__Arachidicoccus sp. BS20	0.000123736	0.000268215	0.000356857	0.000693478	0		0	0.000169306	0	0.000268132	6.48997e-05		8.84682e-05	0.00203482	0
k__Bacteria;p__Firmicutes;c__Clostridia;o__Clostridiales;f__Lachnospiraceae;g__Lachnoclostridium;s__[Clostridium] saccharolyticum	0.000162782	0.000239303	4.50009e-05	0.000184759	0.000120459		0	0.000237148	0	0.000153218	0		0.000824382	0	0.00020246
k__Bacteria;p__Actinobacteria;c__Coriobacteriia;o__Coriobacteriales;f__Atopobiaceae;g__Olsenella;s__Olsenella sp. Marseille-P2300	5.49938e-05	0.000319768	0	0.000185602	0.000133709		0	0.000120075	0	0.000153218	0		0.000750918	8.69953e-05	0.000118749
k__Bacteria;p__Firmicutes;c__Bacilli;o__Bacillales;f__Staphylococcaceae;g__Salinicoccus;s__Salinicoccus sp.	0.000109988	7.55878e-05	0	0.000429416	0.000223752		0	0.000595572	0	0.000153218	0		0.000103048	0.000104394	0.000281034
k__Bacteria;p__Firmicutes;c__Tissierellia;o__Tissierellales;f__Peptoniphilaceae;g__Murdochiella;s__Murdochiella vaginalis	0	0.000438549	0.000578711	8.43647e-05	8.16107e-05		0.000492847	0.000265366	0.000255562	7.66091e-05	0		0.000315088	0	0.000197018
k__Bacteria;p__Fusobacteria;c__Fusobacteriia;o__Fusobacteriales;f__Leptotrichiaceae;g__Leptotrichia;s__Leptotrichia sp. oral taxon 212	5.49938e-05	0.000285283	0.000499059	0.00042098	0.000127084		0.000349928	0.000120075	8.51873e-05	0	0		0.000100925	0	8.18767e-05
k__Bacteria;p__Firmicutes;c__Clostridia;o__Clostridiales;f__unidentified;g__Intestinimonas;s__Intestinimonas butyriciproducens	0	0.000541132	0	8.43647e-05	9.0344e-05		0	0.00024015	0	0	0.000194699		0.00201099	0	0.000497314
k__Bacteria;p__Proteobacteria;c__Gammaproteobacteria;o__Pseudomonadales;f__Moraxellaceae;g__Acinetobacter;s__Acinetobacter soli	0.000815558	0.000199768	0.000882917	0	0		6.40893e-05	0.000243752	0	0	0		0.000779087	0.000867343	0.000111778
k__Bacteria;p__Proteobacteria;c__Alphaproteobacteria;o__Rhodospirillales;f__Acetobacteraceae;g__Acetobacter;s__Acetobacter pasteurianus	0	0	0	0	6.02293e-05		0	0	0	0	0		2.83098e-05	8.69953e-05	3.69332e-05
k__Bacteria;p__Proteobacteria;c__Gammaproteobacteria;o__Pasteurellales;f__Pasteurellaceae;g__Actinobacillus;s__Actinobacillus pleuropneumoniae	0.000475696	0.000187576	4.50009e-05	0.00011558	0.000120459		0	0	0	9.88257e-05	0.000268685		9.24316e-05	0.000156592	0.000836927
k__Bacteria;p__Bacteroidetes;c__Flavobacteriia;o__Flavobacteriales;f__Flavobacteriaceae;g__Chryseobacterium;s__Chryseobacterium glaciei	8.08408e-05	0.000130276	0.00135453	0	0		0	0	0	0	0		0.000209068	0.000609837	0.000140578
k__Bacteria;p__Proteobacteria;c__Gammaproteobacteria;o__Pseudomonadales;f__Moraxellaceae;g__Acinetobacter;s__Acinetobacter lwoffii	0.000422352	0.00117927	0.000410408	0	0.000101185		0	0	8.51873e-05	0.000153218	0		0.000130508	0.000100915	0.000564882
k__Bacteria;p__Proteobacteria;c__Alphaproteobacteria;o__Rhodobacterales;f__Rhodobacteraceae;g__Paracoccus;s__Paracoccus aminovorans	5.49938e-05	2.45573e-05	4.50009e-05	0.000178009	6.02293e-05		7.94708e-05	0.000263564	0	0	0		7.53042e-05	0	0.00220162
k__Bacteria;p__Proteobacteria;c__Gammaproteobacteria;o__Pseudomonadales;f__Moraxellaceae;g__Psychrobacter;s__Psychrobacter sp. P11G5	0.000727018	0.000488534	0.000580061	0	9.00428e-05		0	0	0.000340749	0	0		9.03084e-05	0.000207919	6.11476e-06
k__Viruses;p__unidentified;c__unidentified;o__Caudovirales;f__Siphoviridae;g__unidentified;s__unidentified	0.00109053	6.58346e-05	0.000276755	0	3.01147e-05		0	0.000135084	0	0	0		0.00028961	0.000889962	6.01081e-05
k__Bacteria;p__Proteobacteria;c__Alphaproteobacteria;o__Rhizobiales;f__Unclassified_Rhizobiales;g__Unclassified_Rhizobiales;s__Unclassified_Rhizobiales	0.000274969	0.000813005	0.000135003	8.43647e-05	3.01147e-05		0	0.000120075	0	0	0.000408219		0.000811077	0	0.000551735
k__Bacteria;p__Firmicutes;c__Bacilli;o__Lactobacillales;f__Lactobacillaceae;g__Unclassified_Lactobacillaceae;s__Unclassified_Lactobacillaceae	0	0	0	0.00113217	0.000240315		0	0	0	0	0		2.83098e-05	0	0.000103768
k__Bacteria;p__Bacteroidetes;c__Flavobacteriia;o__Flavobacteriales;f__Flavobacteriaceae;g__Chryseobacterium;s__Chryseobacterium indologenes	0.000169381	0.000152047	0.00109757	0	0		0	0	0	0	0		0.000177644	0.00019487	0.000948766
k__Bacteria;p__Actinobacteria;c__Actinobacteria;o__Corynebacteriales;f__Corynebacteriaceae;g__Corynebacterium;s__Corynebacterium falsenii	0.000167181	8.72569e-05	0.000104402	0.0004581	0.000176171		0	0.000635797	8.51873e-05	0.000229827	6.48997e-05		0.000179626	0	0.000397888
k__Bacteria;p__Bacteroidetes;c__Flavobacteriia;o__Flavobacteriales;f__Flavobacteriaceae;g__Elizabethkingia;s__Elizabethkingia meningoseptica	5.49938e-05	9.91002e-05	0.000577361	0.000604051	0.000150874		0	0.000371632	0	8.50361e-05	0		0.000176512	0.000850814	0.000107926
k__Bacteria;p__Firmicutes;c__Clostridia;o__Clostridiales;f__Ruminococcaceae;g__Ruminiclostridium;s__[Eubacterium] siraeum	0	0.000298346	0	0.000329022	0		0	0.000246754	0	7.66091e-05	0		0.000887513	0	0.000145226
k__Bacteria;p__Proteobacteria;c__Gammaproteobacteria;o__Pseudomonadales;f__Moraxellaceae;g__Acinetobacter;s__Acinetobacter indicus	0.000787511	0.000771902	0.000141303	0	0.00016804		6.40893e-05	0.000231144	9.45579e-05	0	6.48997e-05		0.000231999	0.0001853	0.00112622
k__Bacteria;p__Proteobacteria;c__Betaproteobacteria;o__Burkholderiales;f__Comamonadaceae;g__Variovorax;s__Variovorax paradoxus	0	0.000101713	0	8.43647e-05	3.01147e-05		0	9.96622e-05	0	0.00016471	0.000194699		0.00032981	0	0.00195428
k__Bacteria;p__Proteobacteria;c__Gammaproteobacteria;o__Pasteurellales;f__Pasteurellaceae;g__Haemophilus;s__Haemophilus influenzae	0.000289267	0.000101364	0.000454959	0.000253094	3.01147e-05		0	0.000180112	8.51873e-05	0	0		0.00034906	0.000484564	0.00040284
k__Bacteria;p__Actinobacteria;c__Actinobacteria;o__Propionibacteriales;f__Propionibacteriaceae;g__Tessaracoccus;s__Tessaracoccus sp. T2.5-30	0.000228774	5.22497e-05	0.000229504	0.000253094	9.0344e-05		0	0.000129681	0	0.000165476	0		0.000263989	0	0.00119336
k__Bacteria;p__Proteobacteria;c__Gammaproteobacteria;o__Pasteurellales;f__Pasteurellaceae;g__Pasteurella;s__Pasteurella multocida	0.000318964	0.000152743	0.000181353	0	0.00013401		0	0	0	0	6.48997e-05		0.000234972	0.00055155	0.000351905
k__Bacteria;p__Firmicutes;c__Bacilli;o__Bacillales;f__Bacillaceae;g__Unclassified_Bacillaceae;s__Unclassified_Bacillaceae	0	0.000139855	0.000207904	0.000255625	0.000115941		6.40893e-05	0.000670018	8.51873e-05	0	0.000129799		0.000207511	0.000770779	0.000278955
k__Bacteria;p__Actinobacteria;c__Actinobacteria;o__Propionibacteriales;f__Propionibacteriaceae;g__Tessaracoccus;s__Tessaracoccus flavescens	0.000109988	0.00030688	0.000116552	0	0.000544473		0	0.000427467	8.51873e-05	0.000383045	0.000129799		0.00041757	0	0.0010488
k__Bacteria;p__Firmicutes;c__Negativicutes;o__Veillonellales;f__Veillonellaceae;g__Dialister;s__Dialister pneumosintes	0	0.000202032	0.000448659	0	6.02293e-05		6.40893e-05	0	0	0	0		0.000141832	0	0.000133546
k__Bacteria;p__Bacteroidetes;c__Sphingobacteriia;o__Sphingobacteriales;f__Sphingobacteriaceae;g__Sphingobacterium;s__Unclassified_Sphingobacterium	0.000206227	0.000280407	0.000378007	0.000588866	0		0	0.000330206	0	0.000153218	0		0.00021841	0.00159375	9.95483e-05
k__Bacteria;p__Bacteroidetes;c__Bacteroidia;o__Bacteroidales;f__Tannerellaceae;g__Parabacteroides;s__Unclassified_Parabacteroides	0	0.000276227	0.000229504	0	0.000105702		0	0	0	0	0		0.000670377	8.69953e-05	0.000103034
k__Bacteria;p__Firmicutes;c__Bacilli;o__Lactobacillales;f__Aerococcaceae;g__Aerococcus;s__Unclassified_Aerococcus	0.000124836	9.59652e-05	4.50009e-05	0.000506188	0.000457141		0	0.00027257	8.94467e-05	0	0.000129799		0.000181749	8.69953e-05	0.000711758
k__Bacteria;p__Bacteroidetes;c__Cytophagia;o__Cytophagales;f__Hymenobacteraceae;g__Hymenobacter;s__Unclassified_Hymenobacter	0	0.00129109	4.50009e-05	8.43647e-05	0.00017858		0	0.000500712	0.000340749	0	0.000129799		0.00130607	0	6.97694e-05
k__Bacteria;p__Firmicutes;c__Clostridia;o__Clostridiales;f__Oscillospiraceae;g__Oscillibacter;s__Oscillibacter valericigenes	0.000109988	0.000420784	0	0.000421823	0		0	0.000567354	0.000170375	0	6.48997e-05		0.00151543	0	0.000572647
k__Bacteria;p__Firmicutes;c__Clostridia;o__Clostridiales;f__Peptostreptococcaceae;g__Romboutsia;s__Romboutsia sp. Frifi	5.49938e-05	0.000369057	0	0	0.000123771		0	0.00012788	0	0	0		0.000107153	0	0.000179529
k__Bacteria;p__Firmicutes;c__Clostridia;o__Clostridiales;f__Clostridiaceae;g__Clostridium;s__Clostridium butyricum	0.00017873	0.000264557	0.000328056	0	6.02293e-05		0.000231363	0.00024015	0.000114151	0	0		0.00015712	0	0.000237069
k__Bacteria;p__Actinobacteria;c__Actinobacteria;o__Propionibacteriales;f__Propionibacteriaceae;g__Tessaracoccus;s__Tessaracoccus flavus	0.000166081	0.000160929	0.000107102	0.000168729	0.000204479		9.29295e-05	0.0003212	0.000120114	7.66091e-05	0.000210924		0.000235396	0	0.000856862
k__Bacteria;p__Firmicutes;c__Bacilli;o__Lactobacillales;f__Leuconostocaceae;g__Leuconostoc;s__Leuconostoc carnosum	0	0	0	8.43647e-05	5.45075e-05		0	0	0	0	0		0	0	1.23518e-05
k__Bacteria;p__Firmicutes;c__Clostridia;o__Clostridiales;f__Peptostreptococcaceae;g__Romboutsia;s__Romboutsia ilealis	5.49938e-05	0.000155007	0.000112502	0.000183915	0.000180086		0.000140356	6.00375e-05	0	0	6.48997e-05		0.000141974	0	8.6157e-05
k__Bacteria;p__Proteobacteria;c__Gammaproteobacteria;o__Enterobacterales;f__Morganellaceae;g__Photorhabdus;s__Photorhabdus thracensis	0.000235373	7.41945e-05	5.85011e-05	0.00036783	9.21509e-05		0.000726132	0.000491106	0.000121818	0.000475742	0.00115976		2.54789e-05	0	3.8951e-05
k__Bacteria;p__Proteobacteria;c__Alphaproteobacteria;o__Rhodobacterales;f__Rhodobacteraceae;g__Paracoccus;s__Paracoccus zhejiangensis	0	0.00010955	0	0	0		0	0	0	0	0		7.11992e-05	0	0.00173298
k__Bacteria;p__Bacteroidetes;c__Flavobacteriia;o__Flavobacteriales;f__Flavobacteriaceae;g__Flavobacterium;s__Flavobacterium psychrophilum	5.49938e-05	0.000240871	0.000229954	0.000396514	0.000102089		0	0.000138086	0.000212116	0.000153218	0		9.42717e-05	0.000693353	0.000390794
k__Bacteria;p__Firmicutes;c__Bacilli;o__Bacillales;f__unidentified;g__Gemella;s__Gemella sp. oral taxon 928	0.000160582	7.83745e-05	0.000302856	8.94266e-05	6.02293e-05		0.0002006	0.000180112	8.51873e-05	0	0		0.000102906	0	0.000159473
k__Bacteria;p__Firmicutes;c__Bacilli;o__Lactobacillales;f__Streptococcaceae;g__Streptococcus;s__Streptococcus iniae	0	9.7881e-05	0	0	0.000146056		0	6.00375e-05	0	0	0		7.07746e-05	8.69953e-05	9.45954e-05
k__Bacteria;p__Firmicutes;c__Bacilli;o__Bacillales;f__Staphylococcaceae;g__Staphylococcus;s__Staphylococcus lugdunensis	0.000329963	0.000206909	0.000171903	0.000415074	3.01147e-05		0	0.00019272	0	0	0		0.000187694	0.00115008	0.000158128
k__Bacteria;p__Firmicutes;c__Clostridia;o__Clostridiales;f__Peptostreptococcaceae;g__Peptostreptococcus;s__Peptostreptococcus anaerobius	0.000160032	0.00013254	0.000300156	0.000427729	0.000168341		6.72938e-05	0.000180112	0	0	6.48997e-05		0.000103472	0	9.44119e-05
k__Bacteria;p__Actinobacteria;c__Actinobacteria;o__Micrococcales;f__Microbacteriaceae;g__Leifsonia;s__Unclassified_Leifsonia	0	0.000157446	4.90509e-05	8.43647e-05	0.000146056		0	0.000180112	0	7.66091e-05	0		0.00010786	0	0.000334172
k__Bacteria;p__Firmicutes;c__Clostridia;o__Unclassified_Clostridia;f__Unclassified_Clostridia;g__Unclassified_Clostridia;s__Unclassified_Clostridia	5.49938e-05	0.000238781	4.50009e-05	0.000168729	0.000125578		0.000132665	0	0	0.000229827	0		0.000390959	0	0.000418983
k__Bacteria;p__Firmicutes;c__Tissierellia;o__Tissierellales;f__Gottschalkiaceae;g__Gottschalkia;s__Gottschalkia acidurici	0	9.61394e-05	0	9.44885e-05	5.33029e-05		0	0.000247354	0	0	0		8.64865e-05	0	0.000126392
k__Bacteria;p__Actinobacteria;c__Actinobacteria;o__Corynebacteriales;f__Corynebacteriaceae;g__Corynebacterium;s__Corynebacterium urealyticum	5.49938e-05	0.000169463	9.00017e-05	8.43647e-05	0.000465874		7.8189e-05	0.000182514	0	7.66091e-05	0		0.000102198	8.69953e-05	0.000347624
k__Bacteria;p__Bacteroidetes;c__Flavobacteriia;o__Flavobacteriales;f__Flavobacteriaceae;g__Chryseobacterium;s__Chryseobacterium piperi	0.000104488	3.48331e-05	0.000824866	0	0		0	0.00020893	0.000117558	7.96735e-05	0		0.000179909	0.000815146	0.000137888
k__Bacteria;p__Firmicutes;c__Clostridia;o__Clostridiales;f__Lachnospiraceae;g__Butyrivibrio;s__Butyrivibrio hungatei	0	7.61103e-05	0	0	6.02293e-05		0	0.00024015	0	0	0		0.00187312	0	0.00015238
k__Bacteria;p__Fusobacteria;c__Fusobacteriia;o__Fusobacteriales;f__Leptotrichiaceae;g__Sneathia;s__Sneathia amnii	5.49938e-05	0.000120174	0.000157503	8.43647e-05	9.0344e-05		0.000335828	9.06566e-05	8.51873e-05	0	0		5.80352e-05	0	0.000137154
k__Bacteria;p__Firmicutes;c__Clostridia;o__Clostridiales;f__Peptostreptococcaceae;g__Acetoanaerobium;s__Acetoanaerobium sticklandii	0	0.000587809	9.00017e-05	8.43647e-05	0.000120459		6.66529e-05	0	0	0	0		7.51626e-05	0.000241847	0.000275837
k__Bacteria;p__Firmicutes;c__Bacilli;o__Lactobacillales;f__Enterococcaceae;g__Enterococcus;s__Enterococcus faecium	0.000109988	0.000109202	4.50009e-05	0.000370361	0.000154488		0	0.000221538	0.000170375	0	0		0.000358119	0	0.000246364
k__Bacteria;p__unidentified;c__unidentified;o__unidentified;f__unidentified;g__unidentified;s__uncultured bacterium Contig11	0.000109988	0.000257939	0	0.000253094	0.000101486		0	0.000431669	8.51873e-05	7.66091e-05	0.000129799		0.00052444	0	0.000392323
k__Bacteria;p__Actinobacteria;c__Actinobacteria;o__Micrococcales;f__Micrococcaceae;g__Arthrobacter;s__Unclassified_Arthrobacter	0.000117687	0.000399187	0.000198454	0.000506188	0.000271032		0	0.000344015	0.000255562	0	0		0.000342124	0	0.000316806
k__Bacteria;p__Firmicutes;c__Bacilli;o__Lactobacillales;f__Enterococcaceae;g__Enterococcus;s__Enterococcus cecorum	0.000236473	5.22497e-05	0.000319056	8.43647e-05	0.000333972		0	0	0	0	0		0.000213315	0	0.000233828
k__Bacteria;p__Actinobacteria;c__Actinobacteria;o__Corynebacteriales;f__Corynebacteriaceae;g__Corynebacterium;s__Corynebacterium terpenotabidum	5.49938e-05	0.00039135	9.00017e-05	0.000660576	0.000493278		7.24209e-05	0.000120675	8.51873e-05	0.000106487	0		0.00011607	0	0.000620832
k__Bacteria;p__Firmicutes;c__Clostridia;o__Clostridiales;f__Lachnospiraceae;g__Butyrivibrio;s__Butyrivibrio fibrisolvens	0	0.000113382	0.000135003	0.000168729	0.000134914		0	0	0	0	7.07407e-05		0.0018216	8.69953e-05	4.67779e-05
k__Bacteria;p__Proteobacteria;c__Betaproteobacteria;o__Neisseriales;f__Neisseriaceae;g__Neisseria;s__Neisseria sp. KEM232	0.000320614	0.000332656	0.000399608	0	0.000197251		0	6.00375e-05	0	0	6.48997e-05		0.000256346	0.000173991	0.000591297
k__Bacteria;p__Proteobacteria;c__Gammaproteobacteria;o__Pseudomonadales;f__Moraxellaceae;g__Psychrobacter;s__Psychrobacter maritimus	0.000220525	0.000166328	0.000218254	0	0		0	0	0	0	0		0	0	0
k__Bacteria;p__Proteobacteria;c__Deltaproteobacteria;o__Desulfovibrionales;f__Desulfovibrionaceae;g__Desulfovibrio;s__Unclassified_Desulfovibrio	0.000230974	0.00150549	0	0	0.000104498		0	0.000120075	0.000170375	0	6.48997e-05		0.000551476	0	0.000419289
k__Bacteria;p__Firmicutes;c__Clostridia;o__Clostridiales;f__Clostridiaceae;g__Clostridium;s__Clostridium chauvoei	0	0.000226764	0.000289806	0.000253094	0.000113833		0.000231363	0.000120075	8.6891e-05	0	0		6.21401e-05	0	0.000252968
k__Bacteria;p__Bacteroidetes;c__Bacteroidia;o__Bacteroidales;f__Bacteroidaceae;g__Bacteroides;s__Bacteroides vulgatus	0	0.000396401	4.50009e-05	0	0.000235497		0	0	0	0	0		0.000326271	0	0.000767831
k__Bacteria;p__Firmicutes;c__Clostridia;o__Clostridiales;f__Clostridiaceae;g__Clostridium;s__Clostridium novyi	0	0.00019524	5.0851e-05	0.000253094	9.456e-05		6.92165e-05	0.000120075	0.000120114	0	0		0.000139992	0	0.000199097
k__Bacteria;p__Proteobacteria;c__Gammaproteobacteria;o__Pseudomonadales;f__Pseudomonadaceae;g__Pseudomonas;s__Pseudomonas litoralis	5.49938e-05	0.00197904	9.00017e-05	0	3.25238e-05		0.000240976	0	0	0	0.000129799		9.11577e-05	0	3.05738e-05
k__Bacteria;p__Actinobacteria;c__Actinobacteria;o__Micrococcales;f__Intrasporangiaceae;g__Unclassified_Intrasporangiaceae;s__Unclassified_Intrasporangiaceae	0	0.000148912	0.000270905	0.000354332	0.000396309		0	0.000180713	8.51873e-05	0.000196119	0		0.000171699	0	0.000667365
k__Bacteria;p__Bacteroidetes;c__Flavobacteriia;o__Flavobacteriales;f__Flavobacteriaceae;g__Weeksella;s__Weeksella virosa	0.0013402	0.000364006	9.54018e-05	9.11139e-05	0		0	0	8.85948e-05	0	6.48997e-05		5.40718e-05	0	0.00153083
k__Bacteria;p__Actinobacteria;c__Actinobacteria;o__Actinomycetales;f__Actinomycetaceae;g__Actinomyces;s__Actinomyces pacaensis	0	0.00204975	0.000135003	0.000168729	0.000499301		0.000190345	0.000174709	0	7.66091e-05	6.48997e-05		7.07746e-05	0	0.000135564
k__Bacteria;p__Actinobacteria;c__Coriobacteriia;o__Coriobacteriales;f__Atopobiaceae;g__Libanicoccus;s__Libanicoccus massiliensis	5.49938e-05	0.000168244	9.00017e-05	0	7.1974e-05		0	0.000120075	0	0	0		0.000577379	0	0.000145715
k__Bacteria;p__Actinobacteria;c__Coriobacteriia;o__Eggerthellales;f__Eggerthellaceae;g__Slackia;s__Slackia heliotrinireducens	0	0.00057283	0	0	9.12474e-05		0	0.00028878	0.000193375	0	0		0.0014288	8.87352e-05	0.000216524
k__Bacteria;p__Bacteroidetes;c__Flavobacteriia;o__Flavobacteriales;f__Blattabacteriaceae;g__Blattabacterium;s__Unclassified_Blattabacterium	0	0.000266996	0.000291606	0.000428573	6.565e-05		0	0.00022394	8.51873e-05	0	0		5.66197e-05	0.00187127	0
k__Bacteria;p__Deinococcus-Thermus;c__Deinococci;o__Deinococcales;f__Deinococcaceae;g__Deinococcus;s__Unclassified_Deinococcus	0	8.34253e-05	0	0	6.02293e-05		0	6.84427e-05	0	0	6.48997e-05		0.000155704	0.000173991	9.11099e-05
k__Bacteria;p__Bacteroidetes;c__Flavobacteriia;o__Flavobacteriales;f__Flavobacteriaceae;g__Formosa;s__Formosa sp. Hel3_A1_48	0	0.000264557	0.000441458	0.000583804	0		0	0.000202927	0	8.04396e-05	0		1.41549e-05	0.00163464	0
k__Bacteria;p__Proteobacteria;c__Gammaproteobacteria;o__Pseudomonadales;f__Moraxellaceae;g__Psychrobacter;s__Psychrobacter cryohalolentis	0.000593383	0.000198897	0.000146253	0	3.01147e-05		0	0	8.51873e-05	0	0		0.000315796	8.69953e-05	1.22295e-05
k__Eukaryota;p__Ascomycota;c__Eurotiomycetes;o__Eurotiales;f__Aspergillaceae;g__Aspergillus;s__Unclassified_Aspergillus	8.08408e-05	5.4688e-05	0	8.43647e-05	6.02293e-05		6.40893e-05	6.00375e-05	8.51873e-05	0.000229827	0.000192103		4.06246e-05	0	2.29304e-05
k__Bacteria;p__Firmicutes;c__Clostridia;o__Clostridiales;f__Lachnospiraceae;g__Butyrivibrio;s__Butyrivibrio proteoclasticus	0	0.000251321	4.50009e-05	0	0.00029934		0	0.000145891	0	0.000288816	0		0.00190596	0	0.000165099
k__Bacteria;p__Bacteroidetes;c__Flavobacteriia;o__Flavobacteriales;f__Flavobacteriaceae;g__Polaribacter;s__Polaribacter sp. KT 15	0	0.000282322	0.000363607	0.000293589	0		0	6.00375e-05	0.000173782	0	0		4.48711e-05	0.00173295	1.07008e-05
k__Bacteria;p__Actinobacteria;c__Actinobacteria;o__Corynebacteriales;f__Corynebacteriaceae;g__Corynebacterium;s__Corynebacterium diphtheriae	5.49938e-05	0.000134282	0.000209254	0.000253094	0.0008143		0	0.00024015	0.000170375	0.000160879	0		0.000318344	0	0.000694881
k__Bacteria;p__Firmicutes;c__Clostridia;o__Clostridiales;f__Clostridiaceae;g__Clostridium;s__Clostridium sp. SY8519	5.88433e-05	0.00025045	9.00017e-05	0.000168729	0.000120459		0.000103825	0.000674821	8.51873e-05	7.66091e-05	0		0.000495139	0	0.000113368
k__Bacteria;p__Proteobacteria;c__Gammaproteobacteria;o__Pseudomonadales;f__Moraxellaceae;g__Psychrobacter;s__Psychrobacter sp. G	0.000949192	0.000153962	0.000219604	0	0		0	9.48592e-05	0	0	0		0.000415164	0.000697703	0
k__Bacteria;p__Firmicutes;c__Bacilli;o__Bacillales;f__Bacillaceae;g__Anoxybacillus;s__Anoxybacillus flavithermus	5.49938e-05	0.000123309	0.000192604	0.000218505	3.55353e-05		0.000284557	0	0.000340749	7.66091e-05	0		8.87513e-05	8.69953e-05	0.000138499
k__Bacteria;p__unidentified;c__unidentified;o__unidentified;f__unidentified;g__unidentified;s__candidate division SR1 bacterium RAAC1_SR1_1	5.49938e-05	0	9.31518e-05	0	3.01147e-05		0	0	0	0	0.000129799		0.000115787	0	0.0010743
k__Bacteria;p__Firmicutes;c__Bacilli;o__Lactobacillales;f__Streptococcaceae;g__Streptococcus;s__Streptococcus salivarius	5.49938e-05	6.32221e-05	5.85011e-05	8.43647e-05	0.000226763		0	0.000120075	8.51873e-05	0	0		4.41633e-05	0.000176601	3.95014e-05
k__Bacteria;p__Actinobacteria;c__Actinobacteria;o__Propionibacteriales;f__Propionibacteriaceae;g__Tessaracoccus;s__Tessaracoccus aquimaris	0.000124836	0.000129405	0.000135003	0	6.02293e-05		0	0	0	0	0.000172633		0.000238086	8.69953e-05	0.000793329
k__Bacteria;p__Actinobacteria;c__Actinobacteria;o__Corynebacteriales;f__Nocardiaceae;g__Unclassified_Nocardiaceae;s__Unclassified_Nocardiaceae	0	5.34688e-05	4.50009e-05	0.000168729	0.000409559		6.40893e-05	0.000217936	8.60392e-05	0.000306436	6.48997e-05		9.49795e-05	0	0.000244101
k__Bacteria;p__Proteobacteria;c__Gammaproteobacteria;o__Pseudomonadales;f__Moraxellaceae;g__Acinetobacter;s__Acinetobacter sp. TGL-Y2	0.000452599	0.000144732	0.000268655	8.43647e-05	0		0	0	0	0	0		0.000287062	0.00106482	9.37393e-05
k__Bacteria;p__Proteobacteria;c__Gammaproteobacteria;o__Enterobacterales;f__Enterobacteriaceae;g__Klebsiella;s__Klebsiella pneumoniae	5.49938e-05	0.000276227	7.06513e-05	0.000283465	6.20362e-05		0.000314679	0.00030439	0.000446381	0.000123341	0.000194699		0.000279277	8.69953e-05	0.000228509
k__Bacteria;p__Proteobacteria;c__Alphaproteobacteria;o__Rhodospirillales;f__Acetobacteraceae;g__Acetobacter;s__Unclassified_Acetobacter	0	0	6.70513e-05	0.000151856	0		0	0	0	7.66091e-05	0.000194699		9.24316e-05	0.000123533	2.83113e-05
k__Bacteria;p__Proteobacteria;c__Gammaproteobacteria;o__Pseudomonadales;f__Moraxellaceae;g__Acinetobacter;s__Acinetobacter sp. TTH0-4	0.000216125	0.000177475	0.000498159	0	9.51623e-05		6.40893e-05	0.000244953	0	0	0		0.000352457	0.000272295	0.000136176
k__Bacteria;p__Actinobacteria;c__Actinobacteria;o__Micrococcales;f__Intrasporangiaceae;g__Phycicoccus;s__Phycicoccus dokdonensis	5.49938e-05	0.000152917	4.50009e-05	0.000421823	0.000130999		0.000292247	0.00020893	8.51873e-05	9.19309e-05	0		0.000312824	0	0.000706316
k__Bacteria;p__Bacteroidetes;c__Flavobacteriia;o__Flavobacteriales;f__Flavobacteriaceae;g__Lacinutrix;s__Lacinutrix sp. 5H-3-7-4	0.000383856	0.000106589	0.000193504	0.000264061	3.79445e-05		0	0.000120075	0	0.000114914	0		6.04415e-05	0.00150328	6.60394e-05
k__Bacteria;p__Actinobacteria;c__Actinobacteria;o__Actinomycetales;f__Unclassified_Actinomycetales;g__Unclassified_Actinomycetales;s__Unclassified_Actinomycetales	5.49938e-05	0.000685864	0.000193054	8.43647e-05	0.000314999		0	0.000180112	0	7.89074e-05	0		0.000320184	0	0.000211815
k__Bacteria;p__Actinobacteria;c__Actinobacteria;o__Corynebacteriales;f__Corynebacteriaceae;g__Corynebacterium;s__Corynebacterium stationis	0.000164981	0.000130972	9.00017e-05	0.000287684	0.000760997		0	0.000456885	9.45579e-05	0	0		9.89429e-05	0	0.000670789
k__Bacteria;p__Actinobacteria;c__Actinobacteria;o__Propionibacteriales;f__Propionibacteriaceae;g__Tessaracoccus;s__Tessaracoccus sp. Marseille-P5995	0	0.000192975	4.50009e-05	0	0.000201768		0	0.000182514	0	0.000116446	0.000129799		0.000189959	0	0.00058237
k__Eukaryota;p__Unclassified_Dikarya;c__Unclassified_Dikarya;o__Unclassified_Dikarya;f__Unclassified_Dikarya;g__Unclassified_Dikarya;s__Unclassified_Dikarya	5.49938e-05	2.24674e-05	0.000130052	0.00016198	6.02293e-05		9.74158e-05	6.00375e-05	0.000134596	0.000208377	0.000342671		0.000188543	0.000113094	4.70837e-05
k__Bacteria;p__Proteobacteria;c__Gammaproteobacteria;o__Cardiobacteriales;f__Cardiobacteriaceae;g__Dichelobacter;s__Dichelobacter nodosus	0.000250772	8.70828e-05	0.000241205	0	0		0	0	0	0	0		0.00026498	8.69953e-05	0
k__Bacteria;p__Bacteroidetes;c__Flavobacteriia;o__Flavobacteriales;f__Flavobacteriaceae;g__Winogradskyella;s__Winogradskyella sp. J14-2	0.000161682	0.000287547	0.000288005	0.000685885	7.52866e-05		0	0.000130882	0	7.81413e-05	0		0.000202274	0.00125969	6.40216e-05
k__Bacteria;p__Firmicutes;c__Clostridia;o__Clostridiales;f__Clostridiaceae;g__Clostridium;s__Clostridium acetobutylicum	0	6.96662e-05	0	0	0.000109617		0	0	8.51873e-05	0	0		5.66197e-05	0	5.24035e-05
k__Bacteria;p__Actinobacteria;c__Actinobacteria;o__Propionibacteriales;f__Nocardioidaceae;g__Micropruina;s__Micropruina glycogenica	0.000101738	0.000160929	9.94519e-05	8.43647e-05	9.0344e-05		0	6.00375e-05	0	0	0.000295294		0.000477162	8.69953e-05	0.00109075
k__Archaea;p__Euryarchaeota;c__Methanobacteria;o__Methanobacteriales;f__Methanobacteriaceae;g__Methanobrevibacter;s__Methanobrevibacter millerae	0.000164981	0.000139507	0	0.000168729	0.000119555		0	0.000315197	0.000129485	7.66091e-05	0		0.00251745	0	0.000128716
k__Bacteria;p__Bacteroidetes;c__Flavobacteriia;o__Flavobacteriales;f__Flavobacteriaceae;g__Flavobacterium;s__Unclassified_Flavobacterium	0	0.000539217	0.000327606	0.000272498	6.02293e-05		0	9.00562e-05	0.000170375	7.66091e-05	0		7.14823e-05	0.00129884	5.76622e-05
k__Bacteria;p__Bacteroidetes;c__Chitinophagia;o__Chitinophagales;f__Chitinophagaceae;g__Unclassified_Chitinophagaceae;s__Unclassified_Chitinophagaceae	0	0.000280407	0.000277205	0.000596458	0		0	0.000286379	0.000194227	7.96735e-05	0		5.73274e-05	0.00128579	3.13076e-05
k__Bacteria;p__Bacteroidetes;c__Flavobacteriia;o__Flavobacteriales;f__Flavobacteriaceae;g__Elizabethkingia;s__Unclassified_Elizabethkingia	5.49938e-05	0.000213004	0.00050851	0.000337459	0		0	0	0	0.000147089	0		0.000114089	0.000862994	0.000126148
k__Bacteria;p__Actinobacteria;c__Actinobacteria;o__Bifidobacteriales;f__Bifidobacteriaceae;g__Bifidobacterium;s__Unclassified_Bifidobacterium	0	0.000170682	0.000253355	0.000337459	6.9866e-05		0	0	0	0	0		0.000942859	0	0.000180324
k__Bacteria;p__Bacteroidetes;c__Cytophagia;o__Cytophagales;f__Flammeovirgaceae;g__Marivirga;s__Marivirga tractuosa	0	0.000195414	0.000319506	0.000586335	0		0	0.000121276	8.51873e-05	7.89074e-05	0		4.24648e-05	0.00123359	0
k__Bacteria;p__Firmicutes;c__Negativicutes;o__Selenomonadales;f__Sporomusaceae;g__Pelosinus;s__Pelosinus sp. UFO1	0	0.000129579	0.000198004	0.000519687	3.01147e-05		0	6.00375e-05	0	0.000153218	0		9.00253e-05	0.00108048	1.93226e-05
k__Bacteria;p__Firmicutes;c__Tissierellia;o__Unclassified_Tissierellia;f__Unclassified_Tissierellia;g__Unclassified_Tissierellia;s__Unclassified_Tissierellia	0	0.000118433	0.000306906	0	0.000214718		0.000128179	0	0	0	0		3.6095e-05	0	7.5395e-05
k__Bacteria;p__Bacteroidetes;c__Flavobacteriia;o__Flavobacteriales;f__Flavobacteriaceae;g__Capnocytophaga;s__Capnocytophaga stomatis	0	0.000231118	0.000135003	0	4.96892e-05		0	0	0.000172078	0	0		3.53873e-05	0	0.00014174
k__Bacteria;p__Firmicutes;c__Clostridia;o__Clostridiales;f__Clostridiaceae;g__Mordavella;s__Mordavella sp. Marseille-P3756	0	0.000150131	0	0	0		0	0	0.000220635	0	0.000129799		0.000653108	8.69953e-05	0.000159962
k__Bacteria;p__Actinobacteria;c__Coriobacteriia;o__Coriobacteriales;f__Unclassified_Coriobacteriales;g__Unclassified_Coriobacteriales;s__Unclassified_Coriobacteriales	0	8.16836e-05	9.00017e-05	0	3.01147e-05		0	0.000298386	0	0	0		0.000277578	0	4.57384e-05
k__Bacteria;p__unidentified;c__unidentified;o__unidentified;f__unidentified;g__unidentified;s__uncultured bacterium Ad_143_A19	0	0.000717214	0	8.43647e-05	9.0344e-05		0	0.000333808	0.000288785	0	0.000129799		0.00215112	0	3.66886e-05
k__Bacteria;p__Bacteroidetes;c__Sphingobacteriia;o__Sphingobacteriales;f__Sphingobacteriaceae;g__Sphingobacterium;s__Sphingobacterium sp. ML3W	0	0.000193498	0.000150753	0.00036783	5.84224e-05		0	0.000209531	0	0	6.48997e-05		0.000131358	0.00121271	0.000120094
k__Eukaryota;p__Apicomplexa;c__Aconoidasida;o__Haemosporida;f__Plasmodiidae;g__Plasmodium;s__Plasmodium reichenowi	0	0	0	0	0		0	0	0.00291426	0	0		0.000194489	0.00120315	0
k__Bacteria;p__Proteobacteria;c__Gammaproteobacteria;o__Pseudomonadales;f__Moraxellaceae;g__Acinetobacter;s__Acinetobacter sp. ACNIH2	0.000310165	0.000332308	0.000152103	0	6.02293e-05		0	0	8.51873e-05	0	0		0.00023667	0.000454116	0.00037459
k__Bacteria;p__Bacteroidetes;c__Bacteroidia;o__Bacteroidales;f__Rikenellaceae;g__Mucinivorans;s__Mucinivorans hirudinis	0	0.000267518	9.00017e-05	0	0.000368603		0	6.00375e-05	0	7.66091e-05	0		0.000314381	0	0.000229426
k__Bacteria;p__Bacteroidetes;c__Flavobacteriia;o__Flavobacteriales;f__Flavobacteriaceae;g__Seonamhaeicola;s__Seonamhaeicola sp. S2-3	0	0.00026926	0.000223654	9.11139e-05	3.01147e-05		0	6.24389e-05	9.02985e-05	0	0		0.000101349	0.00161376	6.52445e-05
k__Bacteria;p__unidentified;c__unidentified;o__unidentified;f__unidentified;g__unidentified;s__uncultured bacterium Contigcl_1493	0	0.00113974	4.50009e-05	0	3.01147e-05		0	0.000307992	0.000170375	0	6.48997e-05		0.00178607	0	7.25822e-05
k__Bacteria;p__Actinobacteria;c__Actinobacteria;o__Micrococcales;f__Intrasporangiaceae;g__Arsenicicoccus;s__Arsenicicoccus sp. oral taxon 190	0.000109988	0.000282671	0	0	0.000121362		0.000128179	0.000145291	8.51873e-05	0.000153218	6.48997e-05		0.000212324	0	0.00103719
k__Bacteria;p__Proteobacteria;c__Gammaproteobacteria;o__Pseudomonadales;f__Moraxellaceae;g__Acinetobacter;s__Acinetobacter pittii	0.000849104	7.19304e-05	0.000147153	8.43647e-05	0		0	0.000129081	0	0	0		0.000209917	0.000205309	0.000386331
k__Bacteria;p__Proteobacteria;c__Epsilonproteobacteria;o__Campylobacterales;f__Campylobacteraceae;g__Campylobacter;s__Campylobacter lari	0	0.000216836	0.000478809	0.000302869	6.02293e-05		0.000105747	0.000193921	0	0	0		2.83098e-05	0.00109527	4.20696e-05
k__Bacteria;p__Bacteroidetes;c__Chitinophagia;o__Chitinophagales;f__Chitinophagaceae;g__Chitinophaga;s__Unclassified_Chitinophaga	0	0.00014926	0.000144903	0.000382172	0.000311988		0	0.00024075	0	0	0		0.00010418	0.001465	7.7046e-06
k__Bacteria;p__Bacteroidetes;c__Flavobacteriia;o__Flavobacteriales;f__Flavobacteriaceae;g__Chryseobacterium;s__Chryseobacterium sp. StRB126	0.000300816	1.74166e-05	0.000928368	8.43647e-05	0		0	6.00375e-05	0	0	6.48997e-05		7.07746e-05	0	0.000358325
k__Bacteria;p__Bacteroidetes;c__Flavobacteriia;o__Flavobacteriales;f__Flavobacteriaceae;g__Maribacter;s__Maribacter sp. HTCC2170	0.000293117	0.000118955	0.000295656	0.000298651	0		0	0.000180112	0.000176338	0	0		0.000108002	0.00106308	3.28363e-05
k__Bacteria;p__Bacteroidetes;c__Bacteroidia;o__Bacteroidales;f__unidentified;g__unidentified;s__Bacteroidales bacterium CF	0	0.000418868	0.000214654	0.000177166	9.30543e-05		0	0.00024075	0	0	0		0.000634565	0	0.000108109
k__Bacteria;p__Bacteroidetes;c__Flavobacteriia;o__Flavobacteriales;f__Flavobacteriaceae;g__Chryseobacterium;s__Chryseobacterium sp. T16E-39	0.000167181	1.77649e-05	0.00103097	0.000146795	0		6.40893e-05	0	0	0	0		6.41218e-05	9.13451e-05	9.66132e-05
k__Bacteria;p__unidentified;c__unidentified;o__unidentified;f__unidentified;g__unidentified;s__uncultured bacterium LAB20	0	0.00096122	0	0	0		0	0.00024015	0.000192523	0	0		0.00263211	0	1.68767e-05
k__Bacteria;p__Bacteroidetes;c__Cytophagia;o__Cytophagales;f__Hymenobacteraceae;g__Pontibacter;s__Pontibacter korlensis	0	0.00018688	0.000121052	0	0.000242122		0	0	0	0	6.48997e-05		0.000340284	0	8.96424e-05
k__Eukaryota;p__unidentified;c__unidentified;o__unidentified;f__unidentified;g__unidentified;s__unidentified	0	2.92598e-05	0.000165603	8.77393e-05	3.43307e-05		9.6134e-05	0.000120075	0.000135448	0	0.000111628		0.00112617	0.000274905	0.000188579
k__Bacteria;p__Firmicutes;c__Negativicutes;o__Selenomonadales;f__Selenomonadaceae;g__Selenomonas;s__Selenomonas ruminantium	0	0.000152569	0.000119252	0.000168729	0		6.40893e-05	0.000189118	0.000232561	0	0		0.00136821	0	5.06302e-05
k__Bacteria;p__Firmicutes;c__Bacilli;o__Bacillales;f__Staphylococcaceae;g__Staphylococcus;s__Staphylococcus equorum	0.000109988	9.82294e-05	0	0.000703602	0.000480329		0	6.00375e-05	0	0.000229827	0		2.83098e-05	0	0.000438979
k__Bacteria;p__Bacteroidetes;c__Bacteroidia;o__Bacteroidales;f__Odoribacteraceae;g__Odoribacter;s__Odoribacter splanchnicus	0	0.000309492	0.000225004	0	0		0	0.000191519	8.51873e-05	0	0		0.000278852	0	0.000151157
k__Bacteria;p__Proteobacteria;c__Gammaproteobacteria;o__Pseudomonadales;f__Moraxellaceae;g__Acinetobacter;s__Acinetobacter schindleri	0.000405304	0.000495327	0.000360007	0	0.000126783		6.40893e-05	0	0	0	0		8.0683e-05	0.000173991	0.000633306
k__Bacteria;p__Proteobacteria;c__Betaproteobacteria;o__Neisseriales;f__Neisseriaceae;g__Neisseria;s__Neisseria elongata	6.26929e-05	0.000164761	5.0851e-05	8.43647e-05	0.000103293		0	0	0	0	0		0.000365197	0.000260986	0.000412502
k__Bacteria;p__Firmicutes;c__Bacilli;o__Lactobacillales;f__Enterococcaceae;g__Vagococcus;s__Vagococcus teuberi	5.49938e-05	9.66619e-05	0	0.000415918	0.000122868		0	0.000180112	8.51873e-05	0.000153218	0		9.21485e-05	8.69953e-05	7.98588e-05
k__Bacteria;p__Proteobacteria;c__Gammaproteobacteria;o__Pasteurellales;f__Pasteurellaceae;g__Haemophilus;s__[Haemophilus] ducreyi	0.000166631	4.44122e-05	0	0	9.0344e-05		0	6.00375e-05	0	0	0		7.07746e-05	0.000243587	0.000452125
k__Bacteria;p__Bacteroidetes;c__Cytophagia;o__Cytophagales;f__Hymenobacteraceae;g__Hymenobacter;s__Hymenobacter sp. APR13	0.000294217	0.00111309	4.50009e-05	8.43647e-05	0.000122567		0	0.000314596	0	7.66091e-05	0		0.00109545	0	7.69237e-05
k__Bacteria;p__Firmicutes;c__Bacilli;o__Bacillales;f__Staphylococcaceae;g__Macrococcus;s__Macrococcus caseolyticus	0.000113287	5.22497e-05	0	0.000530654	0.000120459		6.40893e-05	0.000120075	8.51873e-05	0	0		0.000163348	0	0.000164732
k__Bacteria;p__Proteobacteria;c__Alphaproteobacteria;o__Rhodobacterales;f__Rhodobacteraceae;g__Paracoccus;s__Paracoccus sp. BM15	0	3.48331e-05	0	0	0		0	0	8.51873e-05	0	6.61977e-05		0	0	0.00154551
k__Bacteria;p__Firmicutes;c__Clostridia;o__Clostridiales;f__Lachnospiraceae;g__Roseburia;s__Roseburia hominis	5.49938e-05	0.00015344	0.000180003	0	3.37284e-05		0	0.000238349	0	0	0		0.000554731	0	0.000130244
k__Bacteria;p__Proteobacteria;c__Betaproteobacteria;o__Burkholderiales;f__Alcaligenaceae;g__Achromobacter;s__Unclassified_Achromobacter	0	0.000216139	0.000180453	0	7.67924e-05		0.000160223	0.000548742	0	8.50361e-05	0		0.00023483	0	0.000579007
k__Bacteria;p__Firmicutes;c__Bacilli;o__Bacillales;f__Listeriaceae;g__Listeria;s__Listeria monocytogenes	0.000123186	7.10595e-05	6.03011e-05	0.000207537	0.000152681		0	0.000495309	0	0	0		6.14323e-05	8.69953e-05	0.000195856
k__Bacteria;p__Actinobacteria;c__Actinobacteria;o__Actinomycetales;f__Actinomycetaceae;g__Unclassified_Actinomycetaceae;s__Unclassified_Actinomycetaceae	0	0.000531379	0.000448209	0.000168729	0.00017858		0.000290325	0.000120075	0.000141411	0	0		0.000149901	0.000173991	0.000141129
k__Bacteria;p__Firmicutes;c__Clostridia;o__Clostridiales;f__Clostridiaceae;g__Clostridium;s__Clostridium pasteurianum	0	0.000221364	0.000141753	8.43647e-05	3.22227e-05		6.40893e-05	0	0	0	0		2.83098e-05	0	0.000168278
k__Bacteria;p__Proteobacteria;c__Alphaproteobacteria;o__Rhodospirillales;f__Acetobacteraceae;g__Unclassified_Acetobacteraceae;s__Unclassified_Acetobacteraceae	0	3.48331e-05	0	0.000168729	3.01147e-05		0	0	0	0.000153218	0		4.21817e-05	0	0
k__Bacteria;p__Firmicutes;c__Clostridia;o__Clostridiales;f__Clostridiaceae;g__Clostridium;s__Clostridium tetani	0	4.05806e-05	0.000270005	0	7.04683e-05		0.000198677	0	0	0	0		0	0	4.42097e-05
k__Bacteria;p__Tenericutes;c__Mollicutes;o__Entomoplasmatales;f__Spiroplasmataceae;g__Spiroplasma;s__Unclassified_Spiroplasma	6.10431e-05	0.000247663	0.000194854	0.000322273	3.01147e-05		0	0.000120075	0	0	0		5.44964e-05	0.00134756	5.66227e-05
k__Bacteria;p__Firmicutes;c__Clostridia;o__Clostridiales;f__Ruminococcaceae;g__Ruminococcus;s__Ruminococcus champanellensis	0	0.000831815	7.29014e-05	0	6.20362e-05		0.00013651	0.000241351	0	0	0		0.000739311	0	0.000253763
k__Bacteria;p__Fusobacteria;c__Fusobacteriia;o__Fusobacteriales;f__Fusobacteriaceae;g__Fusobacterium;s__Fusobacterium mortiferum	5.49938e-05	0.000137242	0.000135003	0.000253094	0		7.88299e-05	6.00375e-05	0	0	0		6.3414e-05	0	3.61994e-05
k__Bacteria;p__Actinobacteria;c__Actinobacteria;o__Micrococcales;f__Dermabacteraceae;g__Brachybacterium;s__Unclassified_Brachybacterium	5.49938e-05	0.000232859	0.000171453	0.000337459	8.88382e-05		0	0.000180112	0	0.000410625	0		0.00013433	8.69953e-05	0.000506791
k__Bacteria;p__Firmicutes;c__Negativicutes;o__Selenomonadales;f__Selenomonadaceae;g__Selenomonas;s__Unclassified_Selenomonas	0	0.000334746	0.000106652	0.000253094	3.01147e-05		6.40893e-05	0.000120075	8.51873e-05	7.66091e-05	0		0.000970603	0	0.00016198
k__Bacteria;p__Proteobacteria;c__Gammaproteobacteria;o__Pasteurellales;f__Pasteurellaceae;g__Actinobacillus;s__Unclassified_Actinobacillus	0.000219975	0.000104499	4.50009e-05	0	6.65534e-05		0	0	0	0	0		4.54373e-05	8.69953e-05	0.000554548
k__Bacteria;p__Actinobacteria;c__Actinobacteria;o__Micrococcales;f__Microbacteriaceae;g__Clavibacter;s__Unclassified_Clavibacter	0	7.71553e-05	6.84013e-05	8.43647e-05	0		0	0.000202927	0.000198486	0	0		0.000153439	0	0.000447601
k__Bacteria;p__Bacteroidetes;c__Chitinophagia;o__Chitinophagales;f__Chitinophagaceae;g__Filimonas;s__Filimonas lacunae	0	3.64006e-05	0.000114302	0.000326491	3.01147e-05		0	6.00375e-05	8.51873e-05	7.66091e-05	0		0.000102906	0.00103089	3.95625e-05
k__Bacteria;p__Bacteroidetes;c__Flavobacteriia;o__Flavobacteriales;f__Flavobacteriaceae;g__Flavobacterium;s__Flavobacterium johnsoniae	0.000193028	0.000188099	0.000226354	0.000280934	0.0001051		0	6.06378e-05	0	0	0		8.69112e-05	0.000269686	0.000120461
k__Bacteria;p__Proteobacteria;c__Betaproteobacteria;o__Neisseriales;f__Neisseriaceae;g__Vitreoscilla;s__Vitreoscilla sp. C1	0.000149583	0.000215094	0.000163803	0	0		0	0.000286379	0	0	0.000129799		0.000435688	0.000269686	8.63404e-05
k__Bacteria;p__Firmicutes;c__Clostridia;o__Clostridiales;f__Clostridiaceae;g__Clostridium;s__Clostridium carboxidivorans	0	0.000128186	0.000146253	0	6.02293e-05		6.66529e-05	0	0	0	0		4.24648e-05	0	0.000136665
k__Bacteria;p__Bacteroidetes;c__Bacteroidia;o__Bacteroidales;f__Porphyromonadaceae;g__Porphyromonas;s__Porphyromonas levii	0	0.000100668	0.000225004	8.43647e-05	0.000389985		0	0	0	0	0		1.41549e-05	0	0.000120155
k__Bacteria;p__Actinobacteria;c__Actinobacteria;o__Corynebacteriales;f__Corynebacteriaceae;g__Corynebacterium;s__Corynebacterium pseudotuberculosis	5.49938e-05	4.19739e-05	4.50009e-05	9.02702e-05	0.000132806		6.40893e-05	0.00012848	8.51873e-05	0.000153218	6.48997e-05		8.01168e-05	8.69953e-05	0.000199097
k__Bacteria;p__Proteobacteria;c__Gammaproteobacteria;o__Pseudomonadales;f__Moraxellaceae;g__Acinetobacter;s__Acinetobacter larvae	0.000503193	0.000108853	0.000135003	0	0		6.40893e-05	0.000133884	0	0	0		0.000330942	0.000421927	1.45531e-05
k__Bacteria;p__Firmicutes;c__Bacilli;o__Lactobacillales;f__Enterococcaceae;g__Tetragenococcus;s__Tetragenococcus halophilus	0.00026067	7.66328e-05	4.50009e-05	0.000996347	6.17351e-05		0	0.000271369	0.000179745	0.000153218	0		0.000264838	0	0.000126453
k__Bacteria;p__Proteobacteria;c__Gammaproteobacteria;o__Oceanospirillales;f__Halomonadaceae;g__Halomonas;s__Unclassified_Halomonas	0.000127586	0.00029016	0.000269105	0	0.000141238		0	0.000136285	0	0.000153218	6.48997e-05		0.000309993	0.000202699	0.000225879
k__Bacteria;p__Firmicutes;c__Erysipelotrichia;o__Erysipelotrichales;f__Erysipelotrichaceae;g__Erysipelothrix;s__Erysipelothrix larvae	0	3.74456e-05	0	8.43647e-05	0		0	0	0	0.000128703	0		5.66197e-05	0	0.000552591
k__Bacteria;p__Firmicutes;c__Bacilli;o__Lactobacillales;f__Streptococcaceae;g__Streptococcus;s__Streptococcus gordonii	0	0	4.50009e-05	8.43647e-05	0		0.000110234	0.00024015	0	0	0		6.85098e-05	0.000113964	5.07525e-05
k__Bacteria;p__Firmicutes;c__Clostridia;o__Clostridiales;f__Eubacteriaceae;g__Eubacterium;s__Eubacterium limosum	0	0.000270827	0	0.000168729	0.000102089		0	0.000228743	0	0	0		0.000653533	0	0.000314238
k__Bacteria;p__Spirochaetes;c__Spirochaetia;o__Spirochaetales;f__Spirochaetaceae;g__Treponema;s__Treponema pedis	0	6.54862e-05	4.50009e-05	0	0.00036258		0	0	0	0	0		4.69943e-05	0	0.000257615
k__Bacteria;p__Firmicutes;c__Clostridia;o__Clostridiales;f__Clostridiaceae;g__Clostridium;s__Clostridium cochlearium	0	0.000134456	0.000191704	8.43647e-05	4.78823e-05		0	6.00375e-05	0	0	0		0.000116495	0	0.00010175
k__Bacteria;p__Bacteroidetes;c__Sphingobacteriia;o__Sphingobacteriales;f__Sphingobacteriaceae;g__Sphingobacterium;s__Sphingobacterium sp. PM2-P1-29	0.000810058	0.000362787	0.000144453	0	3.01147e-05		0	6.00375e-05	0	0	0		0	0.00055677	0.000532779
k__Bacteria;p__Proteobacteria;c__Betaproteobacteria;o__Burkholderiales;f__Comamonadaceae;g__Comamonas;s__Comamonas testosteroni	0.000103388	0.000256372	0.000180003	0.00013414	0		0	0	0	0	0.000129799		0.000123148	0	0.00105877
k__Bacteria;p__Proteobacteria;c__Betaproteobacteria;o__Burkholderiales;f__Burkholderiaceae;g__Ralstonia;s__Ralstonia solanacearum	0	0.000264906	5.85011e-05	0	3.01147e-05		6.40893e-05	0.00024015	9.20023e-05	0	0		0.000185146	0	0.000605667
k__Bacteria;p__Bacteroidetes;c__Flavobacteriia;o__Flavobacteriales;f__Flavobacteriaceae;g__Tenacibaculum;s__Tenacibaculum dicentrarchi	7.69913e-05	0.000141771	0.000326706	0.000642015	3.34273e-05		0	6.00375e-05	9.11504e-05	0	0		7.07746e-05	0.00113616	2.04845e-05
k__Bacteria;p__Bacteroidetes;c__Flavobacteriia;o__Flavobacteriales;f__Flavobacteriaceae;g__Nonlabens;s__Unclassified_Nonlabens	0	0.000104673	0.000180003	0	0.000194842		0.000168555	0	8.51873e-05	0	0		5.49211e-05	8.69953e-05	9.82642e-05
k__Bacteria;p__Actinobacteria;c__Actinobacteria;o__Corynebacteriales;f__Corynebacteriaceae;g__Corynebacterium;s__Corynebacterium ulcerans	6.04931e-05	0.00015135	0	0	0.000554712		0	7.02438e-05	0	0	0		7.75689e-05	0	0.000396114
k__Eukaryota;p__Chytridiomycota;c__Neocallimastigomycetes;o__Neocallimastigales;f__Neocallimastigaceae;g__Unclassified_Neocallimastigaceae;s__Unclassified_Neocallimastigaceae	0.000164981	5.22497e-05	9.00017e-05	0	3.01147e-05		6.40893e-05	8.28517e-05	0.000169523	0.000153218	6.48997e-05		9.15823e-05	0.000257506	1.72436e-05
k__Bacteria;p__Firmicutes;c__Bacilli;o__Lactobacillales;f__Streptococcaceae;g__Streptococcus;s__Streptococcus infantarius	0	8.70828e-05	0	9.28012e-05	0		0	6.00375e-05	0	0	7.52837e-05		6.87929e-05	0	9.47788e-06
k__Bacteria;p__Firmicutes;c__Clostridia;o__Clostridiales;f__Clostridiaceae;g__Clostridium;s__Clostridium taeniosporum	0	0.00019733	0.000119252	0	0.000133709		6.66529e-05	0	8.51873e-05	0	0		6.63866e-05	0	0.000149078
k__Bacteria;p__Bacteroidetes;c__Flavobacteriia;o__Flavobacteriales;f__Crocinitomicaceae;g__Fluviicola;s__Fluviicola taffensis	0.000157282	0.00019524	0.000151203	0.000253938	9.0344e-05		0	0.000120075	0	0.000153218	0		0.000111965	0.000676824	4.25587e-05
k__Bacteria;p__Firmicutes;c__Clostridia;o__Clostridiales;f__Ruminococcaceae;g__Ruminiclostridium;s__[Clostridium] clariflavum	5.49938e-05	0.000125922	0.000159303	0.00019657	9.0344e-05		0	0	0	8.58022e-05	0		4.10493e-05	0.000762079	2.85559e-05
k__Bacteria;p__Actinobacteria;c__Actinobacteria;o__Propionibacteriales;f__Nocardioidaceae;g__Unclassified_Nocardioidaceae;s__Unclassified_Nocardioidaceae	0	0.000159187	0	8.43647e-05	7.61901e-05		0	6.00375e-05	0	7.66091e-05	0		7.84182e-05	0	0.000421001
k__Bacteria;p__Firmicutes;c__Negativicutes;o__Acidaminococcales;f__Acidaminococcaceae;g__Acidaminococcus;s__Acidaminococcus fermentans	6.76423e-05	0.000197852	0	0.000125703	3.01147e-05		0	0	0	0	0		0.000838396	0	0.000150851
k__Bacteria;p__Actinobacteria;c__Actinobacteria;o__Actinomycetales;f__Actinomycetaceae;g__Actinomyces;s__Actinomyces radicidentis	0	0.000414514	0.000188554	0	0.000973306		6.98574e-05	6.12382e-05	0.000380787	0	0		0.000119892	0	0.000213038
k__Bacteria;p__Bacteroidetes;c__Flavobacteriia;o__Flavobacteriales;f__Flavobacteriaceae;g__Polaribacter;s__Unclassified_Polaribacter	5.49938e-05	0.000113033	0.000279005	0.000298651	3.01147e-05		6.40893e-05	6.60412e-05	8.51873e-05	0.000153218	0		2.83098e-05	0.000983047	3.24694e-05
k__Bacteria;p__Actinobacteria;c__Actinobacteria;o__Corynebacteriales;f__Corynebacteriaceae;g__Corynebacterium;s__Corynebacterium mycetoides	0	1.84615e-05	0	0.000371205	0.000151477		0	0.000583564	8.51873e-05	0	0		3.08577e-05	0	0.000296994
k__Bacteria;p__Firmicutes;c__Bacilli;o__Lactobacillales;f__Lactobacillaceae;g__Lactobacillus;s__Lactobacillus farciminis	6.65425e-05	0.000100494	0.000135003	0.000237065	7.70935e-05		0.000160223	6.12382e-05	0.000340749	0	0		0.000109134	8.69953e-05	2.17686e-05
k__Bacteria;p__Firmicutes;c__Bacilli;o__Lactobacillales;f__Lactobacillaceae;g__Lactobacillus;s__Lactobacillus coryniformis	5.49938e-05	0	0	0.0014612	8.94405e-05		0	0	0	0	0		0	0	6.2126e-05
k__Eukaryota;p__unidentified;c__Litostomatea;o__Haptorida;f__Spathidiidae;g__Epispathidium;s__Epispathidium amphoriforme	5.93933e-05	1.74166e-05	0	0.000288527	6.02293e-05		6.40893e-05	6.00375e-05	8.51873e-05	0	0.000153163		0.000840802	8.69953e-05	2.56209e-05
k__Bacteria;p__Actinobacteria;c__Actinobacteria;o__Micrococcales;f__Micrococcaceae;g__Kocuria;s__Kocuria palustris	0.000211726	0.00018357	0	8.43647e-05	0.000120459		0	0.000120075	0	0	0		8.66281e-05	0.000211399	0.000153114
k__Bacteria;p__Bacteroidetes;c__Flavobacteriia;o__Flavobacteriales;f__Flavobacteriaceae;g__Chryseobacterium;s__Chryseobacterium sp. IHB B 17019	0.000322813	0	0.000632712	8.43647e-05	0		0	0	0	7.66091e-05	0		5.47795e-05	8.69953e-05	9.8998e-05
k__Bacteria;p__Firmicutes;c__Bacilli;o__Lactobacillales;f__Carnobacteriaceae;g__Atopostipes;s__uncultured Atopostipes sp.	0	4.65022e-05	0	0.000575367	3.01147e-05		0	0.000229943	0.000170375	0	0.000129799		3.51042e-05	0	4.81232e-05
k__Bacteria;p__Firmicutes;c__Negativicutes;o__Veillonellales;f__Veillonellaceae;g__Veillonella;s__Veillonella rodentium	0	3.48331e-05	0	8.43647e-05	0		0	0	0	0	0		0.000121732	0	7.17873e-05
k__Bacteria;p__Firmicutes;c__Clostridia;o__Clostridiales;f__Clostridiaceae;g__Clostridium;s__Clostridium saccharobutylicum	0.000109988	0.000159361	0.000166503	0	3.31261e-05		0.00012946	0	0.000127781	0	0		0.000130084	0	0.000147671
k__Bacteria;p__Firmicutes;c__Bacilli;o__Bacillales;f__Bacillaceae;g__Bacillus;s__Unclassified_Bacillus cereus group	0	6.16546e-05	9.00017e-05	8.43647e-05	0		0	0.000136885	8.51873e-05	7.66091e-05	0		0.00016816	0.000393219	0.000121684
k__Bacteria;p__Bacteroidetes;c__Flavobacteriia;o__Flavobacteriales;f__Flavobacteriaceae;g__Capnocytophaga;s__Unclassified_Capnocytophaga	0	0.000255849	0.000248405	0.000110518	0.000149068		0	6.00375e-05	0	0	0		0.000281258	0	0.000238659
k__Bacteria;p__Actinobacteria;c__Actinobacteria;o__Corynebacteriales;f__Corynebacteriaceae;g__Corynebacterium;s__Corynebacterium sp. 2183	0	0.000132366	0	0	0.000509841		0	6.00375e-05	0	7.66091e-05	0.000100595		0.000116495	0	0.000422775
k__Bacteria;p__Firmicutes;c__Clostridia;o__Clostridiales;f__Lachnospiraceae;g__Blautia;s__Blautia obeum	0	0.000259158	0	0.000168729	0		0	0.000106266	0.000102225	0	0		0.000248419	0	0.000167055
k__Bacteria;p__Actinobacteria;c__Actinobacteria;o__Micrococcales;f__Microbacteriaceae;g__Microbacterium;s__Unclassified_Microbacterium	5.49938e-05	0.000170334	0	0.000188133	0.000149971		0	0.000120075	8.51873e-05	0	0		7.07746e-05	0	0.000476768
k__Bacteria;p__Proteobacteria;c__Gammaproteobacteria;o__Enterobacterales;f__Morganellaceae;g__Xenorhabdus;s__Xenorhabdus poinarii	0.00026727	0.00010328	8.05515e-05	0	0.00019695		8.52388e-05	0.000421463	0.000356935	9.11648e-05	0.000483503		0	0.000132233	0
k__Bacteria;p__Firmicutes;c__Clostridia;o__Clostridiales;f__Clostridiaceae;g__Clostridium;s__Clostridium beijerinckii	0.000137484	9.38752e-05	0.000128252	0.000113049	0.000150874		0.000146765	0	0	0	0		0.000280267	0	6.05361e-05
k__Bacteria;p__Fusobacteria;c__Fusobacteriia;o__Fusobacteriales;f__Fusobacteriaceae;g__Fusobacterium;s__Fusobacterium varium	0	8.37736e-05	0.000291156	0	0		0.000128179	0	0	0	0		5.76105e-05	8.78653e-05	4.97742e-05
k__Bacteria;p__Bacteroidetes;c__Cytophagia;o__Cytophagales;f__Hymenobacteraceae;g__Hymenobacter;s__Hymenobacter sp. PAMC 26628	0	0.00128221	0	0	0		0	0.000124278	0.000171226	0.000114148	0		0.000950644	0	6.20648e-05
k__Bacteria;p__Bacteroidetes;c__Flavobacteriia;o__Flavobacteriales;f__Flavobacteriaceae;g__unidentified;s__Flavobacteriaceae bacterium MAR_2010_188	0	8.93469e-05	0.000107552	0.000432791	3.01147e-05		0	6.00375e-05	0	7.66091e-05	0		2.83098e-05	0.00132755	1.73048e-05
k__Bacteria;p__Proteobacteria;c__Gammaproteobacteria;o__Pseudomonadales;f__Moraxellaceae;g__Acinetobacter;s__Acinetobacter sp. NCu2D-2	0.000426752	0.000202729	0.000192604	0	0.000120459		6.40893e-05	0	0	0	0		0.000159384	0.000442806	0.000197384
k__Bacteria;p__Firmicutes;c__Clostridia;o__Clostridiales;f__Lachnospiraceae;g__Lachnoclostridium;s__[Clostridium] bolteae	5.49938e-05	9.92744e-05	0	0.000253094	0.000188217		6.40893e-05	6.00375e-05	0	0	0		0.000603283	0	0.000201115
k__Eukaryota;p__unidentified;c__unidentified;o__Trichomonadida;f__Trichomonadidae;g__Trichomonas;s__Trichomonas vaginalis	0	8.77794e-05	0.000135003	8.43647e-05	3.01147e-05		7.24209e-05	0	0	0	0		0.000248277	0	0
k__Bacteria;p__Firmicutes;c__Bacilli;o__Bacillales;f__Staphylococcaceae;g__Staphylococcus;s__Staphylococcus epidermidis	0.000146283	0.000139507	0.000232204	0.000126547	0		0	0	0	0.000229827	0		0.000115929	0.000575909	0.00017745
k__Bacteria;p__Firmicutes;c__Negativicutes;o__Selenomonadales;f__Selenomonadaceae;g__Megamonas;s__Megamonas hypermegale	0	0.000116343	9.00017e-05	0	0		0	0.000120075	0	0	0		0.000183589	0	0.000181547
k__Bacteria;p__Actinobacteria;c__Actinobacteria;o__Corynebacteriales;f__Corynebacteriaceae;g__Corynebacterium;s__Corynebacterium sp. 2184	0.000160032	7.97678e-05	9.00017e-05	0	0.000348125		0	6.00375e-05	0.000380787	0	0		0.000121591	0	0.000375997
k__Bacteria;p__Actinobacteria;c__Actinobacteria;o__Corynebacteriales;f__Corynebacteriaceae;g__Corynebacterium;s__Corynebacterium aquilae	0	0.000159013	4.50009e-05	0.000183915	0.000435157		0	6.00375e-05	0	0	0		3.70859e-05	0	0.000567939
k__Bacteria;p__Proteobacteria;c__Betaproteobacteria;o__Burkholderiales;f__Comamonadaceae;g__Acidovorax;s__Acidovorax carolinensis	0	0.00013881	0	0	6.02293e-05		0	0	0	0	0		0.00014891	0	0.00121335
k__Bacteria;p__Chlorobi;c__Chlorobia;o__Chlorobiales;f__Chlorobiaceae;g__Chlorobium;s__Chlorobium chlorochromatii	0	0.000163367	0.000247955	0.000609957	0		0	6.00375e-05	0.000253858	7.66091e-05	0		2.84514e-05	0.000870823	9.66132e-06
k__Bacteria;p__Firmicutes;c__Bacilli;o__Lactobacillales;f__Streptococcaceae;g__Streptococcus;s__Streptococcus mitis	0	3.37881e-05	4.50009e-05	0	4.728e-05		0	0.000133283	8.51873e-05	7.66091e-05	0		4.8976e-05	0	0.000119666
k__Bacteria;p__Proteobacteria;c__Gammaproteobacteria;o__Pasteurellales;f__Pasteurellaceae;g__Actinobacillus;s__Actinobacillus suis	0.000388806	5.92163e-05	0.000139953	8.43647e-05	4.00525e-05		0	0	0	0	0		0.000202557	0.000126143	0.000281096
k__Bacteria;p__Firmicutes;c__Bacilli;o__Lactobacillales;f__Streptococcaceae;g__Lactococcus;s__Lactococcus lactis	0.000112187	6.96662e-05	0	8.43647e-05	0.000158403		0.000128179	0	0	0	0		0.00025309	8.69953e-05	0.000136053
k__Bacteria;p__Firmicutes;c__Bacilli;o__Lactobacillales;f__Lactobacillaceae;g__Lactobacillus;s__Lactobacillus salivarius	5.49938e-05	8.88244e-05	0	0.000168729	9.57646e-05		0	0	0	0.000213739	0		0.000281541	0	0.000149934
k__Bacteria;p__Proteobacteria;c__Gammaproteobacteria;o__Pasteurellales;f__Pasteurellaceae;g__Pasteurella;s__Pasteurella dagmatis	0.000168831	0.000135327	0.000106652	0.000168729	0		0	6.00375e-05	0	0	0		0.000198169	0.000214878	0.000208941
k__Bacteria;p__Fusobacteria;c__Fusobacteriia;o__Fusobacteriales;f__Fusobacteriaceae;g__Fusobacterium;s__Fusobacterium hwasookii	0	0.000155878	0.000148953	8.43647e-05	6.02293e-05		8.01117e-05	0	0	0	0		4.24648e-05	0	0.000104379
k__Bacteria;p__Firmicutes;c__Negativicutes;o__Selenomonadales;f__Selenomonadaceae;g__Selenomonas;s__Selenomonas sputigena	0	0.000238607	0	0	4.33651e-05		0	6.00375e-05	0	0	6.48997e-05		0.000790977	0.000621147	9.60018e-05
k__Bacteria;p__Bacteroidetes;c__Flavobacteriia;o__Flavobacteriales;f__Flavobacteriaceae;g__Maribacter;s__Maribacter sp. 1_2014MBL_MicDiv	0	0.000184267	0.000195754	0.000334928	0		0	0.000120075	0	0.000153218	0		5.66197e-05	0.00107265	0
k__Bacteria;p__Firmicutes;c__Bacilli;o__Lactobacillales;f__Streptococcaceae;g__Streptococcus;s__Streptococcus pantholopis	0	0	0.000161103	0	3.01147e-05		0	7.08442e-05	0	0	0		5.50626e-05	0.000257506	3.69943e-05
k__Bacteria;p__Actinobacteria;c__Unclassified_Actinobacteria;o__Unclassified_Actinobacteria;f__Unclassified_Actinobacteria;g__Unclassified_Actinobacteria;s__Unclassified_Actinobacteria	0.000126486	0.000119652	0	8.43647e-05	6.02293e-05		6.40893e-05	0.000120075	0	0	6.48997e-05		0.000363498	0	0.00024459
k__Eukaryota;p__Ascomycota;c__Unclassified_Ascomycota;o__Unclassified_Ascomycota;f__Unclassified_Ascomycota;g__Unclassified_Ascomycota;s__Unclassified_Ascomycota	0.000105588	0	0.000108002	8.43647e-05	0		6.40893e-05	0.000217336	8.51873e-05	7.66091e-05	0.000109032		1.41549e-05	0.000194	3.8523e-05
k__Bacteria;p__Bacteroidetes;c__Cytophagia;o__Cytophagales;f__Hymenobacteraceae;g__Hymenobacter;s__Hymenobacter sedentarius	0	0.000802555	9.00017e-05	0	3.01147e-05		0	0.000300187	0	0	0		0.000742708	0	4.95907e-05
k__Bacteria;p__Proteobacteria;c__Alphaproteobacteria;o__Rickettsiales;f__unidentified;g__unidentified;s__Rickettsiales bacterium Ac37b	0	0.000138113	0.000143103	0.000445446	0		0	0.000184315	0.000300711	0	0		0	0.000942159	0
k__Bacteria;p__Firmicutes;c__Clostridia;o__Clostridiales;f__Clostridiaceae;g__Clostridium;s__Clostridium bornimense	0	0.000153266	0	0	9.69692e-05		0	0	0	0	0		8.54957e-05	0	1.22295e-05
k__Bacteria;p__Proteobacteria;c__Gammaproteobacteria;o__Pseudomonadales;f__Moraxellaceae;g__Acinetobacter;s__Acinetobacter junii	0.000289817	6.96662e-05	0.000251105	0	0		7.17801e-05	0.00017651	8.51873e-05	0	0		0.000346795	0.000277515	0.000168339
k__Bacteria;p__Firmicutes;c__Negativicutes;o__Veillonellales;f__Veillonellaceae;g__Megasphaera;s__Megasphaera elsdenii	0	0.00014717	0	0.000202475	0		0	0	0	0	0		0.000573133	0	0.000216707
k__Bacteria;p__Bacteroidetes;c__Flavobacteriia;o__Flavobacteriales;f__Flavobacteriaceae;g__Lacinutrix;s__Lacinutrix sp. Bg11-31	0	0.000149782	0.000105752	0.000232847	3.73422e-05		0	0	0	0	0		2.83098e-05	0.00148066	3.33254e-05
k__Bacteria;p__Firmicutes;c__Clostridia;o__Clostridiales;f__Lachnospiraceae;g__Blautia;s__Unclassified_Blautia	0	0.000158665	0	0.000257312	3.01147e-05		0	0	0	0	8.50187e-05		0.00046329	0.0001853	0.000147182
k__Eukaryota;p__Ascomycota;c__Eurotiomycetes;o__Eurotiales;f__Trichocomaceae;g__Talaromyces;s__Unclassified_Talaromyces	5.49938e-05	1.74166e-05	4.50009e-05	0.000112205	5.14961e-05		8.20343e-05	6.00375e-05	8.51873e-05	8.73344e-05	7.59327e-05		1.62782e-05	8.69953e-05	9.60018e-06
k__Bacteria;p__Bacteroidetes;c__Flavobacteriia;o__Flavobacteriales;f__Flavobacteriaceae;g__Cellulophaga;s__Cellulophaga baltica	0	9.6836e-05	0.000161103	0.00021513	3.01147e-05		0	6.42401e-05	0	0	0.00015511		1.41549e-05	0.000525452	0.000368537
k__Bacteria;p__Bacteroidetes;c__Flavobacteriia;o__Flavobacteriales;f__Flavobacteriaceae;g__Wenyingzhuangia;s__Wenyingzhuangia fucanilytica	0.000255171	0.000149957	0.000380257	0.000244658	3.01147e-05		0	6.66416e-05	0	0	0		4.4588e-05	0.000767299	4.37205e-05
k__Bacteria;p__Proteobacteria;c__Betaproteobacteria;o__Burkholderiales;f__Comamonadaceae;g__Hydrogenophaga;s__Hydrogenophaga sp. RAC07	0.000274969	7.17562e-05	0	0	0.000135215		0	0.000147692	0	7.66091e-05	0		0.000121308	0.000173991	0.000859552
k__Bacteria;p__Proteobacteria;c__Gammaproteobacteria;o__Legionellales;f__Legionellaceae;g__Legionella;s__Legionella pneumophila	0.000218325	0.000126793	0.000297456	0	0		0	0.000261163	0	0	0		0.000103614	0.000905621	7.14816e-05
k__Bacteria;p__Tenericutes;c__Mollicutes;o__Entomoplasmatales;f__Entomoplasmataceae;g__Mesoplasma;s__Mesoplasma florum	0	6.33963e-05	9.99019e-05	0.000436165	0		0	6.00375e-05	8.51873e-05	7.66091e-05	0		7.00668e-05	0.0010857	0
k__Bacteria;p__Proteobacteria;c__Betaproteobacteria;o__Neisseriales;f__Neisseriaceae;g__Neisseria;s__Neisseria sicca	5.49938e-05	0.000259855	0.000179103	0.000168729	6.20362e-05		0	0.000180112	8.51873e-05	7.66091e-05	0		0.000119892	0.000107874	0.000375263
k__Bacteria;p__Cyanobacteria;c__unidentified;o__Nostocales;f__Aphanizomenonaceae;g__Dolichospermum;s__Dolichospermum compactum	0	8.81278e-05	0.000288905	0.000491003	3.43307e-05		0	0	8.51873e-05	0	0		4.41633e-05	0.000916931	0
k__Bacteria;p__Firmicutes;c__Clostridia;o__Clostridiales;f__Lachnospiraceae;g__unidentified;s__[Eubacterium] rectale	0	0.000111292	0	0.000340833	6.02293e-05		0	6.00375e-05	0	0	0		0.000416862	0	6.74458e-05
k__Bacteria;p__Firmicutes;c__Bacilli;o__Lactobacillales;f__Leuconostocaceae;g__Leuconostoc;s__Leuconostoc mesenteroides	5.49938e-05	0.000114775	0	0.000517999	0		0	0.000204127	0	0	0		0.000131924	0	0.000102728
k__Bacteria;p__Actinobacteria;c__Actinobacteria;o__Corynebacteriales;f__Corynebacteriaceae;g__Corynebacterium;s__Corynebacterium camporealensis	0.000275519	6.49637e-05	4.50009e-05	0.000168729	0.000498096		0.000187141	6.00375e-05	0	0.000153218	6.48997e-05		5.60535e-05	0	0.000491015
k__Eukaryota;p__Apicomplexa;c__Aconoidasida;o__Haemosporida;f__Plasmodiidae;g__Plasmodium;s__Unclassified_Plasmodium (Laverania)	0	6.16546e-05	9.27018e-05	8.43647e-05	0		0	6.48404e-05	0.00103503	0	0		0.000590826	0.000680303	2.35418e-05
k__Bacteria;p__Firmicutes;c__Clostridia;o__Clostridiales;f__Ruminococcaceae;g__Fastidiosipila;s__Fastidiosipila sanguinis	0	3.48331e-05	4.50009e-05	0	0		6.40893e-05	0	0	0	0		2.83098e-05	0	7.10535e-05
k__Bacteria;p__Bacteroidetes;c__Flavobacteriia;o__Flavobacteriales;f__Flavobacteriaceae;g__Capnocytophaga;s__Capnocytophaga sputigena	0	8.25545e-05	0.000139503	0	3.01147e-05		0	0	0	0	0		8.74774e-05	8.69953e-05	0.000222761
k__Bacteria;p__Actinobacteria;c__Actinobacteria;o__Actinomycetales;f__Actinomycetaceae;g__Actinomyces;s__Actinomyces succiniciruminis	0	0.000435762	0.000250205	0	0.000271935		0	0	0	0	0		0.000309002	0	0.000150545
k__Bacteria;p__Firmicutes;c__Bacilli;o__Bacillales;f__Staphylococcaceae;g__Staphylococcus;s__Staphylococcus simulans	0.000219975	0	9.27018e-05	0.000476661	8.97417e-05		0	0.000335009	0	0	6.48997e-05		0.000157403	8.69953e-05	0.000143758
k__Bacteria;p__Firmicutes;c__Clostridia;o__Clostridiales;f__Lachnospiraceae;g__Anaerostipes;s__Anaerostipes hadrus	0	0.000146473	4.50009e-05	0	0.000233087		0	6.00375e-05	0	0	0		0.000246579	0	0.000183198
k__Bacteria;p__Bacteroidetes;c__Flavobacteriia;o__Flavobacteriales;f__Flavobacteriaceae;g__Sediminicola;s__Sediminicola sp. YIK13	0	0.000173991	0.000311406	0.000141733	7.46844e-05		6.40893e-05	0.000125478	0	0	0		2.83098e-05	0.000858644	4.28645e-05
k__Bacteria;p__Firmicutes;c__Bacilli;o__Bacillales;f__Paenibacillaceae;g__Paenibacillus;s__Unclassified_Paenibacillus	5.49938e-05	0.000135501	7.56014e-05	0.000163668	3.4933e-05		6.53711e-05	6.30393e-05	0.000170375	0	0		0.000384023	0	0.000170418
k__Bacteria;p__Proteobacteria;c__Betaproteobacteria;o__Burkholderiales;f__Comamonadaceae;g__Melaminivora;s__Melaminivora sp. SC2-9	0	0	4.50009e-05	8.43647e-05	5.9627e-05		0	0	0	7.66091e-05	0		0.000129093	0	0.00128551
k__Bacteria;p__Actinobacteria;c__Actinobacteria;o__Micromonosporales;f__Micromonosporaceae;g__Micromonospora;s__Unclassified_Micromonospora	0	0.000114949	4.50009e-05	0	0.000143045		0	6.00375e-05	8.51873e-05	7.66091e-05	0.000129799		9.68196e-05	0	0.000492666
k__Bacteria;p__Firmicutes;c__Clostridia;o__Clostridiales;f__Eubacteriaceae;g__Eubacterium;s__[Eubacterium] hallii	0.000109988	7.01887e-05	0.000138153	0	0.000147261		0	6.00375e-05	0	0	6.48997e-05		0.000194913	0	8.29162e-05
k__Bacteria;p__Actinobacteria;c__Actinobacteria;o__Corynebacteriales;f__Nocardiaceae;g__Rhodococcus;s__Rhodococcus opacus	0	4.16256e-05	0	0.000239596	0.000172256		0	0.000180112	0	0	0		4.38802e-05	0	0.000266298
k__Bacteria;p__Bacteroidetes;c__Bacteroidia;o__Bacteroidales;f__Tannerellaceae;g__Parabacteroides;s__Parabacteroides sp. CT06	5.49938e-05	0.00019611	0	0	3.01147e-05		0	0	0	0	0		0.000113098	0	4.08466e-05
k__Bacteria;p__Firmicutes;c__Bacilli;o__Lactobacillales;f__Streptococcaceae;g__Streptococcus;s__Streptococcus marmotae	0	0	4.50009e-05	0	0		0	0	0	0	0		8.87513e-05	0.000173991	2.41533e-05
k__Bacteria;p__Bacteroidetes;c__unidentified;o__Bacteroidetes Order II. Incertae sedis;f__Rhodothermaceae;g__unidentified;s__Rhodothermaceae bacterium RA	0	0.000662177	0	8.43647e-05	9.0344e-05		0	0.00024015	8.51873e-05	0	0		0.000579078	0	0.000106519
k__Bacteria;p__Actinobacteria;c__Actinobacteria;o__Propionibacteriales;f__Propionibacteriaceae;g__Acidipropionibacterium;s__Acidipropionibacterium acidipropionici	5.49938e-05	0.000110943	6.34512e-05	0	0.000340898		0.000192268	0	0	0	0		0.000287769	0	0.00044332
k__Bacteria;p__Firmicutes;c__Bacilli;o__Lactobacillales;f__Lactobacillaceae;g__Pediococcus;s__Unclassified_Pediococcus	0	5.7823e-05	0	0.00062683	6.02293e-05		0	6.00375e-05	0	0.000153218	0		2.83098e-05	0	3.77281e-05
k__Bacteria;p__Firmicutes;c__Bacilli;o__Lactobacillales;f__Enterococcaceae;g__Melissococcus;s__Melissococcus plutonius	0.000151783	5.48621e-05	6.03011e-05	0.000210912	6.02293e-05		0	0.00022454	8.51873e-05	0	0		0.000118194	0.000108744	8.8236e-05
k__Bacteria;p__Firmicutes;c__Clostridia;o__Clostridiales;f__Clostridiaceae;g__Clostridium;s__Clostridium scatologenes	0	0.000116865	0.000180003	0.000259843	4.00525e-05		0.000128179	6.00375e-05	0	0	0		9.73858e-05	0	8.53009e-05
k__Bacteria;p__Actinobacteria;c__Actinobacteria;o__Corynebacteriales;f__Dietziaceae;g__Dietzia;s__Dietzia sp. oral taxon 368	5.49938e-05	9.59652e-05	0	8.43647e-05	5.45075e-05		0	0.000248555	0	8.81005e-05	0		0.000131641	0	0.000426749
k__Bacteria;p__Firmicutes;c__Clostridia;o__Clostridiales;f__Clostridiaceae;g__Clostridium;s__Clostridium estertheticum	0	9.73585e-05	9.00017e-05	0	0.000192132		0.000133947	0	0	0	8.17737e-05		6.87929e-05	0	8.16932e-05
k__Bacteria;p__Bacteroidetes;c__Bacteroidia;o__Marinilabiliales;f__Prolixibacteraceae;g__Draconibacterium;s__Draconibacterium orientale	0.000144634	0.000298171	4.50009e-05	8.43647e-05	0.00019695		0.000234567	6.00375e-05	0	0	0		0.000206662	0	0.000358631
k__Bacteria;p__Bacteroidetes;c__Flavobacteriia;o__Flavobacteriales;f__Flavobacteriaceae;g__Nonlabens;s__Nonlabens sp. MB-3u-79	0	6.56604e-05	9.00017e-05	0.000457257	0.000285186		0	0	9.71135e-05	0	0		0.00010234	0.000427147	3.87676e-05
k__Bacteria;p__Actinobacteria;c__Actinobacteria;o__Bifidobacteriales;f__Bifidobacteriaceae;g__Gardnerella;s__Gardnerella vaginalis	0	8.34253e-05	0	0.000111361	3.10181e-05		6.72938e-05	0	0	0	0		0.000236387	0	6.4205e-06
k__Eukaryota;p__Apicomplexa;c__Aconoidasida;o__Haemosporida;f__Plasmodiidae;g__Plasmodium;s__Plasmodium gaboni	5.49938e-05	1.74166e-05	0	0.000192351	8.34176e-05		0	0.000113471	8.51873e-05	0	0		0.000442341	0.000277515	1.23518e-05
k__Bacteria;p__Bacteroidetes;c__Bacteroidia;o__Marinilabiliales;f__Salinivirgaceae;g__Salinivirga;s__Salinivirga cyanobacteriivorans	0	0.000203077	4.50009e-05	0	0.000196348		0	6.00375e-05	0	0	0.000103191		0.000168868	0	0.000257493
k__Bacteria;p__Bacteroidetes;c__Flavobacteriia;o__Flavobacteriales;f__Flavobacteriaceae;g__Nonlabens;s__Nonlabens marinus	0	6.04354e-05	4.90509e-05	0.00047413	3.01147e-05		0	6.90431e-05	8.51873e-05	7.73752e-05	0		0.000117769	0.000806447	2.984e-05
k__Bacteria;p__Firmicutes;c__Bacilli;o__Lactobacillales;f__Carnobacteriaceae;g__Carnobacterium;s__Carnobacterium sp. 17-4	5.49938e-05	0.000136197	6.61513e-05	0.000129922	6.02293e-05		6.40893e-05	0.000120075	0	0	0		0.000129801	0	8.15709e-05
k__Bacteria;p__Actinobacteria;c__Actinobacteria;o__Corynebacteriales;f__Mycobacteriaceae;g__Unclassified_Mycobacteriaceae;s__Unclassified_Mycobacteriaceae	0	3.69231e-05	5.4451e-05	8.43647e-05	0.00019424		6.40893e-05	0.000148893	0	0	0		8.29478e-05	0	0.000499209
k__Bacteria;p__Bacteroidetes;c__Sphingobacteriia;o__Sphingobacteriales;f__Sphingobacteriaceae;g__Sphingobacterium;s__Sphingobacterium mizutaii	9.62391e-05	0.000356865	0.000157953	0	4.33651e-05		6.40893e-05	0	0.000267488	0	0		0.000111824	0	0.000141679
k__Bacteria;p__Actinobacteria;c__Actinobacteria;o__Corynebacteriales;f__Dietziaceae;g__Dietzia;s__Dietzia sp. JS16-p6b	5.49938e-05	0.000143512	4.50009e-05	0	0.000249952		0	0	8.51873e-05	7.66091e-05	0		0.000113664	8.69953e-05	0.000173782
k__Bacteria;p__Actinobacteria;c__Actinobacteria;o__Actinomycetales;f__Actinomycetaceae;g__Actinomyces;s__Actinomyces naeslundii	0	0.00040598	0	9.19575e-05	0.000477317		0	0.000229343	0	0	0		9.08746e-05	0.000173991	0.000177145
k__Bacteria;p__Firmicutes;c__Bacilli;o__Bacillales;f__Staphylococcaceae;g__Macrococcus;s__Macrococcus canis	0	3.48331e-05	0	0.000532341	0.000221042		0	0.000173508	0	0	0		0.000112532	0	0.000109515
k__Bacteria;p__Bacteroidetes;c__Flavobacteriia;o__Flavobacteriales;f__Ichthyobacteriaceae;g__Ichthyobacterium;s__Ichthyobacterium seriolicida	0	0	4.50009e-05	0.000275029	0		0	6.06378e-05	0	0	0		0	0.00148153	0
k__Bacteria;p__Firmicutes;c__Clostridia;o__Clostridiales;f__Lachnospiraceae;g__Blautia;s__[Ruminococcus] torques	5.49938e-05	0.000171553	0	0	3.91491e-05		0	8.34521e-05	8.51873e-05	0	0		0.000137727	0	0.000148344
k__Bacteria;p__Bacteroidetes;c__Bacteroidia;o__Unclassified_Bacteroidia;f__Unclassified_Bacteroidia;g__Unclassified_Bacteroidia;s__Unclassified_Bacteroidia	5.49938e-05	0.000148563	4.50009e-05	0	0		0	0	0	0	7.52837e-05		0.000235113	8.69953e-05	0.000792412
k__Bacteria;p__Actinobacteria;c__Coriobacteriia;o__Eggerthellales;f__Eggerthellaceae;g__Unclassified_Eggerthellaceae;s__Unclassified_Eggerthellaceae	5.49938e-05	0.000234427	0	0	6.02293e-05		0	0.000120075	0	7.66091e-05	0		0.000339293	0	0.000228264
k__Bacteria;p__Deinococcus-Thermus;c__Deinococci;o__Deinococcales;f__Deinococcaceae;g__Deinococcus;s__Deinococcus radiodurans	0	0.000135849	0	0	0		0	0	0	0	0		8.1957e-05	0.000173991	4.63499e-05
k__Bacteria;p__Actinobacteria;c__Actinobacteria;o__Bifidobacteriales;f__Bifidobacteriaceae;g__Bifidobacterium;s__Bifidobacterium breve	0.000112187	0.000123483	0	8.43647e-05	4.06548e-05		0	0.000204127	0	0	0		0.000350193	8.69953e-05	0.000108231
k__Bacteria;p__Firmicutes;c__Bacilli;o__Lactobacillales;f__Streptococcaceae;g__Lactococcus;s__Lactococcus raffinolactis	0	4.91147e-05	0	0.00020585	4.78823e-05		0	0.000120075	0	0	0		1.41549e-05	0.000173991	3.05738e-05
k__Bacteria;p__Firmicutes;c__Bacilli;o__Bacillales;f__Planococcaceae;g__Solibacillus;s__Solibacillus sp. R5-41	0.000109988	0.000105718	0.000180003	0.00012486	6.02293e-05		0	0.000175309	0	0	0		0.000103614	0.000321883	5.79679e-05
k__Bacteria;p__Firmicutes;c__Clostridia;o__Clostridiales;f__Ruminococcaceae;g__Ethanoligenens;s__Ethanoligenens harbinense	0	0.000381945	7.65015e-05	0	9.0344e-05		0.000189064	0	0	0	0		0.000396762	0	0.000202399
k__Viruses;p__unidentified;c__unidentified;o__Caudovirales;f__Siphoviridae;g__Phietavirus;s__Staphylococcus phage StB12	0	0	0	0	0		0	0	0.00158704	0	0		0	0.001164	0
k__Bacteria;p__Proteobacteria;c__Gammaproteobacteria;o__Xanthomonadales;f__Xanthomonadaceae;g__Xylella;s__Xylella fastidiosa	0.000116037	5.20755e-05	4.50009e-05	0.000280091	3.01147e-05		0	7.68479e-05	0	0	0		2.83098e-05	0.00117705	0
k__Bacteria;p__Proteobacteria;c__Alphaproteobacteria;o__Sphingomonadales;f__Sphingomonadaceae;g__Unclassified_Sphingomonadaceae;s__Unclassified_Sphingomonadaceae	0	0.000272047	9.00017e-05	8.43647e-05	3.01147e-05		0	0.000120075	0	0.000192289	0		0.000155987	0	3.87676e-05
k__Bacteria;p__Actinobacteria;c__Actinobacteria;o__Pseudonocardiales;f__Pseudonocardiaceae;g__Actinosynnema;s__Actinosynnema mirum	0	5.99129e-05	0	0	9.18497e-05		0.000320447	0	0	0	0		1.41549e-05	0	3.71166e-05
k__Bacteria;p__Bacteroidetes;c__Flavobacteriia;o__Flavobacteriales;f__Blattabacteriaceae;g__Blattabacterium;s__Blattabacterium sp. (Mastotermes darwiniensis)	0	0.000131843	0.000199804	0.000284309	3.01147e-05		0	6.00375e-05	9.11504e-05	8.19717e-05	0		4.06246e-05	0.000856034	0
k__Bacteria;p__Actinobacteria;c__Actinobacteria;o__Corynebacteriales;f__Corynebacteriaceae;g__Corynebacterium;s__Corynebacterium uterequi	0	3.03048e-05	0	0	0.000258083		0	0.000120075	0	0	0		2.83098e-05	0	0.000350192
k__Bacteria;p__Proteobacteria;c__Deltaproteobacteria;o__Desulfovibrionales;f__Desulfovibrionaceae;g__Desulfovibrio;s__Desulfovibrio piger	5.49938e-05	0.000854804	0	8.43647e-05	0.000150573		0	0	0	0	0		0.000322591	0	0.000172803
k__Bacteria;p__Proteobacteria;c__Gammaproteobacteria;o__Pseudomonadales;f__Moraxellaceae;g__Acinetobacter;s__Acinetobacter sp. ACNIH1	0.000219425	0.000575443	0.000150753	0	3.01147e-05		6.40893e-05	0	0	0.00043897	0		0.000132773	0	0.000506119
k__Bacteria;p__Firmicutes;c__Bacilli;o__Bacillales;f__Staphylococcaceae;g__Staphylococcus;s__Staphylococcus hominis	0	2.1074e-05	5.58011e-05	0.000426042	8.97417e-05		0	0	8.51873e-05	7.66091e-05	0		6.99253e-05	0.000726411	3.33866e-05
k__Bacteria;p__Actinobacteria;c__Actinobacteria;o__Micrococcales;f__Micrococcaceae;g__Kocuria;s__Kocuria rhizophila	0	6.51379e-05	0	0	0.000106907		0	0.00036923	0	0	0		0.000230867	0	0.000121867
k__Bacteria;p__Firmicutes;c__Bacilli;o__Bacillales;f__Staphylococcaceae;g__Staphylococcus;s__Staphylococcus haemolyticus	0	1.74166e-05	0	8.43647e-05	0.000227065		0	0	0.000346712	0.000229827	0		6.0583e-05	0.000216618	0.000188518
k__Bacteria;p__Firmicutes;c__Clostridia;o__Clostridiales;f__Lachnospiraceae;g__Lachnoclostridium;s__Lachnoclostridium phocaeense	0	0.000276052	4.50009e-05	8.43647e-05	0.000150573		0	6.00375e-05	0	7.66091e-05	0		0.000315372	0	0.000117159
k__Bacteria;p__Firmicutes;c__Bacilli;o__Lactobacillales;f__Leuconostocaceae;g__Weissella;s__Weissella thailandensis	0	0	0	8.43647e-05	3.01147e-05		0	0	0	0	0		0	0	1.38805e-05
k__Bacteria;p__Firmicutes;c__Bacilli;o__Bacillales;f__Bacillaceae;g__Bacillus;s__Bacillus velezensis	0	3.57039e-05	4.50009e-05	8.43647e-05	0.00012859		0	0	0	7.66091e-05	6.48997e-05		3.51042e-05	0	0.000132201
k__Bacteria;p__Firmicutes;c__Clostridia;o__Clostridiales;f__Clostridiaceae;g__Geosporobacter;s__Geosporobacter ferrireducens	5.49938e-05	7.59362e-05	0.000135003	0.000168729	0.000130698		0	6.00375e-05	0	0	0		0	0	0.000130611
k__Bacteria;p__Proteobacteria;c__Gammaproteobacteria;o__Pseudomonadales;f__Moraxellaceae;g__Acinetobacter;s__Acinetobacter sp. ADP1	0.000406954	0.000136372	0.000181353	0	0		0	9.00562e-05	0	0	0		0.000256487	0.000413228	8.12652e-05
k__Bacteria;p__Firmicutes;c__Clostridia;o__Clostridiales;f__Lachnospiraceae;g__Lachnoclostridium;s__Unclassified_Lachnoclostridium	5.49938e-05	0.000185835	0	0.000431947	0		0	6.12382e-05	0	0	0		0.000334481	0	0.000121195
k__Bacteria;p__Bacteroidetes;c__Flavobacteriia;o__Flavobacteriales;f__Flavobacteriaceae;g__Tenacibaculum;s__Tenacibaculum sp. SZ-18	8.96398e-05	4.26706e-05	9.00017e-05	0.000468224	3.76433e-05		0	0	0	0	0		5.66197e-05	0.000755119	7.3744e-05
k__Bacteria;p__Firmicutes;c__Bacilli;o__Bacillales;f__Bacillaceae;g__Bacillus;s__Bacillus cereus	0	6.33963e-05	5.94011e-05	8.43647e-05	6.02293e-05		8.07526e-05	6.00375e-05	8.51873e-05	0	0		0.000128385	0	5.90074e-05
k__Bacteria;p__Proteobacteria;c__Epsilonproteobacteria;o__Campylobacterales;f__Helicobacteraceae;g__Helicobacter;s__Helicobacter cetorum	0	0.00016807	0.000141753	0.000379641	0		0	6.00375e-05	0	0.000156283	6.48997e-05		3.69443e-05	0.000641156	7.94919e-06
k__Bacteria;p__Actinobacteria;c__Actinobacteria;o__Corynebacteriales;f__Corynebacteriaceae;g__Corynebacterium;s__Corynebacterium sp. ATCC 6931	5.49938e-05	8.60378e-05	0	8.43647e-05	0.000241218		0	0.000180112	0	0.000113381	0		8.49295e-05	0	0.00016198
k__Bacteria;p__Firmicutes;c__Bacilli;o__Lactobacillales;f__Lactobacillaceae;g__Lactobacillus;s__Lactobacillus paracasei	0	0	0	8.43647e-05	3.01147e-05		0	0	0	0	0		0	0	2.91674e-05
k__Bacteria;p__Actinobacteria;c__Actinobacteria;o__Corynebacteriales;f__Corynebacteriaceae;g__Corynebacterium;s__Corynebacterium timonense	0	9.92744e-05	0	0	0.000490267		0	0.000201726	0.000255562	9.57614e-05	0		1.41549e-05	0	0.000282013
k__Bacteria;p__Bacteroidetes;c__Sphingobacteriia;o__Sphingobacteriales;f__Sphingobacteriaceae;g__Pedobacter;s__Pedobacter ginsengisoli	0	9.28302e-05	0.000122852	0.000245501	7.04683e-05		0	0.000131482	8.51873e-05	0	0		2.95838e-05	0.000729021	6.11476e-06
k__Bacteria;p__Actinobacteria;c__Actinobacteria;o__Micrococcales;f__Microbacteriaceae;g__Microbacterium;s__Microbacterium sp. No. 7	0	5.76488e-05	0	8.43647e-05	9.66681e-05		8.33161e-05	6.00375e-05	8.51873e-05	0	0		1.41549e-05	8.69953e-05	0.00026483
k__Bacteria;p__Firmicutes;c__Clostridia;o__Clostridiales;f__Clostridiaceae;g__Clostridium;s__Clostridium cellulovorans	0	0.000209869	9.09017e-05	0	0		6.92165e-05	0	0.000127781	0	0		2.83098e-05	0	8.34053e-05
k__Bacteria;p__Bacteroidetes;c__Flavobacteriia;o__Flavobacteriales;f__Flavobacteriaceae;g__Nonlabens;s__Nonlabens spongiae	0	4.66764e-05	4.50009e-05	0.000782061	0		0	6.00375e-05	0	0	0		0	0	4.63499e-05
k__Bacteria;p__Bacteroidetes;c__Flavobacteriia;o__Flavobacteriales;f__Blattabacteriaceae;g__Blattabacterium;s__Blattabacterium sp. (Nauphoeta cinerea)	0	7.7852e-05	9.00017e-05	0.00012486	0		0	6.06378e-05	0	0	0		2.87345e-05	0.000510663	3.2714e-05
k__Bacteria;p__Proteobacteria;c__Gammaproteobacteria;o__Pseudomonadales;f__Pseudomonadaceae;g__Pseudomonas;s__Pseudomonas putida	0.000109988	0.000312453	9.90019e-05	0	0.000196348		6.40893e-05	6.00375e-05	8.51873e-05	0	0		0.000219967	0	0.00021634
k__Bacteria;p__Bacteroidetes;c__Sphingobacteriia;o__Sphingobacteriales;f__Sphingobacteriaceae;g__Sphingobacterium;s__Sphingobacterium sp. 21	0	0.000139855	0.000137703	0.000176322	0		0.000128179	0	0	7.66091e-05	0		9.58288e-05	0.000592438	5.52774e-05
k__Bacteria;p__Cyanobacteria;c__unidentified;o__Nostocales;f__Hapalosiphonaceae;g__Fischerella;s__Fischerella sp. NIES-3754	0	3.18723e-05	0.000126902	0.000557651	0		0	0	0	0	0		1.41549e-05	0.000629846	0
k__Bacteria;p__Bacteroidetes;c__Sphingobacteriia;o__Sphingobacteriales;f__Sphingobacteriaceae;g__unidentified;s__Sphingobacteriaceae bacterium GW460-11-11-14-LB5	0	0.000221713	0.000239405	0.000140045	0		6.40893e-05	0.000197523	0.000219783	0	0		5.7469e-05	0.000612447	0
k__Bacteria;p__Proteobacteria;c__Betaproteobacteria;o__Burkholderiales;f__Comamonadaceae;g__Ottowia;s__Ottowia sp. oral taxon 894	0.000227124	8.62119e-05	7.24514e-05	8.43647e-05	3.01147e-05		0	0.000110469	0	0	6.48997e-05		0.000206096	0	0.000967967
k__Bacteria;p__Proteobacteria;c__Gammaproteobacteria;o__Enterobacterales;f__Enterobacteriaceae;g__Enterobacter;s__Enterobacter cloacae	0.000416303	0.000139855	0.000179553	0	0		8.13935e-05	0	0	0.000136364	0.000129799		0.000172832	0.000276645	5.62558e-05
k__Bacteria;p__Bacteroidetes;c__Flavobacteriia;o__Flavobacteriales;f__Flavobacteriaceae;g__Capnocytophaga;s__Capnocytophaga haemolytica	0	3.81423e-05	0.000219154	0	0.000243929		0	0	0	0	0		0.000104322	0	0.00012095
k__Bacteria;p__Firmicutes;c__Clostridia;o__Clostridiales;f__Ruminococcaceae;g__Mageeibacillus;s__Mageeibacillus indolicus	0	9.87519e-05	4.50009e-05	0	0		0	0	8.51873e-05	0	0		0.000462016	0	0.000115997
k__Bacteria;p__Proteobacteria;c__Betaproteobacteria;o__Burkholderiales;f__Comamonadaceae;g__Comamonas;s__Comamonas serinivorans	0	0.000121916	0	0	6.80591e-05		0.000192909	0	0	0	0		4.07662e-05	0	0.00101328
k__Bacteria;p__Firmicutes;c__Clostridia;o__Thermoanaerobacterales;f__Thermoanaerobacteraceae;g__Thermoanaerobacter;s__Unclassified_Thermoanaerobacter	0	8.96953e-05	4.50009e-05	0	0.000103896		6.40893e-05	0	0	0	6.48997e-05		0.000125979	0	0.000131467
k__Bacteria;p__Firmicutes;c__Clostridia;o__Clostridiales;f__Lachnospiraceae;g__Blautia;s__Blautia hansenii	0	2.49057e-05	0	0.000177166	0		0	0	0	0	0		0.000172124	0	0.000160818
k__Bacteria;p__Firmicutes;c__Clostridia;o__Clostridiales;f__Clostridiaceae;g__Clostridium;s__Clostridium tyrobutyricum	0	0.00018984	0.000135453	0	0		6.40893e-05	0	0.000100521	0	0		0	0	4.78174e-05
k__Bacteria;p__Proteobacteria;c__Alphaproteobacteria;o__Caulobacterales;f__Caulobacteraceae;g__Brevundimonas;s__Unclassified_Brevundimonas	0	3.48331e-05	4.50009e-05	0	3.01147e-05		0.00010062	0	8.51873e-05	0.000431309	8.30717e-05		4.16155e-05	0	1.38805e-05
k__Bacteria;p__Proteobacteria;c__Alphaproteobacteria;o__Rickettsiales;f__Anaplasmataceae;g__Wolbachia;s__Wolbachia endosymbiont of Cimex lectularius	0	0.000100494	0.000140403	0.000285153	3.01147e-05		0	7.38461e-05	0	0.000153218	0		1.95338e-05	0.000795137	0
k__Bacteria;p__Bacteroidetes;c__Sphingobacteriia;o__Sphingobacteriales;f__Sphingobacteriaceae;g__Solitalea;s__Solitalea canadensis	0.000109988	0.000277968	4.50009e-05	8.43647e-05	4.24617e-05		0	0.000254559	0	0	0		0.00017085	0.000147892	0.000209859
k__Bacteria;p__Bacteroidetes;c__Bacteroidia;o__Bacteroidales;f__Porphyromonadaceae;g__Porphyromonas;s__Unclassified_Porphyromonas	0	9.54427e-05	7.83015e-05	0.000168729	0.000120459		0	6.00375e-05	0	0	0		1.41549e-05	0	5.25258e-05
k__Bacteria;p__Firmicutes;c__Bacilli;o__Lactobacillales;f__Lactobacillaceae;g__Lactobacillus;s__Lactobacillus acetotolerans	0	0	0	8.43647e-05	0		0.000128179	0.000100863	0	0	0		0.00209252	0	0
k__Bacteria;p__Proteobacteria;c__Betaproteobacteria;o__Burkholderiales;f__Comamonadaceae;g__Polaromonas;s__Polaromonas naphthalenivorans	0	2.47315e-05	0	0	0		0	0	0	7.66091e-05	0.000129799		7.50211e-05	0	0.000614534
k__Bacteria;p__Bacteroidetes;c__Flavobacteriia;o__Flavobacteriales;f__Flavobacteriaceae;g__Lutibacter;s__Lutibacter sp. LPB0138	5.49938e-05	0.000119303	4.77009e-05	0.000150169	0		0	8.64539e-05	0.000100521	7.66091e-05	0		0	0.000732501	3.66274e-05
k__Bacteria;p__Firmicutes;c__Bacilli;o__Lactobacillales;f__Streptococcaceae;g__Streptococcus;s__Streptococcus intermedius	0	0	0.000108452	0	6.02293e-05		0	0	0	0	0		1.41549e-05	0	0.000117098
k__Bacteria;p__Proteobacteria;c__Betaproteobacteria;o__Burkholderiales;f__Comamonadaceae;g__Comamonas;s__Comamonas aquatica	7.9741e-05	1.74166e-05	0	8.43647e-05	3.01147e-05		0	0	0	7.66091e-05	6.48997e-05		2.80267e-05	0	0.000779632
k__Bacteria;p__Bacteroidetes;c__Flavobacteriia;o__Flavobacteriales;f__Flavobacteriaceae;g__Capnocytophaga;s__Capnocytophaga sp. oral taxon 878	0	0.000150305	0.000207454	0	0.000101486		0	0	0	0	0		5.73274e-05	0.000101785	7.97976e-05
k__Bacteria;p__Bacteroidetes;c__Cytophagia;o__Cytophagales;f__Persicobacteraceae;g__Persicobacter;s__Persicobacter sp. JZB09	0	6.60087e-05	4.50009e-05	0	6.565e-05		6.40893e-05	6.00375e-05	0	0	0.000118767		4.24648e-05	0	0.000118137
k__Bacteria;p__Proteobacteria;c__Gammaproteobacteria;o__Pasteurellales;f__Pasteurellaceae;g__Aggregatibacter;s__Aggregatibacter actinomycetemcomitans	0.000287617	0.000121742	6.48012e-05	0	3.01147e-05		0.000185218	0	0	0	0		0.000170991	0.000598528	2.89228e-05
k__Bacteria;p__Actinobacteria;c__Actinobacteria;o__Corynebacteriales;f__Corynebacteriaceae;g__Corynebacterium;s__Corynebacterium sp. L2-79-05	0	0	0	0	3.01147e-05		0	0	0	0	0		1.41549e-05	0	8.74411e-06
k__Bacteria;p__Firmicutes;c__Bacilli;o__Lactobacillales;f__Streptococcaceae;g__Streptococcus;s__Streptococcus himalayensis	0	0	0	0	0		0.000160223	0	0	0	0		1.41549e-05	8.69953e-05	0
k__Bacteria;p__Proteobacteria;c__Gammaproteobacteria;o__Enterobacterales;f__Enterobacteriaceae;g__Enterobacter;s__Unclassified_Enterobacter cloacae complex	0.000237023	2.69957e-05	8.01015e-05	0	0		0	0.000180112	8.51873e-05	0.00015092	0.000129799		0.000153864	0.000252286	3.03292e-05
k__Bacteria;p__Firmicutes;c__Clostridia;o__Clostridiales;f__Lachnospiraceae;g__Lachnoclostridium;s__Lachnoclostridium phytofermentans	0	0.000149608	9.40518e-05	8.43647e-05	4.00525e-05		0	6.00375e-05	0	0	0		0.000121449	0	0.000110616
k__Bacteria;p__Proteobacteria;c__Gammaproteobacteria;o__Thiotrichales;f__Piscirickettsiaceae;g__Methylophaga;s__Methylophaga frappieri	0.000276619	0.000139158	0.000274955	0.000126547	3.01147e-05		8.07526e-05	0.000204728	0	0	0		0.000233839	0.000568949	0
k__Bacteria;p__Actinobacteria;c__Coriobacteriia;o__Coriobacteriales;f__Coriobacteriaceae;g__Collinsella;s__Collinsella aerofaciens	0	0.000109202	0	0.000168729	9.00428e-05		0	0.000198124	0	0	0		0.000444464	0	2.45202e-05
k__Bacteria;p__Actinobacteria;c__Actinobacteria;o__Micrococcales;f__Dermabacteraceae;g__Brachybacterium;s__Brachybacterium faecium	5.49938e-05	0.000119826	0	0.000253094	0.00016292		0	6.00375e-05	0	0	0		0.000188968	0	0.000252356
k__Bacteria;p__Firmicutes;c__Bacilli;o__Lactobacillales;f__Carnobacteriaceae;g__Unclassified_Carnobacteriaceae;s__Unclassified_Carnobacteriaceae	5.49938e-05	8.93469e-05	4.50009e-05	0.000237065	5.9627e-05		0	0.000249155	8.60392e-05	0	0.000204434		0.000119043	0.000267076	5.22812e-05
k__Bacteria;p__Bacteroidetes;c__Flavobacteriia;o__Flavobacteriales;f__Flavobacteriaceae;g__Capnocytophaga;s__Capnocytophaga gingivalis	0	7.22787e-05	7.78515e-05	0	0.000107509		0	0	0	0	0		0.000115221	0	8.31608e-05
k__Bacteria;p__Actinobacteria;c__Coriobacteriia;o__Eggerthellales;f__Eggerthellaceae;g__Eggerthella;s__Eggerthella lenta	0.000109988	0.000319768	0	0	0		0	0	0	0	0		0.000170284	0	0.000150851
k__Bacteria;p__Actinobacteria;c__Actinobacteria;o__Corynebacteriales;f__Corynebacteriaceae;g__Corynebacterium;s__Corynebacterium imitans	0	0	0	0	0.000213212		0	0	8.51873e-05	0	6.48997e-05		0	0	0.000166627
k__Bacteria;p__Bacteroidetes;c__Flavobacteriia;o__Flavobacteriales;f__Flavobacteriaceae;g__Lutibacter;s__Lutibacter profundi	5.49938e-05	8.18578e-05	5.94011e-05	0.000226097	3.01147e-05		0	7.68479e-05	0	7.66091e-05	0		1.69859e-05	0.000786438	6.9586e-05
k__Bacteria;p__Firmicutes;c__Bacilli;o__Lactobacillales;f__Lactobacillaceae;g__Lactobacillus;s__Lactobacillus plantarum	0.000128135	0	5.89511e-05	0.000489315	3.01147e-05		6.40893e-05	0	0	0	0		0.000105029	0	4.02351e-05
k__Bacteria;p__Bacteroidetes;c__Cytophagia;o__Cytophagales;f__Hymenobacteraceae;g__Pontibacter;s__Pontibacter actiniarum	0	0.000597562	4.50009e-05	0	0		0.000128179	0.00036803	0.000276859	0	0		0.000490893	0	1.83443e-05
k__Bacteria;p__Bacteroidetes;c__Chitinophagia;o__Chitinophagales;f__Chitinophagaceae;g__Chitinophaga;s__Chitinophaga caeni	0	0.000152221	0.000103502	0.000120642	0		0	0.000132082	0	0	8.30717e-05		3.80767e-05	0.000432367	0
k__Bacteria;p__Proteobacteria;c__Gammaproteobacteria;o__Alteromonadales;f__Pseudoalteromonadaceae;g__Pseudoalteromonas;s__Unclassified_Pseudoalteromonas	0.000561486	0.000534166	8.95517e-05	0	0		6.40893e-05	0.000120075	8.51873e-05	7.66091e-05	0		6.9076e-05	9.74348e-05	4.51881e-05
k__Bacteria;p__Firmicutes;c__Bacilli;o__Lactobacillales;f__Lactobacillaceae;g__Lactobacillus;s__Lactobacillus casei	0	2.8389e-05	0	0.000112205	0		0	0.000163902	0	0	0		3.66612e-05	8.69953e-05	8.80526e-06
k__Bacteria;p__Proteobacteria;c__Betaproteobacteria;o__Burkholderiales;f__Burkholderiaceae;g__Burkholderia;s__Unclassified_Burkholderia	7.20418e-05	0.000230944	4.50009e-05	0	9.51623e-05		0	0.000120075	0	0	0		0.000372557	0	0.000344873
k__Bacteria;p__Firmicutes;c__Clostridia;o__Clostridiales;f__Lachnospiraceae;g__Herbinix;s__Herbinix luporum	0	0.000105196	0.000170553	8.43647e-05	0.000234593		0	7.86491e-05	0	0.000101124	0		0.000160658	0	2.89228e-05
k__Bacteria;p__Proteobacteria;c__Alphaproteobacteria;o__Rhizobiales;f__Bartonellaceae;g__Bartonella;s__Bartonella vinsonii	0	0.000120523	0.000163803	0.000368674	4.39674e-05		0	7.26453e-05	0	8.19717e-05	0		3.31225e-05	0.000857774	0
k__Bacteria;p__Proteobacteria;c__Betaproteobacteria;o__Burkholderiales;f__Burkholderiaceae;g__Cupriavidus;s__Unclassified_Cupriavidus	0.000182579	0.00018984	0	0	9.0344e-05		0.000128179	0	0	0.000153218	0		0.000161366	0	0.000440385
k__Bacteria;p__Firmicutes;c__Clostridia;o__Clostridiales;f__Lachnospiraceae;g__Lachnoclostridium;s__Lachnoclostridium sp. YL32	0	0.000245399	0	0	0		0	0	0	0	0		0.00029881	0	6.23706e-05
k__Bacteria;p__Ignavibacteriae;c__Ignavibacteria;o__Ignavibacteriales;f__Ignavibacteriaceae;g__Ignavibacterium;s__Ignavibacterium album	0	8.51669e-05	0.000187654	0	3.34273e-05		0	0	0.000255562	0	6.48997e-05		0	0	0.00047634
k__Bacteria;p__Actinobacteria;c__Actinobacteria;o__Micrococcales;f__Brevibacteriaceae;g__Brevibacterium;s__Unclassified_Brevibacterium	0	2.38607e-05	4.50009e-05	8.43647e-05	0.000325841		0	6.48404e-05	8.51873e-05	7.66091e-05	0		5.66197e-05	0	0.000190169
k__Bacteria;p__Actinobacteria;c__Actinobacteria;o__Corynebacteriales;f__Corynebacteriaceae;g__Corynebacterium;s__Corynebacterium flavescens	0.000219975	4.75472e-05	0	0	0.000637527		0	0.000180112	0	0	6.48997e-05		7.9126e-05	8.69953e-05	0.000195856
k__Bacteria;p__Bacteroidetes;c__Cytophagia;o__Cytophagales;f__Cytophagaceae;g__Fibrella;s__Fibrella sp. ES10-3-2-2	0	3.84906e-05	0	0.000302869	0		0	0	0	9.03987e-05	0		0.000332924	0.000283605	0.000155376
k__Bacteria;p__Firmicutes;c__Bacilli;o__Bacillales;f__Staphylococcaceae;g__Staphylococcus;s__Staphylococcus kloosii	0.000109988	3.48331e-05	0	0.000911139	0.00012347		0	7.32457e-05	0	7.66091e-05	0		7.61535e-05	0	0.000127799
k__Bacteria;p__Actinobacteria;c__Actinobacteria;o__Corynebacteriales;f__Mycobacteriaceae;g__Mycobacterium;s__Unclassified_Mycobacterium	0	8.58636e-05	0	0	0.000227968		0	0.000181313	0	0	0		0.000153439	0	0.000294426
k__Bacteria;p__Actinobacteria;c__Actinobacteria;o__Micrococcales;f__Micrococcaceae;g__Arthrobacter;s__Arthrobacter saudimassiliensis	0	5.10305e-05	0.000135003	0.000166198	0.000138829		0	0.000121876	0	7.66091e-05	0.00034332		4.57204e-05	0	0.000189435
k__Eukaryota;p__Apicomplexa;c__Aconoidasida;o__Haemosporida;f__Plasmodiidae;g__Plasmodium;s__Plasmodium coatneyi	0	4.35414e-05	9.49518e-05	0.000392296	0		0	6.00375e-05	0.000207005	0.000163943	0		0	0.000862994	0
k__Archaea;p__Euryarchaeota;c__Methanobacteria;o__Methanobacteriales;f__Methanobacteriaceae;g__Methanobrevibacter;s__Methanobrevibacter sp. YE315	0	4.14514e-05	0	0.000253094	3.01147e-05		0.00017945	0.000180112	0	7.66091e-05	0		0.000589411	0	6.12088e-05
k__Bacteria;p__Proteobacteria;c__Alphaproteobacteria;o__Rickettsiales;f__Anaplasmataceae;g__Ehrlichia;s__Ehrlichia sp. HF	0	4.16256e-05	0.000136353	0.000168729	4.87857e-05		0	6.66416e-05	0	0	0		3.24148e-05	0.000896052	0
k__Bacteria;p__Bacteroidetes;c__Cytophagia;o__Cytophagales;f__Cytophagaceae;g__Fibrella;s__Fibrella aestuarina	0	0.000367489	0	0	0		0	6.00375e-05	0	0	0		0.000529252	0.000214878	5.53997e-05
k__Bacteria;p__Firmicutes;c__Clostridia;o__Clostridiales;f__Eubacteriaceae;g__Eubacterium;s__[Eubacterium] eligens	0	4.33672e-05	0	0.000261531	6.02293e-05		6.40893e-05	0.000120075	0	0	0		0.000174955	0	1.80385e-05
k__Bacteria;p__Proteobacteria;c__Epsilonproteobacteria;o__Campylobacterales;f__Campylobacteraceae;g__Arcobacter;s__Arcobacter butzleri	0.000300266	0.000110595	0.000212854	0	4.27628e-05		0	6.00375e-05	0	0	0		0.000202698	0.00037147	3.03904e-05
k__Bacteria;p__Firmicutes;c__Bacilli;o__Lactobacillales;f__Streptococcaceae;g__Streptococcus;s__Unclassified_Streptococcus anginosus group	0	9.9971e-05	0	0	6.38431e-05		6.40893e-05	0	0	0	0		9.11577e-05	8.78653e-05	3.28974e-05
k__Bacteria;p__Firmicutes;c__Bacilli;o__Lactobacillales;f__Lactobacillaceae;g__Lactobacillus;s__Lactobacillus sakei	0.000164981	0	0	0.000296964	3.01147e-05		0	0.00024015	0	0	0		0.00011607	0	0.00010658
k__Bacteria;p__Proteobacteria;c__Gammaproteobacteria;o__Pseudomonadales;f__Moraxellaceae;g__Acinetobacter;s__Acinetobacter guillouiae	0.000392655	3.48331e-05	9.00017e-05	0	0		0	6.00375e-05	0	0	6.48997e-05		0.000197603	0.000240107	7.72294e-05
k__Bacteria;p__Proteobacteria;c__Gammaproteobacteria;o__Enterobacterales;f__Erwiniaceae;g__Buchnera;s__Buchnera aphidicola	0	6.28738e-05	0	0	0.000120459		0	0	0	0	0		3.93507e-05	0	7.14204e-05
k__Bacteria;p__Actinobacteria;c__Actinobacteria;o__Corynebacteriales;f__Corynebacteriaceae;g__Corynebacterium;s__Corynebacterium argentoratense	0	0	0	0	0.000796232		0	0.000226942	0	9.19309e-05	0		4.30309e-05	0	0.000552469
k__Bacteria;p__Firmicutes;c__Clostridia;o__Clostridiales;f__Lachnospiraceae;g__Anaerotignum;s__Anaerotignum propionicum	0	9.71844e-05	0	8.43647e-05	0		0	6.00375e-05	0	0	0		0.000290176	0	0.000113123
k__Bacteria;p__Actinobacteria;c__Actinobacteria;o__Micrococcales;f__Promicromonosporaceae;g__Isoptericola;s__Isoptericola dokdonensis	0	0.000256894	9.00017e-05	9.70194e-05	0.000128891		0	6.00375e-05	8.51873e-05	0.000216038	0		1.47211e-05	0	0.000161491
k__Bacteria;p__Firmicutes;c__unidentified;o__unidentified;f__unidentified;g__unidentified;s__unidentified	0	9.7881e-05	5.80511e-05	8.68956e-05	3.01147e-05		6.40893e-05	6.00375e-05	0.000274303	0	0		3.7369e-05	0	4.11523e-05
k__Bacteria;p__Actinobacteria;c__Actinobacteria;o__Corynebacteriales;f__Dietziaceae;g__Dietzia;s__Unclassified_Dietzia	0	0.000104499	0	0.000168729	9.0344e-05		6.40893e-05	0	0	0	0		6.29894e-05	0	0.000233828
k__Bacteria;p__Bacteroidetes;c__Flavobacteriia;o__Flavobacteriales;f__Flavobacteriaceae;g__Flavobacterium;s__Flavobacterium crassostreae	0	0.000103977	9.00017e-05	0.000418449	0		0	0	0	0	0		0.000187553	0.000905621	3.08795e-05
k__Bacteria;p__Bacteroidetes;c__Flavobacteriia;o__Flavobacteriales;f__Flavobacteriaceae;g__Winogradskyella;s__Winogradskyella sp. PG-2	0	0.000124006	0.000149853	0.000298651	0		0	0	0	0	0		0	0.000682913	1.21684e-05
k__Bacteria;p__Bacteroidetes;c__Flavobacteriia;o__Flavobacteriales;f__Flavobacteriaceae;g__Formosa;s__Formosa agariphila	7.53415e-05	6.93179e-05	0.000265055	0.00011558	0		0	0	0	0	0		5.23732e-05	0.000443676	0
k__Bacteria;p__Actinobacteria;c__Coriobacteriia;o__Unclassified_Coriobacteriia;f__Unclassified_Coriobacteriia;g__Unclassified_Coriobacteriia;s__Unclassified_Coriobacteriia	0	1.74166e-05	0	0	0		0	0.000120075	8.51873e-05	0	0		0.000367037	0	5.53997e-05
k__Bacteria;p__Actinobacteria;c__Actinobacteria;o__Micrococcales;f__Micrococcaceae;g__Kocuria;s__Kocuria flava	0.000109988	0.000108331	0	0.000421823	9.0344e-05		0	9.96622e-05	0	0	0		8.76189e-05	0	0.000238048
k__Bacteria;p__Firmicutes;c__Clostridia;o__Clostridiales;f__Lachnospiraceae;g__Coprococcus;s__Coprococcus catus	0	1.98549e-05	0	8.43647e-05	0.000177375		0	0	0	0	0		0.000289185	0	8.38334e-05
k__Bacteria;p__Bacteroidetes;c__unidentified;o__unidentified;f__unidentified;g__unidentified;s__Bacteroidetes bacterium UKL13-3	0	0.000120871	0	0	0.000153886		0	0	0	0	0		1.41549e-05	0	0.00108623
k__Bacteria;p__Lentisphaerae;c__Lentisphaeria;o__Victivallales;f__unidentified;g__unidentified;s__Victivallales bacterium CCUG 44730	0	0.000464151	0	8.43647e-05	0		0	6.00375e-05	0	0	0		0.000741151	0	0.000119482
k__Bacteria;p__Bacteroidetes;c__Flavobacteriia;o__Flavobacteriales;f__Flavobacteriaceae;g__Polaribacter;s__Polaribacter vadi	9.7339e-05	0.00010119	9.00017e-05	8.85829e-05	0		0	9.12569e-05	0	0	0		0.000127536	0.000526322	6.52445e-05
k__Bacteria;p__Firmicutes;c__Bacilli;o__Lactobacillales;f__Streptococcaceae;g__Unclassified_Streptococcaceae;s__Unclassified_Streptococcaceae	0	0	0	0	6.62522e-05		0	0	0	0	0		8.94591e-05	0	0.000122295
k__Bacteria;p__Actinobacteria;c__Actinobacteria;o__Corynebacteriales;f__Dietziaceae;g__Dietzia;s__Dietzia timorensis	0.000109988	5.8868e-05	4.50009e-05	8.43647e-05	6.23373e-05		6.40893e-05	0.000120075	0	0	0		3.8926e-05	0	0.000142535
k__Bacteria;p__Proteobacteria;c__Gammaproteobacteria;o__Aeromonadales;f__Aeromonadaceae;g__Aeromonas;s__Aeromonas hydrophila	5.49938e-05	0.000325341	0	0	0		0	0	0.000107336	0	6.48997e-05		0.000323015	0.000173991	0.000136237
k__Bacteria;p__Cyanobacteria;c__unidentified;o__Nostocales;f__Aphanizomenonaceae;g__Nodularia;s__Nodularia spumigena	0	2.89115e-05	0.000136803	0.000317211	0		0	7.26453e-05	0.000114151	7.66091e-05	0		2.83098e-05	0.000755119	0
k__Bacteria;p__Actinobacteria;c__Actinobacteria;o__Corynebacteriales;f__Tsukamurellaceae;g__Tsukamurella;s__Tsukamurella tyrosinosolvens	0	1.74166e-05	4.63509e-05	0	0.000150573		0	0	0	0	0		0.000129942	0	0.000138132
k__Bacteria;p__Bacteroidetes;c__Cytophagia;o__Cytophagales;f__Hymenobacteraceae;g__Hymenobacter;s__Hymenobacter sp. DG25B	0	0.000357562	0.000135003	0	0.000133709		0	0	0	0	6.48997e-05		0.000329102	0	3.32643e-05
k__Bacteria;p__Bacteroidetes;c__Bacteroidia;o__Marinilabiliales;f__Marinilabiliaceae;g__Alkalitalea;s__Alkalitalea saponilacus	0	9.31786e-05	6.88513e-05	0	0		0	0	0	0	6.48997e-05		0.000185146	0	0.000468085
k__Bacteria;p__Proteobacteria;c__Betaproteobacteria;o__Burkholderiales;f__Comamonadaceae;g__Variovorax;s__Unclassified_Variovorax	0	4.35414e-05	4.50009e-05	0	0		0	0	0	0.000383045	0		5.40718e-05	0	0.00105284
k__Bacteria;p__Firmicutes;c__Bacilli;o__Bacillales;f__Bacillaceae;g__Bacillus;s__Bacillus paralicheniformis	0.000133635	3.69231e-05	0.000127352	8.43647e-05	0.000150573		0	0.000174709	0	0.000189991	0.000175878		2.02415e-05	8.69953e-05	2.10348e-05
k__Bacteria;p__Firmicutes;c__Clostridia;o__Clostridiales;f__unidentified;g__unidentified;s__butyrate-producing bacterium SS3/4	0	0.000173295	0	0.000168729	0		0	0.00014469	0	0	0		0.000460035	0	8.37722e-05
k__Bacteria;p__Bacteroidetes;c__Cytophagia;o__Cytophagales;f__Hymenobacteraceae;g__Hymenobacter;s__Hymenobacter sp. DG25A	0	0.000619855	0.000112052	0	0		6.40893e-05	0	0	0	0		0.000308577	0	8.8664e-06
k__Bacteria;p__Firmicutes;c__Tissierellia;o__Tissierellales;f__Peptoniphilaceae;g__Helcococcus;s__Helcococcus kunzii	5.66436e-05	7.3672e-05	0	8.43647e-05	3.01147e-05		0.000205727	0	0	7.66091e-05	0		2.17986e-05	0	4.53715e-05
k__Bacteria;p__Bacteroidetes;c__Flavobacteriia;o__Flavobacteriales;f__Flavobacteriaceae;g__Algibacter;s__Algibacter alginicilyticus	6.26929e-05	0.000130276	0	0	0		0	0	0	0	0		4.24648e-05	8.69953e-05	0.000468696
k__Bacteria;p__Firmicutes;c__Bacilli;o__Lactobacillales;f__Streptococcaceae;g__Streptococcus;s__Streptococcus parauberis	0	0	0	0	0		6.40893e-05	0	0	0	0		0	0	7.78409e-05
k__Bacteria;p__Chloroflexi;c__Dehalococcoidia;o__Dehalococcoidales;f__Dehalococcoidaceae;g__Dehalococcoides;s__Dehalococcoides mccartyi	0	0.000155356	0	9.95503e-05	0		0	7.38461e-05	0	0	0.000112926		0.000173256	0.000258376	4.92238e-05
k__Bacteria;p__Actinobacteria;c__Actinobacteria;o__Corynebacteriales;f__Corynebacteriaceae;g__Corynebacterium;s__Corynebacterium phocae	6.32428e-05	0.000105022	0	0	0.000258986		0	6.00375e-05	0	0	0		0	0	0.000214567
k__Bacteria;p__Proteobacteria;c__Gammaproteobacteria;o__Pasteurellales;f__Pasteurellaceae;g__Glaesserella;s__Glaesserella sp. 15-184	6.92921e-05	3.95356e-05	0	0	3.25238e-05		6.40893e-05	0	0	0	0		0.000124988	0	0.000829773
k__Bacteria;p__Firmicutes;c__Bacilli;o__Lactobacillales;f__Streptococcaceae;g__Streptococcus;s__Streptococcus merionis	0.000109988	9.23077e-05	0.000136353	0	0.000174966		0	8.22513e-05	0	0	0		0	0	7.97365e-05
k__Bacteria;p__Actinobacteria;c__Actinobacteria;o__Corynebacteriales;f__Corynebacteriaceae;g__Corynebacterium;s__Corynebacterium atypicum	0	0	6.70513e-05	0	0.000255071		0	0.000126079	0	0	0		4.24648e-05	0	0.000296444
k__Bacteria;p__Proteobacteria;c__Betaproteobacteria;o__Burkholderiales;f__Comamonadaceae;g__Melaminivora;s__Melaminivora sp. SC2-7	0	8.70828e-05	9.00017e-05	8.43647e-05	3.01147e-05		0	0	0	0	0		0.000118477	0	0.00094045
k__Bacteria;p__Firmicutes;c__Bacilli;o__Bacillales;f__Bacillaceae;g__Bacillus;s__Bacillus cytotoxicus	0	6.28738e-05	4.95009e-05	0.000307087	0		9.0366e-05	0.000120075	0	0	0		6.96422e-05	0	5.88852e-05
k__Bacteria;p__Proteobacteria;c__Betaproteobacteria;o__Burkholderiales;f__unidentified;g__Leptothrix;s__Leptothrix cholodnii	0	5.22497e-05	0	0	0		6.40893e-05	0	0	7.66091e-05	0		9.41302e-05	0	0.000700691
k__Bacteria;p__Bacteroidetes;c__Flavobacteriia;o__Flavobacteriales;f__Flavobacteriaceae;g__Tenacibaculum;s__Tenacibaculum maritimum	0	7.55878e-05	0.000135003	8.43647e-05	0		0	0	0	0.000153218	0.0002265		4.47295e-05	0.000422797	0
k__Bacteria;p__Firmicutes;c__Bacilli;o__Lactobacillales;f__Carnobacteriaceae;g__Carnobacterium;s__Unclassified_Carnobacterium	0.000314014	0.000137939	9.00017e-05	8.43647e-05	4.45697e-05		0	0.000183114	0	0.000248213	0		9.58288e-05	0	7.62511e-05
k__Bacteria;p__Firmicutes;c__Clostridia;o__Clostridiales;f__Lachnospiraceae;g__Roseburia;s__Roseburia intestinalis	0	1.74166e-05	0	0	0		0	6.30393e-05	0	0	0		0.000174389	0	3.24082e-05
k__Bacteria;p__Bacteroidetes;c__Bacteroidia;o__Bacteroidales;f__Bacteroidaceae;g__Bacteroides;s__Bacteroides pyogenes	0.000109988	0.000205341	0.000304656	0	3.01147e-05		0	0	0	0	0		0	0	1.77328e-05
k__Bacteria;p__Actinobacteria;c__Actinobacteria;o__Corynebacteriales;f__Corynebacteriaceae;g__Corynebacterium;s__Corynebacterium xerosis	0	3.48331e-05	4.50009e-05	0.000168729	0.000134613		0	0.000120075	8.51873e-05	7.66091e-05	0		1.41549e-05	0	7.9125e-05
k__Bacteria;p__Proteobacteria;c__Gammaproteobacteria;o__Enterobacterales;f__Morganellaceae;g__Photorhabdus;s__Photorhabdus luminescens	5.77435e-05	9.64877e-05	6.21012e-05	0	5.42064e-05		0.000207649	0	9.62616e-05	0.000278091	0.000145375		0	0	0
k__Bacteria;p__Actinobacteria;c__Actinobacteria;o__Propionibacteriales;f__Propionibacteriaceae;g__Auraticoccus;s__Auraticoccus monumenti	5.66436e-05	7.50653e-05	9.00017e-05	8.43647e-05	3.01147e-05		0	0.000137486	0	0	6.48997e-05		4.96838e-05	0	0.000583409
k__Bacteria;p__Actinobacteria;c__Actinobacteria;o__Actinomycetales;f__Actinomycetaceae;g__Actinomyces;s__Actinomyces radingae	5.49938e-05	0.00117823	0.000128252	0	0.000127987		0	0	0	0	0		5.87429e-05	0	4.96519e-05
k__Bacteria;p__Proteobacteria;c__Betaproteobacteria;o__Burkholderiales;f__Comamonadaceae;g__Hydrogenophaga;s__Hydrogenophaga sp. PBC	0	3.48331e-05	0	0	0		0	0	0	9.95918e-05	6.48997e-05		0.000224922	0	0.000926019
k__Bacteria;p__Firmicutes;c__Clostridia;o__Clostridiales;f__Lachnospiraceae;g__unidentified;s__Lachnospiraceae bacterium canine oral taxon 099	0	5.22497e-05	0	0.000119798	0		0	0.000140488	0	0	0		0.000142965	0	4.12746e-05
k__Bacteria;p__Firmicutes;c__Erysipelotrichia;o__Erysipelotrichales;f__Erysipelotrichaceae;g__Turicibacter;s__Turicibacter sp. H121	5.49938e-05	9.07402e-05	4.50009e-05	0.000168729	6.50477e-05		0	8.76547e-05	0	0.0002214	0		1.41549e-05	0	0.000111594
k__Bacteria;p__Proteobacteria;c__Betaproteobacteria;o__Neisseriales;f__Chromobacteriaceae;g__Unclassified_Chromobacteriaceae;s__Unclassified_Chromobacteriaceae	0	0.000112337	0.000156603	0	0		0	0.000109869	8.51873e-05	7.66091e-05	0		3.14239e-05	0	0.000416966
k__Eukaryota;p__Ascomycota;c__Eurotiomycetes;o__Eurotiales;f__Aspergillaceae;g__Aspergillus;s__Aspergillus steynii	0	0	4.50009e-05	0.000162824	0		0	0	0	0	6.48997e-05		9.6395e-05	8.69953e-05	0
k__Bacteria;p__Actinobacteria;c__Coriobacteriia;o__Coriobacteriales;f__Coriobacteriaceae;g__Coriobacterium;s__Coriobacterium glomerans	0	6.75762e-05	6.34512e-05	8.43647e-05	9.0344e-05		8.01117e-05	6.00375e-05	0.000113299	0	0.000129799		0.000265546	8.69953e-05	3.38758e-05
k__Bacteria;p__Firmicutes;c__Clostridia;o__Clostridiales;f__Clostridiaceae;g__Clostridium;s__Clostridium kluyveri	0	1.74166e-05	0.000103952	0	3.01147e-05		0	0	0	0	0		0	0	0.000102667
k__Bacteria;p__Proteobacteria;c__Gammaproteobacteria;o__Thiotrichales;f__Thiotrichaceae;g__Beggiatoa;s__Beggiatoa leptomitoformis	0.000195778	5.19013e-05	7.33514e-05	0	0		0	0.000361425	0	0	0		0.000242615	0.000282735	2.18297e-05
k__Bacteria;p__Actinobacteria;c__Actinobacteria;o__Corynebacteriales;f__Nocardiaceae;g__Nocardia;s__Nocardia cyriacigeorgica	0	0.000113904	0.000135003	0	0.00015238		0	6.00375e-05	0	0	0		5.67612e-05	0	0.000196528
k__Bacteria;p__Proteobacteria;c__Gammaproteobacteria;o__Enterobacterales;f__Enterobacteriaceae;g__Citrobacter;s__Citrobacter freundii	9.62391e-05	0.000190189	0	0	0.000241218		0	0	0	0	9.21576e-05		5.32225e-05	0.000164421	1.78551e-05
k__Bacteria;p__Proteobacteria;c__Betaproteobacteria;o__Burkholderiales;f__unidentified;g__unidentified;s__unidentified	6.32428e-05	9.84035e-05	4.50009e-05	0	0		0	0	0	0	0		7.75689e-05	0	0.000492911
k__Bacteria;p__Actinobacteria;c__Coriobacteriia;o__Eggerthellales;f__Eggerthellaceae;g__Gordonibacter;s__Gordonibacter massiliensis	0.000109988	0.000261074	6.12012e-05	0	3.10181e-05		0.000194832	0.000120075	8.77429e-05	7.66091e-05	0		0.000341558	0	3.61382e-05
k__Bacteria;p__Actinobacteria;c__Actinobacteria;o__Micrococcales;f__Microbacteriaceae;g__Agrococcus;s__Agrococcus carbonis	0	0	4.50009e-05	0	0		0	6.00375e-05	0	0.000150154	0		5.025e-05	0	0.00030586
k__Bacteria;p__Proteobacteria;c__Betaproteobacteria;o__Burkholderiales;f__unidentified;g__Rubrivivax;s__Rubrivivax gelatinosus	0	0.000215094	4.50009e-05	0	0		0	6.00375e-05	0	0	0		8.87513e-05	0	0.000531067
k__Eukaryota;p__unidentified;c__Oligohymenophorea;o__Hymenostomatida;f__unidentified;g__Ichthyophthirius;s__Ichthyophthirius multifiliis	0	0	0	0	0		0	0	0	0	0		0.00203364	0	0
k__Bacteria;p__Firmicutes;c__Clostridia;o__Clostridiales;f__Ruminococcaceae;g__Ruminococcus;s__Ruminococcus albus	0	0.000287025	0	0	3.01147e-05		0	0	0	0	0		0.000698404	0	6.64063e-05
k__Bacteria;p__Bacteroidetes;c__Cytophagia;o__Cytophagales;f__Hymenobacteraceae;g__Rufibacter;s__Rufibacter sp. DG31D	0	0.000346589	0	0	0		0	0.000118274	8.51873e-05	0	0		0.000539585	0	5.79068e-05
k__Bacteria;p__Actinobacteria;c__Actinobacteria;o__Bifidobacteriales;f__Bifidobacteriaceae;g__Bifidobacterium;s__Bifidobacterium bifidum	0	7.95937e-05	0	0.000168729	0		0	0	0	0	0		0.000433848	0.000173991	9.01316e-05
k__Bacteria;p__Proteobacteria;c__Gammaproteobacteria;o__Enterobacterales;f__Yersiniaceae;g__Serratia;s__Unclassified_Serratia	0.000109988	0.000251843	0	0	4.42685e-05		0	0	0	0	0		0.000274464	0	0.000282747
k__Bacteria;p__Proteobacteria;c__Gammaproteobacteria;o__Oceanospirillales;f__Oceanospirillaceae;g__Marinomonas;s__Marinomonas sp. MWYL1	0	6.53121e-05	5.71511e-05	0.000107143	0		0	0.000120075	0	0	0		1.41549e-05	0.00038104	0
k__Bacteria;p__Proteobacteria;c__Gammaproteobacteria;o__Pseudomonadales;f__Moraxellaceae;g__Acinetobacter;s__Acinetobacter equi	0.000109988	0	0.000148503	0	0		6.40893e-05	6.00375e-05	0	0	0		0.000121732	0.000361901	8.24881e-05
k__Bacteria;p__Bacteroidetes;c__Flavobacteriia;o__Flavobacteriales;f__Flavobacteriaceae;g__Capnocytophaga;s__Capnocytophaga leadbetteri	0	0.000282148	7.51514e-05	8.43647e-05	6.05305e-05		0.000128179	0.000106266	0.000107336	0	0		0.000229168	0.000167901	5.59501e-05
k__Bacteria;p__Actinobacteria;c__Actinobacteria;o__Corynebacteriales;f__Corynebacteriaceae;g__Corynebacterium;s__Corynebacterium glaucum	0.000125936	0	4.50009e-05	0	0.000140033		0	6.00375e-05	0.000340749	0	0		1.41549e-05	0	0.00021634
k__Bacteria;p__Actinobacteria;c__Actinobacteria;o__Micrococcales;f__Sanguibacteraceae;g__Sanguibacter;s__Sanguibacter keddieii	0.000117137	0.000321335	0	8.43647e-05	6.02293e-05		0	0.000151294	0	0	0		3.59535e-05	0	0.000217502
k__Bacteria;p__Firmicutes;c__Bacilli;o__Lactobacillales;f__Lactobacillaceae;g__Lactobacillus;s__Lactobacillus oligofermentans	5.49938e-05	3.64006e-05	0	0.000627673	8.16107e-05		0	6.00375e-05	0	0	6.48997e-05		4.18986e-05	0	0
k__Bacteria;p__Proteobacteria;c__Betaproteobacteria;o__Neisseriales;f__Neisseriaceae;g__Neisseria;s__Neisseria lactamica	0	0.000247838	9.00017e-05	8.43647e-05	3.58364e-05		0	0	0	7.66091e-05	0		0.000177503	0	4.75728e-05
k__Bacteria;p__Firmicutes;c__Bacilli;o__Lactobacillales;f__Streptococcaceae;g__Streptococcus;s__Streptococcus sp. oral taxon 431	0	3.48331e-05	6.21012e-05	0	0		0	0.000120075	0	0	0		1.41549e-05	8.69953e-05	0
k__Bacteria;p__Bacteroidetes;c__Flavobacteriia;o__Flavobacteriales;f__Flavobacteriaceae;g__Croceibacter;s__Croceibacter atlanticus	0	8.48186e-05	0.000180003	0.000120642	6.02293e-05		0	8.46528e-05	0	0	0		0.00013065	0.000394959	0
k__Bacteria;p__Firmicutes;c__Bacilli;o__Lactobacillales;f__Leuconostocaceae;g__Weissella;s__Weissella ceti	0	7.03629e-05	9.40518e-05	8.43647e-05	0		6.40893e-05	0	0	0	0		4.8976e-05	0.000685523	0
k__Bacteria;p__Firmicutes;c__Clostridia;o__Clostridiales;f__Ruminococcaceae;g__Ruminococcus;s__Ruminococcus sp. SR1/5	0	5.22497e-05	9.36018e-05	0.000282622	6.02293e-05		6.40893e-05	0	8.51873e-05	0	0		0.0004916	0	6.81796e-05
k__Eukaryota;p__Basidiomycota;c__Tremellomycetes;o__Cystofilobasidiales;f__Mrakiaceae;g__Itersonilia;s__Unclassified_Itersonilia	0	3.48331e-05	0	9.70194e-05	0		6.40893e-05	0	0.000170375	0	0.000188209		1.41549e-05	8.69953e-05	3.17356e-05
k__Bacteria;p__Bacteroidetes;c__Cytophagia;o__Cytophagales;f__Hymenobacteraceae;g__Hymenobacter;s__Hymenobacter sp. PAMC 26554	0	0.000559942	0	8.43647e-05	0		0	0	0	0	0		0.000262574	0	1.19238e-05
k__Bacteria;p__Firmicutes;c__Bacilli;o__Lactobacillales;f__Aerococcaceae;g__Aerococcus;s__Aerococcus urinae	7.75412e-05	1.74166e-05	0.000183153	0.000217661	0		0	0	0	0	0		7.50211e-05	0	8.31608e-06
k__Bacteria;p__Firmicutes;c__Bacilli;o__Lactobacillales;f__Leuconostocaceae;g__Unclassified_Leuconostocaceae;s__Unclassified_Leuconostocaceae	0	1.96807e-05	0	0.000167042	8.85371e-05		0	0	0	0	0		1.41549e-05	0	4.32925e-05
k__Bacteria;p__Bacteroidetes;c__Cytophagia;o__Cytophagales;f__Cytophagaceae;g__Spirosoma;s__Spirosoma linguale	0	0.000216139	9.63018e-05	0	0		0	0.000120075	0.000170375	0	0		0.00038558	0.000226188	2.92286e-05
k__Bacteria;p__Bacteroidetes;c__Sphingobacteriia;o__Sphingobacteriales;f__Sphingobacteriaceae;g__Mucilaginibacter;s__Mucilaginibacter mallensis	0	0.000211959	0.000120602	0.000117267	8.13096e-05		0	6.30393e-05	8.51873e-05	0	0		5.10992e-05	0.000224448	0.000104257
k__Bacteria;p__Bacteroidetes;c__Flavobacteriia;o__Flavobacteriales;f__Flavobacteriaceae;g__Lacinutrix;s__Lacinutrix venerupis	0	7.90712e-05	0.000112052	8.68956e-05	0		0	0	0	0	0		2.83098e-05	0.000513272	6.16368e-05
k__Bacteria;p__Proteobacteria;c__Epsilonproteobacteria;o__Campylobacterales;f__Helicobacteraceae;g__Helicobacter;s__Helicobacter pylori	8.74401e-05	0.00011164	9.27018e-05	0	0		0	0.000109268	0	0	0		6.19985e-05	0.000503703	6.11476e-06
k__Bacteria;p__Bacteroidetes;c__Flavobacteriia;o__Flavobacteriales;f__Flavobacteriaceae;g__Polaribacter;s__Polaribacter sp. Hel1_33_78	6.87422e-05	0.000168941	0.000133203	8.77393e-05	0		0	0.000123677	0	9.42292e-05	0		4.24648e-05	0.000568949	6.11476e-06
k__Bacteria;p__Actinobacteria;c__Actinobacteria;o__Bifidobacteriales;f__Bifidobacteriaceae;g__Bifidobacterium;s__Bifidobacterium longum	0	8.95211e-05	0	0.000253094	3.76433e-05		0	0	0	0	0		0.000290176	0	0.000114468
k__Bacteria;p__Actinobacteria;c__Actinobacteria;o__Actinomycetales;f__Actinomycetaceae;g__Actinomyces;s__Actinomyces sp. oral taxon 897	0	0.000129057	7.83015e-05	0	0.000313494		0	0.00019212	0	0	0		7.07746e-05	0	0.000168217
k__Bacteria;p__Firmicutes;c__Clostridia;o__Clostridiales;f__Heliobacteriaceae;g__Heliobacterium;s__Heliobacterium modesticaldum	0	0.000187054	0	0	0.000120459		0	0.000522326	0.000170375	0	0		0.00019916	0	0.000150851
k__Bacteria;p__Firmicutes;c__Bacilli;o__Lactobacillales;f__Leuconostocaceae;g__Leuconostoc;s__Leuconostoc kimchii	0	0.000106067	4.50009e-05	0	0		0	0	9.54098e-05	0	0		0	0.000284475	6.11476e-06
k__Bacteria;p__Actinobacteria;c__Actinobacteria;o__Corynebacteriales;f__Corynebacteriaceae;g__Corynebacterium;s__Corynebacterium deserti	0	1.74166e-05	0	8.43647e-05	0.000213513		0	0.000180112	0	0	0		4.06246e-05	0	0.000158005
k__Bacteria;p__Bacteroidetes;c__Sphingobacteriia;o__Sphingobacteriales;f__Sphingobacteriaceae;g__Pedobacter;s__Pedobacter sp. PACM 27299	0	9.16111e-05	0.000144003	0.000256469	3.01147e-05		0	0.000120075	0	0	0		1.41549e-05	0.000291434	5.16086e-05
k__Bacteria;p__Proteobacteria;c__Gammaproteobacteria;o__Vibrionales;f__Vibrionaceae;g__Vibrio;s__Unclassified_Vibrio harveyi group	0	5.12047e-05	0	0	3.01147e-05		0	0	0.000793094	0.000160113	0		2.40634e-05	0.000468905	2.53151e-05
k__Bacteria;p__Fusobacteria;c__Fusobacteriia;o__Fusobacteriales;f__Leptotrichiaceae;g__Leptotrichia;s__Leptotrichia sp. oral taxon 847	0	8.2032e-05	9.00017e-05	0.000168729	3.01147e-05		7.11392e-05	0	0	0	0		2.83098e-05	0	8.30996e-05
k__Bacteria;p__Actinobacteria;c__Actinobacteria;o__Corynebacteriales;f__Mycobacteriaceae;g__Mycobacteroides;s__Mycobacteroides abscessus	0	0.000113556	4.50009e-05	8.43647e-05	3.01147e-05		0	0.00024015	8.51873e-05	0	0		0.000158677	0	0.00014437
k__Bacteria;p__Proteobacteria;c__Gammaproteobacteria;o__Xanthomonadales;f__Xanthomonadaceae;g__Pseudoxanthomonas;s__Pseudoxanthomonas suwonensis	0	0.000206212	0	0	6.02293e-05		0	0	0	0	0		0.000275455	0	0.000138194
k__Bacteria;p__Proteobacteria;c__Betaproteobacteria;o__Neisseriales;f__Neisseriaceae;g__Eikenella;s__Eikenella corrodens	0	0.000157097	0	0	0		0	0	0	0	0		7.07746e-05	0	0.000310691
k__Bacteria;p__Actinobacteria;c__Actinobacteria;o__Micrococcales;f__Microbacteriaceae;g__Clavibacter;s__Clavibacter michiganensis	0	6.74021e-05	0	0	0.000105401		0	0	0	0	0		5.66197e-05	0	0.000245447
k__Bacteria;p__Bacteroidetes;c__Flavobacteriia;o__Flavobacteriales;f__Flavobacteriaceae;g__Polaribacter;s__Polaribacter sp. KT25b	6.76423e-05	0.000196807	0.000243905	0.000232847	0		0	0.000134484	0	0	0		7.16239e-05	0.000418448	3.33866e-05
k__Bacteria;p__Firmicutes;c__Bacilli;o__Bacillales;f__Paenibacillaceae;g__Paenibacillus;s__Paenibacillus mucilaginosus	0	0.000169115	0	0.000168729	0		0	6.00375e-05	8.51873e-05	0	0		0.000177786	0	4.42709e-05
k__Bacteria;p__Actinobacteria;c__Actinobacteria;o__Micrococcales;f__Dermacoccaceae;g__Dermacoccus;s__Dermacoccus nishinomiyaensis	0	5.73005e-05	0.000123302	0.000168729	9.0344e-05		0	9.96622e-05	0	0	6.48997e-05		1.4438e-05	0	0.000202827
k__Bacteria;p__Proteobacteria;c__Gammaproteobacteria;o__Pasteurellales;f__Pasteurellaceae;g__Haemophilus;s__Unclassified_Haemophilus	0.000277169	1.74166e-05	5.3551e-05	0.000253094	0		0	0	0	0	0		8.13908e-05	0.000310573	3.25917e-05
k__Archaea;p__Euryarchaeota;c__Methanomicrobia;o__Methanosarcinales;f__Methanosarcinaceae;g__Methanosarcina;s__Methanosarcina siciliae	0	1.74166e-05	6.12012e-05	0.000244658	6.47465e-05		0	0	0	7.66091e-05	0		0	0.00074207	6.11476e-06
k__Bacteria;p__Bacteroidetes;c__Flavobacteriia;o__Flavobacteriales;f__Crocinitomicaceae;g__Fluviicola;s__Candidatus Fluviicola riflensis	0	0.000199942	4.54509e-05	8.43647e-05	0.000183097		0	0	0	0	0		0.000205671	0	1.865e-05
k__Bacteria;p__Proteobacteria;c__Deltaproteobacteria;o__Desulfovibrionales;f__Desulfovibrionaceae;g__Desulfovibrio;s__Desulfovibrio desulfuricans	0	0.000134107	9.00017e-05	0	0		0	0.000306191	0	0	0		0.000189817	0	0.00014651
k__Bacteria;p__Proteobacteria;c__Gammaproteobacteria;o__Enterobacterales;f__Enterobacteriaceae;g__Citrobacter;s__Unclassified_Citrobacter	0	0.000141945	4.50009e-05	0	0		6.66529e-05	0	0	0	0		0.000129234	0.000107004	5.62558e-05
k__Bacteria;p__Proteobacteria;c__Gammaproteobacteria;o__Pasteurellales;f__Pasteurellaceae;g__unidentified;s__Pasteurellaceae bacterium NI1060	5.66436e-05	0.000197504	9.13517e-05	0.000113049	3.01147e-05		0	0.000174109	9.45579e-05	0	0		4.99669e-05	0.00019226	7.8697e-05
k__Eukaryota;p__Ascomycota;c__Saccharomycetes;o__Saccharomycetales;f__Phaffomycetaceae;g__Wickerhamomyces;s__Wickerhamomyces anomalus	0	7.29754e-05	4.50009e-05	0.000304557	0		0	6.00375e-05	0	0	0		5.50626e-05	0.000905621	0
k__Bacteria;p__Actinobacteria;c__Actinobacteria;o__Corynebacteriales;f__Corynebacteriaceae;g__Corynebacterium;s__Corynebacterium casei	5.49938e-05	3.46589e-05	0	0.000248876	0.000111424		0	0	0	8.427e-05	0		0.000103897	0	0.000177634
k__Bacteria;p__Actinobacteria;c__Actinobacteria;o__Corynebacteriales;f__Nocardiaceae;g__Nocardia;s__Unclassified_Nocardia	8.24906e-05	0.000120523	0	8.43647e-05	0.000219235		0	0	8.51873e-05	7.66091e-05	0		4.24648e-05	0	0.000229242
k__Bacteria;p__Firmicutes;c__Bacilli;o__Lactobacillales;f__Enterococcaceae;g__Enterococcus;s__Enterococcus thailandicus	0	6.70537e-05	0.000290256	0.000235377	0.000120459		0	0.000103865	0	0	0		6.55373e-05	0	6.51222e-05
k__Bacteria;p__Actinobacteria;c__Actinobacteria;o__Actinomycetales;f__Actinomycetaceae;g__Actinomyces;s__Actinomyces sp. Chiba101	0	0.000273614	9.00017e-05	0	0.000235195		0	0.000217936	0	0	0		1.41549e-05	0	5.74176e-05
k__Bacteria;p__Proteobacteria;c__Gammaproteobacteria;o__Xanthomonadales;f__Xanthomonadaceae;g__Unclassified_Xanthomonadaceae;s__Unclassified_Xanthomonadaceae	0.000109988	0.000289463	0	0	0		0	0	0	0	0		0.000313107	0	0.000205823
k__Bacteria;p__Bacteroidetes;c__Flavobacteriia;o__Flavobacteriales;f__Flavobacteriaceae;g__Arenibacter;s__Arenibacter algicola	0	0.000130624	4.50009e-05	0.00043026	6.02293e-05		0	0.000120075	9.11504e-05	0	0		4.51542e-05	0.000496743	3.46095e-05
k__Bacteria;p__Actinobacteria;c__Actinobacteria;o__Propionibacteriales;f__Propionibacteriaceae;g__Pseudopropionibacterium;s__Pseudopropionibacterium propionicum	5.49938e-05	0.000198897	0	8.43647e-05	3.01147e-05		0	0.000120075	0	0	0		0.000118477	0	0.000367191
k__Bacteria;p__Bacteroidetes;c__Chitinophagia;o__Chitinophagales;f__Chitinophagaceae;g__Niastella;s__Niastella koreensis	0	0.000118433	9.00017e-05	0.000104612	6.02293e-05		0	0	0	0	0		6.4688e-05	0.000344502	0
k__Bacteria;p__Proteobacteria;c__Deltaproteobacteria;o__Unclassified_Deltaproteobacteria;f__Unclassified_Deltaproteobacteria;g__Unclassified_Deltaproteobacteria;s__Unclassified_Deltaproteobacteria	0	0.000230421	0	0	6.02293e-05		0	0	0	0	0		0.000250825	0	0.000681674
k__Bacteria;p__Proteobacteria;c__Deltaproteobacteria;o__Desulfovibrionales;f__Desulfovibrionaceae;g__Desulfovibrio;s__Desulfovibrio vulgaris	0	0.000432976	0	8.43647e-05	0		0	0	0	0	0		0.000255638	0	0.000564943
k__Bacteria;p__Proteobacteria;c__Gammaproteobacteria;o__Alteromonadales;f__Ferrimonadaceae;g__Ferrimonas;s__Ferrimonas balearica	0	2.33382e-05	4.77009e-05	0.000168729	9.0344e-05		0	0.000120075	0	0	0		0.000130225	0	6.37158e-05
k__Bacteria;p__Bacteroidetes;c__Saprospiria;o__Saprospirales;f__Saprospiraceae;g__Saprospira;s__Saprospira grandis	0	0.000123483	0.000225004	0	0		0	0.000120075	0	0	0		6.24232e-05	0.00075251	2.83725e-05
k__Bacteria;p__Bacteroidetes;c__Flavobacteriia;o__Flavobacteriales;f__Flavobacteriaceae;g__Myroides;s__Myroides odoratimimus	0	0.000504906	9.00017e-05	0	0		0	0	8.51873e-05	0	0		2.51958e-05	0	0.000102606
k__Bacteria;p__Firmicutes;c__Bacilli;o__Bacillales;f__Bacillaceae;g__Bacillus;s__Bacillus methanolicus	6.26929e-05	0	0	0.000239596	0		0	6.00375e-05	0	0	0		0	0	4.41486e-05
k__Bacteria;p__unidentified;c__unidentified;o__unidentified;f__unidentified;g__unidentified;s__uncultured bacterium Contig1777_n_1791_cl	0	0.000102584	0	0.000337459	0		0	0	0	0	0		0.000379493	0	6.81796e-05
k__Bacteria;p__Bacteroidetes;c__Sphingobacteriia;o__Sphingobacteriales;f__Sphingobacteriaceae;g__Pedobacter;s__Pedobacter steynii	6.32428e-05	5.4688e-05	0.000101252	0.000137514	0		0	0	0	0	0		5.66197e-05	0.000531541	9.17214e-06
k__Bacteria;p__Actinobacteria;c__Actinobacteria;o__Propionibacteriales;f__Nocardioidaceae;g__Aeromicrobium;s__Aeromicrobium erythreum	0	0.000129057	0	0.000168729	0		0	0	0	0	0		4.78436e-05	0	0.000197384
k__Bacteria;p__Firmicutes;c__Clostridia;o__Clostridiales;f__Peptostreptococcaceae;g__Peptoclostridium;s__Peptoclostridium acidaminophilum	0	6.51379e-05	0	0	5.63144e-05		0	0	0	0	0		5.71859e-05	0	7.57619e-05
k__Bacteria;p__Actinobacteria;c__Actinobacteria;o__Micrococcales;f__Microbacteriaceae;g__Agromyces;s__Agromyces aureus	0	1.74166e-05	4.50009e-05	0	7.16729e-05		0	0	0	0	0		2.83098e-05	0	0.000190291
k__Bacteria;p__Firmicutes;c__Bacilli;o__Lactobacillales;f__Carnobacteriaceae;g__Carnobacterium;s__Carnobacterium maltaromaticum	0.000109988	3.48331e-05	0.000215104	0	0.000120459		0	0.000120075	0	0	0		0.000162215	0	0.000182159
k__Bacteria;p__Bacteroidetes;c__Flavobacteriia;o__Flavobacteriales;f__Flavobacteriaceae;g__Gramella;s__Gramella sp. MAR_2010_102	0	3.95356e-05	6.12012e-05	0.000146795	3.01147e-05		0	6.00375e-05	0	7.66091e-05	0		6.41218e-05	0.000535891	1.6999e-05
k__Bacteria;p__Firmicutes;c__Bacilli;o__Bacillales;f__Planococcaceae;g__Kurthia;s__Kurthia sp. 11kri321	0	1.74166e-05	4.54509e-05	0	7.28775e-05		0	0.000242551	8.51873e-05	0.000153218	0		0.000113381	0	3.76058e-05
k__Bacteria;p__Firmicutes;c__Bacilli;o__Lactobacillales;f__Streptococcaceae;g__Streptococcus;s__Streptococcus troglodytae	6.76423e-05	3.20465e-05	0	0	0		0	0	0	0	0		7.09161e-05	0	2.0301e-05
k__Bacteria;p__Actinobacteria;c__Actinobacteria;o__Propionibacteriales;f__Propionibacteriaceae;g__Microlunatus;s__Microlunatus phosphovorus	0	7.71553e-05	0	0	6.02293e-05		0	8.34521e-05	0.000170375	0	0		7.37471e-05	0	0.000592031
k__Archaea;p__Euryarchaeota;c__Methanobacteria;o__Methanobacteriales;f__Methanobacteriaceae;g__Methanobrevibacter;s__Unclassified_Methanobrevibacter	5.49938e-05	5.48621e-05	0	8.43647e-05	0		0	0.00024015	0	0	0		0.000549919	0	0.000166627
k__Bacteria;p__Actinobacteria;c__Actinobacteria;o__Pseudonocardiales;f__Pseudonocardiaceae;g__Amycolatopsis;s__Unclassified_Amycolatopsis	0	0.000181306	4.50009e-05	8.43647e-05	3.01147e-05		0.000192268	0	0.000100521	0	0		0.000106445	0	0.000246364
k__Bacteria;p__Proteobacteria;c__Betaproteobacteria;o__Burkholderiales;f__Alcaligenaceae;g__Unclassified_Alcaligenaceae;s__Unclassified_Alcaligenaceae	5.49938e-05	5.95646e-05	0	0	0		0	0	0	0	0		0.000152165	0	0.000323287
k__Bacteria;p__Firmicutes;c__Bacilli;o__Lactobacillales;f__Leuconostocaceae;g__Weissella;s__Weissella cibaria	0	0	0	0	0		0	0	0	0	0		0	0	4.41486e-05
k__Bacteria;p__Firmicutes;c__Clostridia;o__Clostridiales;f__Ruminococcaceae;g__Ruminococcus;s__Ruminococcus bicirculans	0	0.000118955	0	8.43647e-05	0		0	6.00375e-05	0.000170375	7.66091e-05	0		0.000454231	0	8.10817e-05
k__Bacteria;p__Firmicutes;c__Bacilli;o__Bacillales;f__Bacillaceae;g__Bacillus;s__Bacillus megaterium	0	5.19013e-05	0	0	3.01147e-05		0	9.84614e-05	0	0	0		8.5071e-05	0	2.18297e-05
k__Bacteria;p__Bacteroidetes;c__Flavobacteriia;o__Flavobacteriales;f__unidentified;g__Candidatus Sulcia;s__Candidatus Sulcia muelleri	0	1.74166e-05	5.58011e-05	0.000221879	3.13192e-05		0	9.18573e-05	0	0	0		2.83098e-05	0.000474125	1.23518e-05
k__Bacteria;p__Bacteroidetes;c__Flavobacteriia;o__Flavobacteriales;f__Flavobacteriaceae;g__Maribacter;s__Maribacter sp. MAR_2009_60	5.49938e-05	6.13063e-05	0.000109802	0.000125703	0		0	0.000100863	0	7.66091e-05	0		3.35472e-05	0.000459335	0
k__Bacteria;p__Actinobacteria;c__Actinobacteria;o__Actinomycetales;f__Actinomycetaceae;g__Actinomyces;s__Actinomyces sp. oral taxon 414	0	0.000311234	0	0	0.000390888		0	6.00375e-05	0	0	0		0.000121732	0	0.000219703
k__Bacteria;p__Firmicutes;c__Bacilli;o__Lactobacillales;f__Streptococcaceae;g__Lactococcus;s__Lactococcus garvieae	0.000138584	0	9.49518e-05	0	9.06451e-05		0	0.000120075	0	0	0.000186911		3.65197e-05	0	6.79961e-05
k__Bacteria;p__Firmicutes;c__Bacilli;o__Lactobacillales;f__Streptococcaceae;g__Streptococcus;s__Streptococcus pasteurianus	0	0	0	0	0		0	0	0	0	0		2.09493e-05	0	0
k__Bacteria;p__Proteobacteria;c__Gammaproteobacteria;o__Pasteurellales;f__Pasteurellaceae;g__Actinobacillus;s__Actinobacillus equuli	0.000144634	2.85631e-05	0.000136803	0	0		0	6.90431e-05	0	0	0		6.22816e-05	0.000238367	0.000231321
k__Bacteria;p__Actinobacteria;c__Actinobacteria;o__Corynebacteriales;f__Corynebacteriaceae;g__Corynebacterium;s__Corynebacterium crudilactis	0	0	6.70513e-05	0	5.99282e-05		0	0	0	0	0		7.70027e-05	0	2.61712e-05
k__Bacteria;p__Proteobacteria;c__Gammaproteobacteria;o__Legionellales;f__Legionellaceae;g__Legionella;s__Legionella longbeachae	0.000219975	5.38172e-05	8.41516e-05	0.00039567	0		0	6.00375e-05	0	0	0		1.41549e-05	0.000538501	4.48212e-05
k__Bacteria;p__Actinobacteria;c__Actinobacteria;o__Micrococcales;f__Intrasporangiaceae;g__Serinicoccus;s__Serinicoccus sp. JLT9	0	0.0001827	0	0.000168729	9.0344e-05		0	0.000120075	8.51873e-05	0	6.48997e-05		0.000145796	0	0.00036444
k__Bacteria;p__Firmicutes;c__Bacilli;o__Lactobacillales;f__Lactobacillaceae;g__Lactobacillus;s__Lactobacillus reuteri	0	0	0	0	0		0	0	0	0	0		0	0	0
k__Bacteria;p__Firmicutes;c__Clostridia;o__Clostridiales;f__Peptococcaceae;g__Desulfotomaculum;s__Desulfotomaculum ruminis	0	9.52685e-05	0	0	0		0	0	0	0	0		0.000159384	0	0.000117709
k__Bacteria;p__Fusobacteria;c__Fusobacteriia;o__Fusobacteriales;f__Fusobacteriaceae;g__Fusobacterium;s__Fusobacterium ulcerans	0	8.01161e-05	0.000119252	8.43647e-05	0		0.000128179	0	0	0	0		0	0.000386259	4.72671e-05
k__Bacteria;p__Bacteroidetes;c__Cytophagia;o__Cytophagales;f__Cytophagaceae;g__Dyadobacter;s__Dyadobacter fermentans	0	0.000305138	0	0	3.01147e-05		0.000133306	6.00375e-05	8.51873e-05	0	0		0.000225771	8.69953e-05	2.59877e-05
k__Bacteria;p__Bacteroidetes;c__Cytophagia;o__Cytophagales;f__Hymenobacteraceae;g__Hymenobacter;s__Hymenobacter swuensis	5.49938e-05	0.000383687	0	0	0		0	0	0.000182301	0	0		0.000363357	0	3.88899e-05
k__Bacteria;p__Bacteroidetes;c__Flavobacteriia;o__Flavobacteriales;f__Blattabacteriaceae;g__Blattabacterium;s__Blattabacterium sp. (Blatta orientalis)	0	0	4.50009e-05	0.000360237	4.24617e-05		0	0	0	0	0		1.41549e-05	0.000661165	0
k__Bacteria;p__Bacteroidetes;c__Cytophagia;o__Cytophagales;f__Cyclobacteriaceae;g__Algoriphagus;s__Algoriphagus sp. M8-2	0	4.14514e-05	4.50009e-05	8.43647e-05	6.05305e-05		0	6.00375e-05	0	0	0		2.7319e-05	0.000147022	8.52398e-05
k__Bacteria;p__Proteobacteria;c__Alphaproteobacteria;o__Rhizobiales;f__Bradyrhizobiaceae;g__Unclassified_Bradyrhizobiaceae;s__Unclassified_Bradyrhizobiaceae	0	0.000321858	0	0	4.3064e-05		0	0.000120075	0.000341601	0	0		0.000117769	0	8.15709e-05
k__Bacteria;p__Firmicutes;c__Bacilli;o__Bacillales;f__Staphylococcaceae;g__Macrococcus;s__Macrococcus sp. IME1552	0.000184779	0	0	8.43647e-05	3.01147e-05		0	6.00375e-05	0	0	0		4.47295e-05	0	6.24929e-05
k__Bacteria;p__Bacteroidetes;c__Flavobacteriia;o__Flavobacteriales;f__Flavobacteriaceae;g__Gilvibacter;s__Gilvibacter sp. SZ-19	0.000111637	0.000132017	0.000264605	0	0		0	0	0.000103077	0	0		8.37971e-05	0.00037321	0
k__Bacteria;p__unidentified;c__unidentified;o__unidentified;f__unidentified;g__unidentified;s__uncultured bacterium G1	0	0.000582932	0	0.000168729	0		0	6.78423e-05	0.000205301	0.000229827	0		0.000414031	0	1.22295e-05
k__Bacteria;p__Proteobacteria;c__Gammaproteobacteria;o__Orbales;f__Orbaceae;g__Gilliamella;s__Gilliamella apicola	0.000109988	5.01597e-05	0.000272705	0	0		0	6.00375e-05	0	0	0		4.44464e-05	0.000463685	0
k__Bacteria;p__Proteobacteria;c__Alphaproteobacteria;o__Rickettsiales;f__Rickettsiaceae;g__Rickettsia;s__Rickettsia felis	0	9.63135e-05	6.12012e-05	0.000146795	3.01147e-05		0	0.000183715	0	0	0		1.59951e-05	0.000441066	0
k__Bacteria;p__Firmicutes;c__Clostridia;o__Clostridiales;f__Lachnospiraceae;g__Cellulosilyticum;s__Cellulosilyticum lentocellum	0	4.92888e-05	9.99019e-05	0	3.01147e-05		6.40893e-05	0	0	0	0		0.000128244	0	7.19096e-05
k__Bacteria;p__Proteobacteria;c__Betaproteobacteria;o__Burkholderiales;f__unidentified;g__Methylibium;s__Methylibium petroleiphilum	0	0.000109028	0	0	0		0	0.000120075	0.000170375	0	0		1.41549e-05	0	0.000525808
k__Bacteria;p__Actinobacteria;c__Actinobacteria;o__Propionibacteriales;f__Nocardioidaceae;g__Friedmanniella;s__Friedmanniella sagamiharensis	0	1.74166e-05	0	0	3.01147e-05		0	0.000126079	0	0	0		6.92175e-05	0	0.000405286
k__Bacteria;p__unidentified;c__unidentified;o__unidentified;f__unidentified;g__unidentified;s__uncultured bacterium Contig1625	0	0.000246793	0	0	0		0	0.000295985	0	7.66091e-05	0		0.000748654	0	3.22248e-05
k__Bacteria;p__Actinobacteria;c__Actinobacteria;o__Pseudonocardiales;f__Pseudonocardiaceae;g__Amycolatopsis;s__Amycolatopsis mediterranei	6.1593e-05	0	0	0.000253094	0		0	0.000275572	0	0	0		0	0	0.000104379
k__Bacteria;p__Synergistetes;c__Synergistia;o__Synergistales;f__Synergistaceae;g__Fretibacterium;s__Fretibacterium fastidiosum	0	4.21481e-05	0	0	0		0	0.000120075	0	0	0		0.000597337	0	9.55737e-05
k__Bacteria;p__Proteobacteria;c__Betaproteobacteria;o__Rhodocyclales;f__Unclassified_Rhodocyclales;g__Unclassified_Rhodocyclales;s__Unclassified_Rhodocyclales	0	0.000103977	0	0	0		0	0	0	0	0		1.41549e-05	0	0.000237008
k__Bacteria;p__Proteobacteria;c__Gammaproteobacteria;o__Pseudomonadales;f__Moraxellaceae;g__Acinetobacter;s__Acinetobacter radioresistens	0.000216675	0.000108157	0.000178653	0	0		0	0	0	7.66091e-05	0		7.89844e-05	8.69953e-05	1.98118e-05
k__Bacteria;p__Actinobacteria;c__Actinobacteria;o__Micrococcales;f__Micrococcaceae;g__Sinomonas;s__Sinomonas atrocyanea	6.32428e-05	9.21336e-05	4.50009e-05	8.43647e-05	3.01147e-05		0	0	0.00017719	0	0		0.000147919	8.69953e-05	0.000165465
k__Bacteria;p__Firmicutes;c__Bacilli;o__Bacillales;f__Staphylococcaceae;g__Staphylococcus;s__Staphylococcus pseudintermedius	0	3.53556e-05	5.4451e-05	0.000378797	3.01147e-05		0	6.00375e-05	0	0	0		4.20401e-05	8.69953e-05	9.86311e-05
k__Bacteria;p__Proteobacteria;c__Gammaproteobacteria;o__Pseudomonadales;f__Pseudomonadaceae;g__Pseudomonas;s__Unclassified_Pseudomonas aeruginosa group	0	0.000169115	0.000131853	0	3.01147e-05		0	0	0.000170375	0	0		3.14239e-05	0	5.47271e-05
k__Bacteria;p__Firmicutes;c__Clostridia;o__Clostridiales;f__Clostridiaceae;g__Clostridium;s__Clostridium aceticum	0	0.000101539	0.000107552	0	6.17351e-05		0.000155737	0	0	0	0		7.07746e-05	0	9.1538e-05
k__Bacteria;p__Bacteroidetes;c__Flavobacteriia;o__Flavobacteriales;f__Flavobacteriaceae;g__Winogradskyella;s__Winogradskyella sp. PC-19	0	0.000102235	0.000165603	8.43647e-05	0		0	6.90431e-05	0	0	6.48997e-05		1.41549e-05	0.000275775	6.2554e-05
k__Bacteria;p__Firmicutes;c__Clostridia;o__Clostridiales;f__Clostridiaceae;g__Clostridium;s__Clostridium formicaceticum	0	3.48331e-05	0	0	0		0	0	0	0	0		0.000152024	0	0.00012468
k__Bacteria;p__Firmicutes;c__Bacilli;o__Bacillales;f__Staphylococcaceae;g__Staphylococcus;s__Staphylococcus pasteuri	5.49938e-05	2.78665e-05	6.07512e-05	0.000289371	0.000204479		8.58797e-05	0	9.54098e-05	0	0		0.000112673	0	0.000146693
k__Bacteria;p__Bacteroidetes;c__Flavobacteriia;o__Flavobacteriales;f__Flavobacteriaceae;g__Polaribacter;s__Polaribacter sp. SA4-12	5.49938e-05	6.37446e-05	6.39012e-05	0.00011558	3.13192e-05		0	6.00375e-05	0	7.66091e-05	0		2.23648e-05	0.000448896	6.11476e-06
k__Bacteria;p__Bacteroidetes;c__Cytophagia;o__Cytophagales;f__Amoebophilaceae;g__Candidatus Amoebophilus;s__Candidatus Amoebophilus asiaticus	0	9.07402e-05	0.000157953	8.43647e-05	0		0	0	0	0	0		1.52873e-05	0.000779478	0
k__Viruses;p__unidentified;c__unidentified;o__Herpesvirales;f__Herpesviridae;g__Rhadinovirus;s__Bovine gammaherpesvirus 4	0	0	4.50009e-05	0	0		0	0	8.51873e-05	0	6.48997e-05		1.41549e-05	0	6.11476e-06
k__Bacteria;p__Actinobacteria;c__Actinobacteria;o__Micrococcales;f__Dermacoccaceae;g__Kytococcus;s__Kytococcus sedentarius	5.49938e-05	0.000165457	4.50009e-05	0	0		6.40893e-05	6.00375e-05	0	0	0		0.000214589	0	0.000294609
k__Eukaryota;p__Ascomycota;c__Eurotiomycetes;o__Eurotiales;f__Aspergillaceae;g__Unclassified_Aspergillaceae;s__Unclassified_Aspergillaceae	0	0	0	0	0		0	0	0	0	0		1.41549e-05	0	0
k__Bacteria;p__Firmicutes;c__Bacilli;o__Lactobacillales;f__Streptococcaceae;g__Streptococcus;s__Streptococcus oralis	0	7.0537e-05	0	0	0		0	0	0	0	0		5.60535e-05	0.000173991	0
k__Bacteria;p__Proteobacteria;c__Gammaproteobacteria;o__Pseudomonadales;f__Moraxellaceae;g__Acinetobacter;s__Acinetobacter sp. WCHA45	0.000117137	5.52105e-05	8.41516e-05	0	0		0.000213417	7.98498e-05	0	0	0		0.000140558	8.69953e-05	0.000136359
k__Bacteria;p__Tenericutes;c__Mollicutes;o__Entomoplasmatales;f__Spiroplasmataceae;g__Spiroplasma;s__Spiroplasma taiwanense	0	6.63571e-05	9.00017e-05	0.000168729	0		6.40893e-05	6.00375e-05	0	7.66091e-05	0		1.4438e-05	0.000334932	6.36547e-05
k__Bacteria;p__Actinobacteria;c__Actinobacteria;o__Corynebacteriales;f__Mycobacteriaceae;g__Mycobacterium;s__Mycobacterium avium	0	0	0	0.000207537	0.00011022		0	0	0	0	0		7.37471e-05	0	0.000214628
k__Bacteria;p__Bacteroidetes;c__Cytophagia;o__Cytophagales;f__Hymenobacteraceae;g__Pontibacter;s__Pontibacter akesuensis	0	0.000256198	0	8.43647e-05	0		0	6.00375e-05	0	0	0.000129799		0.000467254	0	2.4459e-05
k__Bacteria;p__Actinobacteria;c__Actinobacteria;o__Micrococcales;f__Brevibacteriaceae;g__Brevibacterium;s__Brevibacterium linens	5.49938e-05	8.67344e-05	0	0.000203319	0.000103594		0	0.000133283	0	0	0		8.74774e-05	0	0.000174576
k__Bacteria;p__Proteobacteria;c__Deltaproteobacteria;o__Desulfobacterales;f__Desulfobulbaceae;g__Desulfobulbus;s__Unclassified_Desulfobulbus	0	5.48621e-05	4.50009e-05	0	3.01147e-05		0	6.00375e-05	0	0	0		0.000224072	0	0.000645658
k__Eukaryota;p__unidentified;c__Litostomatea;o__Entodiniomorphida;f__Ophryoscolecidae;g__Unclassified_Ophryoscolecidae;s__Unclassified_Ophryoscolecidae	0	0	0	8.68956e-05	0		0	0	0	0	0		0.00114301	0	6.11476e-06
k__Bacteria;p__Proteobacteria;c__Deltaproteobacteria;o__Desulfovibrionales;f__Desulfovibrionaceae;g__Desulfovibrio;s__Desulfovibrio fairfieldensis	0	0.000605748	6.66013e-05	0	4.63766e-05		0	0	0	0	0		5.93091e-05	0	0.000137032
k__Bacteria;p__Proteobacteria;c__Alphaproteobacteria;o__Rhodobacterales;f__Rhodobacteraceae;g__Rhodovulum;s__Rhodovulum sulfidophilum	0	0	0	0	0		0	0	0	0	7.39857e-05		0	0	0.000782384
k__Bacteria;p__Firmicutes;c__Bacilli;o__Lactobacillales;f__Lactobacillaceae;g__Lactobacillus;s__Lactobacillus delbrueckii	0	5.06822e-05	0	0.000337459	0		0	0.000120075	0	0	0		8.08246e-05	0	3.75446e-05
k__Bacteria;p__Bacteroidetes;c__Cytophagia;o__Cytophagales;f__Cytophagaceae;g__Spirosoma;s__Spirosoma radiotolerans	0	6.51379e-05	9.27018e-05	0	0.000108714		0	0	0	0	0		0.000131641	0	0.000115691
k__Bacteria;p__Proteobacteria;c__Betaproteobacteria;o__Burkholderiales;f__Comamonadaceae;g__Rhodoferax;s__Rhodoferax koreense	5.49938e-05	2.9434e-05	0	0	0		0	0	0	0	0		1.41549e-05	0	0.000785747
k__Bacteria;p__Actinobacteria;c__Actinobacteria;o__Micrococcales;f__Cellulomonadaceae;g__Cellulomonas;s__Cellulomonas sp. PSBB021	0	1.74166e-05	0.000106652	0.000105456	0		0	0.000169306	0	0	0		0.000255779	0	0.00026642
k__Bacteria;p__Actinobacteria;c__Actinobacteria;o__Micrococcales;f__Intrasporangiaceae;g__Intrasporangium;s__Intrasporangium calvum	0	0.00014508	0	0	3.0717e-05		0	9.42588e-05	0	0.000153218	0		4.69943e-05	0	0.000351232
k__Bacteria;p__Bacteroidetes;c__Cytophagia;o__Cytophagales;f__Cytophagaceae;g__Leadbetterella;s__Leadbetterella byssophila	0	0.000339797	7.24514e-05	0	7.10706e-05		0	0	0	0	0		3.99169e-05	0	0.000155621
k__Bacteria;p__Bacteroidetes;c__Flavobacteriia;o__Flavobacteriales;f__Flavobacteriaceae;g__Myroides;s__Unclassified_Myroides	0	0	0.000114302	8.43647e-05	6.02293e-05		0	0	0	0	0		0.000129801	0.000110484	1.29633e-05
k__Bacteria;p__Firmicutes;c__Bacilli;o__Bacillales;f__Listeriaceae;g__Listeria;s__Listeria ivanovii	5.71935e-05	4.02322e-05	4.50009e-05	8.43647e-05	0		0.000139715	0.00012788	0	9.19309e-05	0		0.00011791	0	9.99152e-05
k__Bacteria;p__Bacteroidetes;c__Cytophagia;o__Cytophagales;f__Unclassified_Cytophagales;g__Unclassified_Cytophagales;s__Unclassified_Cytophagales	0	0.000428796	4.50009e-05	0	0		0	6.00375e-05	8.60392e-05	0	6.48997e-05		0.000297395	0	2.99012e-05
k__Bacteria;p__Firmicutes;c__Bacilli;o__Lactobacillales;f__Enterococcaceae;g__Vagococcus;s__Vagococcus penaei	0.000165531	2.75182e-05	6.75013e-05	0.000166198	6.02293e-05		0	6.00375e-05	0	0	0		0.000154289	0	6.97694e-05
k__Bacteria;p__Proteobacteria;c__Gammaproteobacteria;o__Enterobacterales;f__Morganellaceae;g__Providencia;s__Providencia stuartii	0.000109988	3.48331e-05	9.00017e-05	0	3.13192e-05		0	9.96622e-05	0	0	0		5.63366e-05	0.000173991	2.01176e-05
k__Bacteria;p__Proteobacteria;c__Betaproteobacteria;o__Burkholderiales;f__Comamonadaceae;g__Variovorax;s__Variovorax sp. HW608	0	5.97388e-05	0	0.000102081	3.01147e-05		0	0	0	0	0		4.77021e-05	0	0.000426627
k__Bacteria;p__Proteobacteria;c__Gammaproteobacteria;o__Xanthomonadales;f__Xanthomonadaceae;g__Stenotrophomonas;s__Unclassified_Stenotrophomonas	0	0.000229724	0	0	0		0	6.00375e-05	0	0	0		0.000230442	0	0.000221293
k__Bacteria;p__Proteobacteria;c__Gammaproteobacteria;o__Pseudomonadales;f__Moraxellaceae;g__Psychrobacter;s__Psychrobacter sp. P2G3	0.000385506	0.00020029	0.000225004	0	0		0	0	0	0	0		1.58535e-05	8.69953e-05	0
k__Bacteria;p__Firmicutes;c__Bacilli;o__Lactobacillales;f__Streptococcaceae;g__Streptococcus;s__Streptococcus cristatus	0	0	0	0	0		0	0	0	0	0		1.76936e-05	0	0
k__Bacteria;p__Fusobacteria;c__Fusobacteriia;o__Fusobacteriales;f__Leptotrichiaceae;g__Sebaldella;s__Sebaldella termitidis	0	0.000161103	4.54509e-05	0	0		0	0	0	0	0		2.50542e-05	0	1.865e-05
k__Bacteria;p__Chlorobi;c__Chlorobia;o__Chlorobiales;f__Chlorobiaceae;g__Chloroherpeton;s__Chloroherpeton thalassium	0	3.93614e-05	0	0.000149326	4.18594e-05		0	0	0	0	0		1.41549e-05	0.000159201	0.000100466
k__Bacteria;p__Bacteroidetes;c__Flavobacteriia;o__Flavobacteriales;f__Flavobacteriaceae;g__Salegentibacter;s__Salegentibacter sp. T436	0	2.1074e-05	5.1751e-05	0.000163668	3.01147e-05		0	0.000124878	0	0.000189224	0		1.41549e-05	0.000612447	4.04186e-05
k__Bacteria;p__Bacteroidetes;c__Flavobacteriia;o__Flavobacteriales;f__Flavobacteriaceae;g__Cellulophaga;s__Cellulophaga lytica	7.9741e-05	8.32511e-05	0.000249755	0	6.53488e-05		0	0	0	0	0		0	0.000130493	7.77798e-05
k__Bacteria;p__Actinobacteria;c__Actinobacteria;o__Micrococcales;f__Micrococcaceae;g__Rothia;s__Rothia mucilaginosa	0	0.000115646	5.4451e-05	0.000382172	0		0	0.000180112	8.51873e-05	0	0		5.42133e-05	0	6.40827e-05
k__Bacteria;p__Firmicutes;c__Bacilli;o__Bacillales;f__Bacillaceae;g__Lysinibacillus;s__Lysinibacillus sp. 2017	5.77435e-05	4.35414e-05	4.50009e-05	0	0		0	0	0	0	0		6.96422e-05	0.000127013	8.04091e-05
k__Bacteria;p__Proteobacteria;c__Deltaproteobacteria;o__Desulfovibrionales;f__Desulfomicrobiaceae;g__Desulfomicrobium;s__Desulfomicrobium baculatum	0	8.48186e-05	0	0	0		0	6.00375e-05	0	0	0		0.000177078	0	0.000644068
k__Bacteria;p__Bacteroidetes;c__Sphingobacteriia;o__Sphingobacteriales;f__Sphingobacteriaceae;g__Unclassified_Sphingobacteriaceae;s__Unclassified_Sphingobacteriaceae	0	0.000145777	0	0.000168729	0		0	0	8.51873e-05	0	0		7.4738e-05	0.000234017	2.28692e-05
k__Bacteria;p__Proteobacteria;c__Gammaproteobacteria;o__Pseudomonadales;f__Moraxellaceae;g__Acinetobacter;s__Acinetobacter haemolyticus	0	0.000123832	0	0	0		0	0	0	0	0		3.49626e-05	0	0.000231077
k__Bacteria;p__Actinobacteria;c__Actinobacteria;o__Pseudonocardiales;f__Pseudonocardiaceae;g__Pseudonocardia;s__Unclassified_Pseudonocardia	0	0.000147344	4.50009e-05	8.43647e-05	9.81738e-05		0	0	0	7.66091e-05	0		5.06746e-05	0	0.000188029
k__Eukaryota;p__Ascomycota;c__Saccharomycetes;o__Saccharomycetales;f__Debaryomycetaceae;g__Candida;s__Candida dubliniensis	0	8.48186e-05	4.90509e-05	0.000161137	0		0	7.92494e-05	0	0	0		0.000134047	0.000487174	0
k__Bacteria;p__Firmicutes;c__Bacilli;o__Lactobacillales;f__Streptococcaceae;g__Streptococcus;s__Unclassified_Streptococcus dysgalactiae group	0	0	9.09017e-05	0	3.01147e-05		6.6012e-05	0	0	0	0		0	0	5.63781e-05
k__Bacteria;p__Bacteroidetes;c__Saprospiria;o__Saprospirales;f__Haliscomenobacteraceae;g__Haliscomenobacter;s__Haliscomenobacter hydrossis	0	0.000350073	0	0	4.39674e-05		0	0	0.000328823	0	0		0.000163348	0	5.44825e-05
k__Bacteria;p__Firmicutes;c__Bacilli;o__Lactobacillales;f__Carnobacteriaceae;g__Jeotgalibaca;s__Unclassified_Jeotgalibaca	0	2.57765e-05	9.00017e-05	0.000168729	3.01147e-05		0	0.000120075	0	0	0		2.83098e-05	0	7.68014e-05
k__Bacteria;p__Firmicutes;c__Bacilli;o__Bacillales;f__unidentified;g__Exiguobacterium;s__Exiguobacterium sp. U13-1	0	0.000110595	5.3101e-05	0.000193195	0		0	0.000115272	0.000170375	0	0		0	0.000339282	0
k__Bacteria;p__Planctomycetes;c__Planctomycetia;o__Planctomycetales;f__Planctomycetaceae;g__Pirellula;s__Pirellula staleyi	0	5.22497e-05	6.70513e-05	0.000264905	0		0	0	0	0	0		0	0.000788178	2.09736e-05
k__Bacteria;p__Firmicutes;c__Bacilli;o__Lactobacillales;f__Aerococcaceae;g__Aerococcus;s__Aerococcus christensenii	0	4.33672e-05	0.000143553	0.000147638	3.34273e-05		9.54931e-05	6.00375e-05	0.000113299	0	0		4.09077e-05	0	3.1491e-05
k__Bacteria;p__Actinobacteria;c__Actinobacteria;o__Propionibacteriales;f__Nocardioidaceae;g__Nocardioides;s__Unclassified_Nocardioides	0.000127586	3.48331e-05	0	8.43647e-05	6.47465e-05		0	0	0	0	0.000129799		1.41549e-05	0	8.08983e-05
k__Bacteria;p__Firmicutes;c__Bacilli;o__Bacillales;f__Staphylococcaceae;g__Staphylococcus;s__Staphylococcus xylosus	0	3.51814e-05	0	8.43647e-05	0.000274345		0	6.00375e-05	0	0	0		2.83098e-05	0	0.000185828
k__Bacteria;p__Proteobacteria;c__Gammaproteobacteria;o__Enterobacterales;f__Yersiniaceae;g__Yersinia;s__Yersinia enterocolitica	0.000164431	3.64006e-05	9.00017e-05	0.000140045	0		0	0	0	0	0		0.000131216	8.69953e-05	8.54232e-05
k__Bacteria;p__Firmicutes;c__Bacilli;o__Lactobacillales;f__Enterococcaceae;g__Enterococcus;s__Enterococcus casseliflavus	5.49938e-05	5.24238e-05	0	9.7863e-05	8.07073e-05		0	0	0.000327119	0.000143259	0		9.44133e-05	0	5.60112e-05
k__Bacteria;p__Actinobacteria;c__Actinobacteria;o__Micrococcales;f__Microbacteriaceae;g__Cryobacterium;s__Cryobacterium sp. LW097	0.000110537	0	0	0	0		0	9.60599e-05	0	0	0		1.41549e-05	0	0.000158923
k__Bacteria;p__Fusobacteria;c__Fusobacteriia;o__Fusobacteriales;f__Leptotrichiaceae;g__Leptotrichia;s__Unclassified_Leptotrichia	0	0.000117039	0.000109352	0	3.01147e-05		7.62663e-05	0	9.88173e-05	0	0		5.37887e-05	0	2.13405e-05
k__Bacteria;p__Proteobacteria;c__Epsilonproteobacteria;o__Campylobacterales;f__Campylobacteraceae;g__Campylobacter;s__Campylobacter sputorum	0	3.79681e-05	9.54018e-05	0.000160293	0		0	6.00375e-05	0	0	0		4.86929e-05	8.69953e-05	0
k__Bacteria;p__Proteobacteria;c__Gammaproteobacteria;o__Oceanospirillales;f__Oceanospirillaceae;g__Oleispira;s__Oleispira antarctica	0.000120436	2.64732e-05	0	0	0		0	0	0	0	0		3.32641e-05	0.000260986	0
k__Bacteria;p__Firmicutes;c__Bacilli;o__Bacillales;f__Paenibacillaceae;g__Brevibacillus;s__Brevibacillus brevis	0	1.74166e-05	0	0	0		0	6.00375e-05	0	0	0		1.41549e-05	0	1.93226e-05
k__Bacteria;p__Actinobacteria;c__Actinobacteria;o__Micrococcales;f__Micrococcaceae;g__Kocuria;s__Kocuria turfanensis	0.000109988	5.22497e-05	9.09017e-05	0	6.02293e-05		0	0	0	0	0		4.35971e-05	0	0.000214689
k__Bacteria;p__Bacteroidetes;c__Flavobacteriia;o__Flavobacteriales;f__Flavobacteriaceae;g__Polaribacter;s__Polaribacter sejongensis	9.23895e-05	8.44703e-05	0.000122852	0.000104612	0		0	0	0	0	0		0	0.000451506	2.14017e-05
k__Bacteria;p__Proteobacteria;c__Gammaproteobacteria;o__Xanthomonadales;f__Xanthomonadaceae;g__Luteimonas;s__Luteimonas sp. JM171	0	0.000115646	0.000180003	0	0		0	0.000180112	0	7.66091e-05	0		1.41549e-05	0	0.000233767
k__Bacteria;p__Firmicutes;c__Clostridia;o__Clostridiales;f__Ruminococcaceae;g__unidentified;s__Ruminococcaceae bacterium CPB6	0	0.000120697	0	0.000168729	0		0	0	0	0	0		0.000277861	0	8.75022e-05
k__Bacteria;p__Tenericutes;c__Mollicutes;o__Acholeplasmatales;f__Acholeplasmataceae;g__Acholeplasma;s__Acholeplasma palmae	0	6.96662e-05	7.51514e-05	0	0.000167136		0	0	8.51873e-05	0	0		0.000156836	0	0.000100099
k__Bacteria;p__Actinobacteria;c__Actinobacteria;o__Corynebacteriales;f__Corynebacteriaceae;g__Corynebacterium;s__Corynebacterium striatum	0	5.19013e-05	0	0	0.000224354		0	0.000300187	0	0	0		0.000133764	0	0.000201481
k__Bacteria;p__Actinobacteria;c__Actinobacteria;o__Pseudonocardiales;f__Pseudonocardiaceae;g__Lentzea;s__Lentzea guizhouensis	5.49938e-05	3.74456e-05	0	0.000168729	0.000186711		0	6.30393e-05	8.51873e-05	0	0		0.000115363	0	5.68673e-05
k__Bacteria;p__Proteobacteria;c__Gammaproteobacteria;o__Thiotrichales;f__Piscirickettsiaceae;g__Methylophaga;s__Methylophaga nitratireducenticrescens	6.87422e-05	8.70828e-05	0.000225004	8.43647e-05	0		0	0	0	0	0		0.00011692	0.000260116	2.7333e-05
k__Eukaryota;p__Unclassified_Fungi;c__Unclassified_Fungi;o__Unclassified_Fungi;f__Unclassified_Fungi;g__Unclassified_Fungi;s__Unclassified_Fungi	0	1.74166e-05	0	0	0.000142141		0	0	0	0	0		8.93175e-05	8.69953e-05	1.59595e-05
k__Bacteria;p__Actinobacteria;c__Coriobacteriia;o__Eggerthellales;f__Eggerthellaceae;g__Denitrobacterium;s__Denitrobacterium detoxificans	0	5.76488e-05	0	0	3.01147e-05		0	0	0	0	0		0.000239643	0	9.23329e-06
k__Bacteria;p__Firmicutes;c__Bacilli;o__Lactobacillales;f__Streptococcaceae;g__Streptococcus;s__Streptococcus lutetiensis	0	0	0	0	0		0	0	0	0	0		0	0	0
k__Bacteria;p__Firmicutes;c__Clostridia;o__Halanaerobiales;f__Halanaerobiaceae;g__Halanaerobium;s__Halanaerobium praevalens	0	5.60813e-05	0	0	3.01147e-05		0	0	0	0	0		1.41549e-05	0	0.000207046
k__Bacteria;p__Firmicutes;c__Bacilli;o__Bacillales;f__Staphylococcaceae;g__Staphylococcus;s__Staphylococcus nepalensis	5.49938e-05	3.67489e-05	5.67011e-05	0.000140889	0		0	0.000247955	0	0	0		2.83098e-05	0.000422797	3.61994e-05
k__Bacteria;p__Fusobacteria;c__Fusobacteriia;o__Fusobacteriales;f__Leptotrichiaceae;g__Leptotrichia;s__Leptotrichia buccalis	0	6.11321e-05	4.63509e-05	0	3.01147e-05		0	0	0.000106484	7.66091e-05	0		4.20401e-05	0	5.51551e-05
k__Eukaryota;p__Ascomycota;c__Saccharomycetes;o__Saccharomycetales;f__Phaffomycetaceae;g__Wickerhamomyces;s__Wickerhamomyces ciferrii	0	1.74166e-05	9.76519e-05	0	0		0	0	0	0	0		0.000504057	8.69953e-05	3.46707e-05
k__Bacteria;p__Proteobacteria;c__Gammaproteobacteria;o__Pasteurellales;f__Pasteurellaceae;g__Haemophilus;s__Haemophilus parainfluenzae	5.49938e-05	1.82874e-05	0	0	0		0	0	0	0	0		0	0	0.0001023
k__Bacteria;p__Firmicutes;c__Bacilli;o__Bacillales;f__Staphylococcaceae;g__Staphylococcus;s__Staphylococcus simiae	0	2.76923e-05	5.76011e-05	0	0		0	8.94558e-05	8.51873e-05	7.66091e-05	0		0	0	0.000146449
k__Bacteria;p__Tenericutes;c__Mollicutes;o__Mycoplasmatales;f__Mycoplasmataceae;g__Mycoplasma;s__Mycoplasma putrefaciens	0	2.9434e-05	5.62511e-05	0	0		8.52388e-05	6.66416e-05	8.51873e-05	0	0		0.000682409	0	2.7761e-05
k__Bacteria;p__Bacteroidetes;c__Chitinophagia;o__Chitinophagales;f__Chitinophagaceae;g__Chitinophaga;s__Chitinophaga sp. MD30	0	0.000164935	5.0401e-05	0.000177166	0		0	0	8.51873e-05	0	0		0.000123997	0.000454116	1.83443e-05
k__Bacteria;p__Firmicutes;c__Tissierellia;o__Tissierellales;f__Peptoniphilaceae;g__Peptoniphilus;s__Peptoniphilus asaccharolyticus	0	0.000123483	9.00017e-05	0	3.01147e-05		0	0	0	0	0		5.93091e-05	0	0
k__Bacteria;p__Firmicutes;c__Bacilli;o__Bacillales;f__Bacillaceae;g__Bacillus;s__Bacillus simplex	7.36916e-05	7.34979e-05	5.2651e-05	0	0.00012859		0	0.000180112	0	0	0		0.000162782	8.96052e-05	5.05079e-05
k__Bacteria;p__Bacteroidetes;c__Cytophagia;o__Cytophagales;f__Flammeovirgaceae;g__unidentified;s__Flammeovirgaceae bacterium 311	0	0.000171205	0	0	0		0.000128179	0.000120075	0	7.66091e-05	0		0.000202274	8.96052e-05	0
k__Bacteria;p__Firmicutes;c__Bacilli;o__Bacillales;f__Listeriaceae;g__Listeria;s__Listeria welshimeri	0	0	0	0.000177166	4.3064e-05		0	0.000183715	0.000120114	0	0		0.000128244	0	0.000153481
k__Bacteria;p__Bacteroidetes;c__Flavobacteriia;o__Flavobacteriales;f__Flavobacteriaceae;g__Polaribacter;s__Polaribacter reichenbachii	0	8.86503e-05	0.000112052	8.43647e-05	0		0	9.00562e-05	8.51873e-05	0	0		0	0.000269686	3.09407e-05
k__Bacteria;p__Firmicutes;c__Negativicutes;o__Veillonellales;f__Veillonellaceae;g__Negativicoccus;s__Negativicoccus massiliensis	0	0.000110769	0	8.43647e-05	3.01147e-05		0	0	0	0	0		7.36056e-05	0	4.51269e-05
k__Bacteria;p__Bacteroidetes;c__Flavobacteriia;o__Flavobacteriales;f__Flavobacteriaceae;g__unidentified;s__Flavobacteriaceae bacterium 3519-10	0.000131985	7.33237e-05	9.00017e-05	0	0		0	0	0	0	0		0.000172407	0	9.30667e-05
k__Bacteria;p__Actinobacteria;c__Actinobacteria;o__Micrococcales;f__Dermabacteraceae;g__Brachybacterium;s__Brachybacterium sp. P6-10-X1	0	0.000178868	0	0.000168729	4.3064e-05		0	0.000120075	0.000225746	7.66091e-05	0		3.05746e-05	0	0.000201604
k__Bacteria;p__Proteobacteria;c__Gammaproteobacteria;o__Enterobacterales;f__Enterobacteriaceae;g__Cronobacter;s__Cronobacter sakazakii	5.49938e-05	0.000104499	4.50009e-05	8.43647e-05	9.42589e-05		0	7.20449e-05	0	0	0		8.59203e-05	0.000109614	1.87112e-05
k__Bacteria;p__Actinobacteria;c__Actinobacteria;o__Propionibacteriales;f__Nocardioidaceae;g__Nocardioides;s__Nocardioides dokdonensis	0	0	0	0.000105456	0.000144249		0	0	0	0.000153218	0		1.41549e-05	0	0.000293447
k__Bacteria;p__Firmicutes;c__Bacilli;o__Lactobacillales;f__Streptococcaceae;g__Lactococcus;s__Unclassified_Lactococcus	0	0	0	0.00017126	0		0	0	0	0	0		2.83098e-05	0	1.82831e-05
k__Bacteria;p__Proteobacteria;c__Betaproteobacteria;o__Burkholderiales;f__Comamonadaceae;g__Ottowia;s__Unclassified_Ottowia	0	0	4.50009e-05	0	0		0	0.000180112	0	8.50361e-05	0		9.90844e-05	0	0.000396542
k__Bacteria;p__Bacteroidetes;c__Flavobacteriia;o__Flavobacteriales;f__Flavobacteriaceae;g__Muricauda;s__Muricauda ruestringensis	0	3.30915e-05	9.99019e-05	0.000230316	0		0	0.000136285	0	0	0		2.83098e-05	0.000398439	2.25635e-05
k__Bacteria;p__Bacteroidetes;c__Cytophagia;o__Cytophagales;f__Cyclobacteriaceae;g__Aquiflexum;s__Aquiflexum balticum	0	8.44703e-05	4.50009e-05	0.000285996	0		0	0	0	0	0		6.48295e-05	9.91747e-05	0.000202154
k__Bacteria;p__Actinobacteria;c__Actinobacteria;o__Pseudonocardiales;f__Pseudonocardiaceae;g__Kutzneria;s__Kutzneria albida	0	1.74166e-05	0	0	0.000162318		0	0	0	0	0		1.41549e-05	0	0.000179346
k__Bacteria;p__Actinobacteria;c__Actinobacteria;o__Micrococcales;f__Microbacteriaceae;g__Microbacterium;s__Microbacterium testaceum	0	0	0	0	0.000142743		0	0	8.51873e-05	0	0		4.81267e-05	0	0.000171947
k__Bacteria;p__Proteobacteria;c__Gammaproteobacteria;o__Methylococcales;f__Methylococcaceae;g__Methylomonas;s__Methylomonas methanica	0	5.24238e-05	9.00017e-05	8.43647e-05	0		0	0	0	0	0		8.20985e-05	8.69953e-05	9.44119e-05
k__Bacteria;p__Proteobacteria;c__Alphaproteobacteria;o__Rhodobacterales;f__Rhodobacteraceae;g__Thioclava;s__Thioclava nitratireducens	9.45893e-05	5.24238e-05	0.000114752	0	0		0	6.00375e-05	0	0	0		7.9126e-05	0.000121793	0.000185033
k__Bacteria;p__Proteobacteria;c__Betaproteobacteria;o__Rhodocyclales;f__Zoogloeaceae;g__Thauera;s__Unclassified_Thauera	0	0.00014926	0	0	3.01147e-05		0	6.00375e-05	0	0	0		6.58204e-05	0	0.000305677
k__Bacteria;p__Actinobacteria;c__Actinobacteria;o__Micromonosporales;f__Micromonosporaceae;g__Unclassified_Micromonosporaceae;s__Unclassified_Micromonosporaceae	0	6.96662e-05	0	0.000254781	0.000111725		0	0	0	0	0		9.68196e-05	0	0.000262262
k__Bacteria;p__Actinobacteria;c__Actinobacteria;o__Actinomycetales;f__Actinomycetaceae;g__Arcanobacterium;s__Arcanobacterium haemolyticum	0	0.000219623	9.00017e-05	8.43647e-05	3.85468e-05		8.58797e-05	0.000378836	0	0	0		8.37971e-05	0	1.83443e-05
k__Bacteria;p__Firmicutes;c__Bacilli;o__Bacillales;f__Staphylococcaceae;g__Staphylococcus;s__Staphylococcus capitis	0	5.69521e-05	0	0.000190664	3.01147e-05		0	0	0	0	6.48997e-05		4.52957e-05	8.69953e-05	6.51222e-05
k__Bacteria;p__Proteobacteria;c__Alphaproteobacteria;o__Rhizobiales;f__Rhizobiaceae;g__Rhizobium;s__Unclassified_Rhizobium	0	0.000181829	4.50009e-05	0	3.01147e-05		6.40893e-05	6.00375e-05	0	0	0		0.00018826	0	0.000142474
k__Bacteria;p__Firmicutes;c__Tissierellia;o__Tissierellales;f__Unclassified_Tissierellales;g__Unclassified_Tissierellales;s__Unclassified_Tissierellales	0	7.95937e-05	0.000141753	0.000134984	3.01147e-05		0.000128179	0	0	0	0		1.41549e-05	0	2.39699e-05
k__Bacteria;p__Actinobacteria;c__Actinobacteria;o__Corynebacteriales;f__Nocardiaceae;g__Nocardia;s__Nocardia seriolae	0	0.000119478	0.000147153	0.000168729	0.000142141		0	0	0	0	0		0	0	7.75963e-05
k__Bacteria;p__Bacteroidetes;c__Flavobacteriia;o__Flavobacteriales;f__Flavobacteriaceae;g__Gramella;s__Gramella salexigens	0	6.96662e-05	4.50009e-05	0.000186446	0		0	0	0	0	0		1.41549e-05	0.000464555	0
k__Bacteria;p__Firmicutes;c__Bacilli;o__Bacillales;f__Paenibacillaceae;g__Paenibacillus;s__Paenibacillus stellifer	0	0.00013254	7.74015e-05	0	0		0.000158301	0	0	0	0		0.000304189	0	7.7474e-05
k__Bacteria;p__Firmicutes;c__Bacilli;o__Bacillales;f__Bacillaceae;g__Bacillus;s__Bacillus cohnii	0	0	0	0.000337459	0		0	0	0	0	0		2.08077e-05	0	6.0475e-05
k__Bacteria;p__Proteobacteria;c__Gammaproteobacteria;o__Pseudomonadales;f__Moraxellaceae;g__Acinetobacter;s__Acinetobacter bereziniae	0.00017213	6.30479e-05	7.96515e-05	0	0		0	6.30393e-05	0	0	0		0.000224922	0.000137453	0.000121256
k__Bacteria;p__Firmicutes;c__Bacilli;o__Bacillales;f__Paenibacillaceae;g__Paenibacillus;s__Paenibacillus sp. FSL R7-0273	0	0.00013254	0	8.43647e-05	0		0	0	0	0	0		8.26647e-05	0	2.49482e-05
k__Bacteria;p__Proteobacteria;c__Betaproteobacteria;o__Burkholderiales;f__Comamonadaceae;g__Simplicispira;s__Simplicispira suum	0	4.04064e-05	0	0	3.97513e-05		0	0	0	0	6.48997e-05		6.9076e-05	0	0.000669933
k__Bacteria;p__Firmicutes;c__Clostridia;o__Thermoanaerobacterales;f__Thermoanaerobacterales Family III. Incertae Sedis;g__Thermoanaerobacterium;s__Thermoanaerobacterium thermosaccharolyticum	0	0	4.50009e-05	8.43647e-05	0		0	0	8.51873e-05	0	0		5.63366e-05	0	0
k__Bacteria;p__Firmicutes;c__Bacilli;o__Bacillales;f__Staphylococcaceae;g__Staphylococcus;s__Staphylococcus saprophyticus	0	0.000153788	0	0.000113892	3.01147e-05		0	6.00375e-05	8.51873e-05	0	0		2.83098e-05	0	0.000185094
k__Bacteria;p__Proteobacteria;c__Gammaproteobacteria;o__Alteromonadales;f__Colwelliaceae;g__Colwellia;s__Colwellia beringensis	0.000226574	5.24238e-05	0	0	0		0	0	0	0	0		0.000129234	0.000173991	0
k__Bacteria;p__Bacteroidetes;c__Bacteroidia;o__Marinilabiliales;f__Marinifilaceae;g__unidentified;s__Marinifilaceae bacterium SPP2	5.49938e-05	1.74166e-05	4.50009e-05	0.000169573	0		0	0	0	0	0		0.000171558	0.000174861	7.99199e-05
k__Bacteria;p__Proteobacteria;c__Alphaproteobacteria;o__Rhodobacterales;f__Rhodobacteraceae;g__Phaeobacter;s__Phaeobacter gallaeciensis	5.49938e-05	0	0	0	0		0	6.00375e-05	0	0	0.000129799		1.41549e-05	0	0.000150362
k__Bacteria;p__Bacteroidetes;c__Cytophagia;o__Cytophagales;f__Cytophagaceae;g__Spirosoma;s__Spirosoma montaniterrae	0	0.0002818	0	0	6.95649e-05		0	0	8.51873e-05	0	0		0.000168302	0	5.24035e-05
k__Bacteria;p__Proteobacteria;c__Alphaproteobacteria;o__Rhodobacterales;f__Rhodobacteraceae;g__Rhodobacter;s__Rhodobacter sphaeroides	0	7.21045e-05	0	0	0		0	0	0	0	0		5.25147e-05	0	0.000387798
k__Bacteria;p__Proteobacteria;c__Gammaproteobacteria;o__Enterobacterales;f__Morganellaceae;g__Proteus;s__Proteus vulgaris	0.000161132	1.74166e-05	0.000109802	0	0		0	0.000178912	0	0	0		0.000107153	0.000140062	3.36923e-05
k__Bacteria;p__Proteobacteria;c__Gammaproteobacteria;o__Enterobacterales;f__Yersiniaceae;g__Yersinia;s__Yersinia ruckeri	0.000140784	0	0.000108002	0	0		0	0	0	0	0		0.000119609	0.000217488	4.95907e-05
k__Bacteria;p__Actinobacteria;c__Actinobacteria;o__Corynebacteriales;f__Nocardiaceae;g__Rhodococcus;s__Rhodococcus ruber	0	0	0	0	7.28775e-05		0	0	9.45579e-05	0	0.000127853		5.80352e-05	0	0.000246792
k__Bacteria;p__Firmicutes;c__Bacilli;o__Lactobacillales;f__Lactobacillaceae;g__Lactobacillus;s__Lactobacillus rhamnosus	0	0	0	0	0		0	0	0	0	0		1.41549e-05	0	3.38758e-05
k__Bacteria;p__Proteobacteria;c__Gammaproteobacteria;o__Cellvibrionales;f__Spongiibacteraceae;g__Zhongshania;s__Zhongshania aliphaticivorans	0.000313464	1.74166e-05	6.39012e-05	0	0		0	0	0	0	0		0.000114089	0.000196609	6.17591e-05
k__Bacteria;p__Actinobacteria;c__Actinobacteria;o__Pseudonocardiales;f__Pseudonocardiaceae;g__Unclassified_Pseudonocardiaceae;s__Unclassified_Pseudonocardiaceae	0	8.42961e-05	0	8.43647e-05	0		0	0.000283977	8.51873e-05	0	0		8.46464e-05	0	0.000120277
k__Bacteria;p__Firmicutes;c__Bacilli;o__Lactobacillales;f__Lactobacillaceae;g__Lactobacillus;s__Lactobacillus gasseri	0	5.29463e-05	5.4001e-05	0	0		0	6.00375e-05	0	0	0		0	0.000122663	2.76999e-05
k__Bacteria;p__Firmicutes;c__Bacilli;o__Bacillales;f__unidentified;g__Exiguobacterium;s__Unclassified_Exiguobacterium	0	3.84906e-05	0	0.000250563	6.02293e-05		0	0.000212533	0	0	0		2.83098e-05	0	5.3015e-05
k__Bacteria;p__Firmicutes;c__Bacilli;o__Lactobacillales;f__Enterococcaceae;g__Enterococcus;s__Enterococcus rotai	0	2.71698e-05	0	8.43647e-05	3.31261e-05		0	0	0	0	0		3.53873e-05	0	4.54327e-05
k__Bacteria;p__Proteobacteria;c__Gammaproteobacteria;o__Pseudomonadales;f__Pseudomonadaceae;g__Azotobacter;s__Azotobacter chroococcum	0	6.68796e-05	0	0	0		0	7.02438e-05	0	0	0		5.39302e-05	0	9.5268e-05
k__Bacteria;p__Actinobacteria;c__Actinobacteria;o__Propionibacteriales;f__Propionibacteriaceae;g__Microlunatus;s__Unclassified_Microlunatus	0	1.74166e-05	4.50009e-05	0	3.01147e-05		0	0	0.0001363	0.000113381	0		0	0	5.15474e-05
k__Bacteria;p__Firmicutes;c__Bacilli;o__Lactobacillales;f__Lactobacillaceae;g__Lactobacillus;s__Lactobacillus hokkaidonensis	0	0	0	0.000114736	3.01147e-05		0	0	0	0	0		6.44049e-05	0	0.000168829
k__Bacteria;p__Actinobacteria;c__Actinobacteria;o__Corynebacteriales;f__Nocardiaceae;g__Nocardia;s__Nocardia farcinica	0	0	0	8.43647e-05	9.96795e-05		0	0	0	0	0		6.01584e-05	0	0.000193226
k__Bacteria;p__Actinobacteria;c__Actinobacteria;o__Micrococcales;f__Cellulomonadaceae;g__Cellulomonas;s__Cellulomonas gilvus	5.49938e-05	0.000188273	0	0	9.0344e-05		0	0	0	0	0		6.44049e-05	0	0.000109087
k__Bacteria;p__unidentified;c__unidentified;o__unidentified;f__unidentified;g__unidentified;s__uncultured bacterium Contig9	0	3.48331e-05	0	0	0		0	6.00375e-05	0.000327119	0	0		0.000324431	0	0
k__Bacteria;p__Firmicutes;c__Bacilli;o__Bacillales;f__Staphylococcaceae;g__Staphylococcus;s__Staphylococcus schleiferi	0	6.75762e-05	8.41516e-05	0.000346739	3.01147e-05		0.000117924	6.00375e-05	0	0	0		2.77436e-05	0	6.48776e-05
k__Bacteria;p__Firmicutes;c__Bacilli;o__Lactobacillales;f__Lactobacillaceae;g__Lactobacillus;s__Lactobacillus fermentum	0.000109988	2.59507e-05	0.000106652	0.000249719	0.000103293		0	6.00375e-05	0	0	0		2.68943e-05	0	3.4793e-05
k__Eukaryota;p__Ascomycota;c__Eurotiomycetes;o__Eurotiales;f__Aspergillaceae;g__Aspergillus;s__Aspergillus glaucus	0	0	0	0	0		0	0	0	0	0		0	0	0
k__Bacteria;p__Firmicutes;c__Bacilli;o__Bacillales;f__Bacillaceae;g__Bacillus;s__Bacillus coagulans	0	5.99129e-05	9.00017e-05	0.000103769	8.88382e-05		0	6.00375e-05	0	0	0		0.000246437	0	0.00010548
k__Bacteria;p__Firmicutes;c__Clostridia;o__Clostridiales;f__Ruminococcaceae;g__Ruminiclostridium;s__Ruminiclostridium thermocellum	0	8.25545e-05	0	0	7.89004e-05		0	0	0	7.66091e-05	6.48997e-05		9.55457e-05	0	8.26104e-05
k__Bacteria;p__Proteobacteria;c__Gammaproteobacteria;o__Pseudomonadales;f__Pseudomonadaceae;g__Pseudomonas;s__Pseudomonas mendocina	0	0.000331611	0	0	0.000107509		6.40893e-05	0	0	0	0		7.87013e-05	0	0.000154398
k__Bacteria;p__Actinobacteria;c__Actinobacteria;o__Corynebacteriales;f__Nocardiaceae;g__Nocardia;s__Nocardia terpenica	0	0	0	8.43647e-05	9.81738e-05		0	0	0	0	0		1.41549e-05	0	0.000102973
k__Bacteria;p__Proteobacteria;c__Gammaproteobacteria;o__Aeromonadales;f__Aeromonadaceae;g__Aeromonas;s__Unclassified_Aeromonas	5.49938e-05	0.000252714	0	0	0		0	0	0	0	0		0.000426488	0	0.000119421
k__Bacteria;p__Firmicutes;c__Bacilli;o__Lactobacillales;f__Enterococcaceae;g__Enterococcus;s__Enterococcus durans	5.60936e-05	3.48331e-05	4.77009e-05	0.000164511	9.0344e-05		0	6.06378e-05	0	0	0		6.25647e-05	0	0.000114896
k__Bacteria;p__Bacteroidetes;c__Cytophagia;o__Cytophagales;f__Cytophagaceae;g__Runella;s__Runella slithyformis	0	0.000223803	0	8.43647e-05	3.94502e-05		0	0	0	0	0		0.000124563	0	0.000181914
k__Bacteria;p__Bacteroidetes;c__Cytophagia;o__Cytophagales;f__Flammeovirgaceae;g__Flammeovirga;s__Flammeovirga sp. MY04	0	0.000107286	6.75013e-05	0	8.97417e-05		6.40893e-05	0	0	0	6.48997e-05		4.24648e-05	0	0.000431152
k__Bacteria;p__Actinobacteria;c__Actinobacteria;o__Corynebacteriales;f__Corynebacteriaceae;g__Corynebacterium;s__Corynebacterium ammoniagenes	7.75412e-05	3.48331e-05	0	0.000237908	9.12474e-05		0	0.000129681	0	0	0		1.99584e-05	0	0.000184788
k__Bacteria;p__Proteobacteria;c__Betaproteobacteria;o__Burkholderiales;f__Comamonadaceae;g__Acidovorax;s__Acidovorax sp. T1	5.49938e-05	4.35414e-05	0	0	0		0	6.00375e-05	0	7.66091e-05	0.000129799		4.24648e-05	0	0.000383334
k__Bacteria;p__Bacteroidetes;c__Sphingobacteriia;o__Sphingobacteriales;f__Sphingobacteriaceae;g__Pedobacter;s__Pedobacter heparinus	0	8.37736e-05	9.81019e-05	0	3.01147e-05		0	6.30393e-05	0	0	0		0.00020468	0.000169641	3.90122e-05
k__Bacteria;p__Firmicutes;c__Bacilli;o__Bacillales;f__Planococcaceae;g__Jeotgalibacillus;s__Jeotgalibacillus malaysiensis	9.95387e-05	6.96662e-05	0	0.000175479	4.45697e-05		0	0	0	0	0		0.000120741	0	3.57102e-05
k__Bacteria;p__unidentified;c__unidentified;o__unidentified;f__unidentified;g__unidentified;s__uncultured bacterium Ad_144_C12_contig1	0.000109988	7.92453e-05	6.03011e-05	0.000197413	0		0	0.000116473	0	0	0		0.000165471	0	0.000139111
k__Bacteria;p__Proteobacteria;c__Gammaproteobacteria;o__Alteromonadales;f__Shewanellaceae;g__Shewanella;s__Unclassified_Shewanella	5.49938e-05	0.000147867	9.49518e-05	0	0		0	0	0	0	0		6.39802e-05	8.69953e-05	1.87112e-05
k__Bacteria;p__Proteobacteria;c__Alphaproteobacteria;o__Rhodobacterales;f__Rhodobacteraceae;g__unidentified;s__Rhodobacteraceae bacterium QY30	0	1.74166e-05	0	0.000168729	0		0	0	0	0	0		3.18486e-05	0	0.000349397
k__Bacteria;p__Synergistetes;c__Synergistia;o__Synergistales;f__Synergistaceae;g__Cloacibacillus;s__Cloacibacillus porcorum	0	8.29028e-05	9.00017e-05	0	0		0	6.06378e-05	0	0	6.48997e-05		0.000366471	0	4.76951e-05
k__Bacteria;p__Proteobacteria;c__Deltaproteobacteria;o__Myxococcales;f__unidentified;g__Minicystis;s__Minicystis rosea	0	1.74166e-05	0	0	6.02293e-05		0	0	0	0	0		0.000174955	0	1.41862e-05
k__Bacteria;p__unidentified;c__unidentified;o__unidentified;f__unidentified;g__unidentified;s__uncultured bacterium 34R1	0	7.24529e-05	0	0	0		0	0	8.51873e-05	0	0		0.000440643	0	7.21542e-06
k__Bacteria;p__Firmicutes;c__Bacilli;o__Bacillales;f__Staphylococcaceae;g__Staphylococcus;s__Staphylococcus stepanovicii	0.000109988	0	0	0.000236221	3.01147e-05		0	0	0	0	0		2.87345e-05	0	0.000125475
k__Bacteria;p__Firmicutes;c__Bacilli;o__Lactobacillales;f__Lactobacillaceae;g__Pediococcus;s__Pediococcus pentosaceus	0	3.48331e-05	0.000158403	0	0		0	0.000242551	0	0	0		2.4488e-05	0	6.11476e-06
k__Bacteria;p__Firmicutes;c__Clostridia;o__Clostridiales;f__Peptococcaceae;g__Desulfosporosinus;s__Desulfosporosinus orientis	0	1.91582e-05	0.000136803	0.000127391	5.60133e-05		0	6.36397e-05	0	0	0		0.000104605	8.69953e-05	2.93509e-05
k__Bacteria;p__Proteobacteria;c__Gammaproteobacteria;o__Pasteurellales;f__Pasteurellaceae;g__Aggregatibacter;s__Aggregatibacter aphrophilus	5.49938e-05	5.39913e-05	0	0	3.0717e-05		0	6.36397e-05	0	0	0		1.41549e-05	0.000173991	8.4506e-05
k__Bacteria;p__Firmicutes;c__Bacilli;o__Bacillales;f__Bacillaceae;g__Geobacillus;s__Unclassified_Geobacillus	0	1.74166e-05	0	0	0		0	7.50468e-05	8.51873e-05	0	0		0.000168444	0	0.000107253
k__Bacteria;p__unidentified;c__unidentified;o__unidentified;f__unidentified;g__unidentified;s__uncultured bacterium fosmid pJB92C9	6.1593e-05	6.87954e-05	0	0	0		0	6.00375e-05	0	0	8.82637e-05		0.000272482	0	0
k__Bacteria;p__unidentified;c__unidentified;o__unidentified;f__unidentified;g__unidentified;s__uncultured bacterium Ad_125_H07_contig1	0	0.000309318	0	0	0		0	8.58536e-05	0	0	0		0.000874774	0	1.22295e-05
k__Bacteria;p__unidentified;c__unidentified;o__unidentified;f__unidentified;g__unidentified;s__uncultured bacterium EB5	0	4.75472e-05	9.00017e-05	0.000323117	0		0	6.00375e-05	0	0	0		6.93591e-05	0	6.11476e-06
k__Bacteria;p__Actinobacteria;c__Coriobacteriia;o__Eggerthellales;f__Eggerthellaceae;g__Adlercreutzia;s__Adlercreutzia equolifaciens	5.49938e-05	0.000120697	0	0	0		6.40893e-05	6.00375e-05	0	0	0		0.000305746	0	8.32219e-05
k__Bacteria;p__Firmicutes;c__Bacilli;o__Bacillales;f__Bacillaceae;g__Bacillus;s__Bacillus glycinifermentans	0.000132535	8.22061e-05	0.000319056	8.43647e-05	0		0	6.54408e-05	0	0	0		7.27563e-05	0	7.50893e-05
k__Bacteria;p__Firmicutes;c__Clostridia;o__Clostridiales;f__unidentified;g__Monoglobus;s__Monoglobus pectinilyticus	0	1.74166e-05	0	0	6.02293e-05		0	0.000135084	0	0	0		8.20985e-05	0	5.45437e-05
k__Bacteria;p__Firmicutes;c__unidentified;o__unidentified;f__unidentified;g__unidentified;s__endosymbiont 'TC1' of Trimyema compressum	0	8.67344e-05	7.33514e-05	0.000245501	0		0	0	0	0	0		0.000135321	8.69953e-05	4.7634e-05
k__Bacteria;p__Firmicutes;c__Clostridia;o__Clostridiales;f__Lachnospiraceae;g__Coprococcus;s__Coprococcus sp. ART55/1	0	2.24674e-05	0	0	6.17351e-05		0	6.00375e-05	0	0	0		0.000324714	0	3.0635e-05
k__Bacteria;p__Cyanobacteria;c__unidentified;o__Synechococcales;f__Prochloraceae;g__Prochlorococcus;s__Prochlorococcus marinus	0	6.82729e-05	0.000118352	0	0		0	0	0	0	0		1.41549e-05	0.000223578	4.17027e-05
k__Bacteria;p__Proteobacteria;c__Gammaproteobacteria;o__Oceanospirillales;f__Saccharospirillaceae;g__Gynuella;s__Gynuella sunshinyii	0.000239223	2.61248e-05	0	0	0		0	0	0	0	0		8.13908e-05	0.000145282	0
k__Bacteria;p__Firmicutes;c__Clostridia;o__Clostridiales;f__Symbiobacteriaceae;g__Symbiobacterium;s__Symbiobacterium thermophilum	0	3.48331e-05	0	0	0		0	0	0	0	0		0.000305322	0	0.000158678
k__Bacteria;p__Proteobacteria;c__Betaproteobacteria;o__Burkholderiales;f__Comamonadaceae;g__Acidovorax;s__Acidovorax ebreus	0	6.49637e-05	0	0	0.000120459		6.40893e-05	0	0	0	6.48997e-05		8.71943e-05	0	0.000247464
k__Bacteria;p__Actinobacteria;c__Actinobacteria;o__Micrococcales;f__Microbacteriaceae;g__Cryobacterium;s__Cryobacterium arcticum	0	0.000119303	0	0.000168729	0		0	0	0	0	0		0	0	0.000185155
k__Bacteria;p__Bacteroidetes;c__Flavobacteriia;o__Flavobacteriales;f__Flavobacteriaceae;g__Flavobacterium;s__Flavobacterium indicum	5.88433e-05	0.000152221	0.000169653	0	3.97513e-05		0	6.00375e-05	0	0	0		0.000113806	0	0.000132385
k__Bacteria;p__Proteobacteria;c__Gammaproteobacteria;o__Cellvibrionales;f__Cellvibrionaceae;g__Saccharophagus;s__Saccharophagus degradans	5.49938e-05	3.65748e-05	0.000161553	0	0		6.40893e-05	0	0	0	0		0.000113522	0.000173991	1.1618e-05
k__Bacteria;p__Firmicutes;c__Erysipelotrichia;o__Erysipelotrichales;f__Erysipelotrichaceae;g__Erysipelothrix;s__Unclassified_Erysipelothrix	0	0	0	0	0		0	0	0	0	0		4.03415e-05	0	4.87346e-05
k__Bacteria;p__Proteobacteria;c__Deltaproteobacteria;o__Myxococcales;f__Kofleriaceae;g__Haliangium;s__Haliangium ochraceum	0	0.000357214	0	8.43647e-05	3.01147e-05		0	6.00375e-05	8.51873e-05	0	0		0.000274039	0	6.11476e-06
k__Bacteria;p__Firmicutes;c__Bacilli;o__Lactobacillales;f__Streptococcaceae;g__Streptococcus;s__Streptococcus pseudopneumoniae	0	1.74166e-05	0	0	0		0	0.000150094	0	0	0		2.61866e-05	0.000419317	0
k__Bacteria;p__Actinobacteria;c__Actinobacteria;o__Micrococcales;f__Micrococcaceae;g__Arthrobacter;s__Arthrobacter alpinus	0	0.000181132	9.04517e-05	0.000168729	0		0	0.000220337	0	0	0		0.000125696	0	0.000200931
k__Bacteria;p__Proteobacteria;c__Epsilonproteobacteria;o__Campylobacterales;f__Campylobacteraceae;g__Campylobacter;s__Unclassified_Campylobacter	0	3.48331e-05	0	0	0		0	0	0	0	0		5.66197e-05	0	2.01787e-05
k__Eukaryota;p__Ascomycota;c__Saccharomycetes;o__Saccharomycetales;f__Debaryomycetaceae;g__Hyphopichia;s__Hyphopichia burtonii	0	1.91582e-05	4.50009e-05	0.000225254	0		0	0	0	0	0		0.000432574	0.00036538	0
k__Bacteria;p__Fusobacteria;c__Fusobacteriia;o__Fusobacteriales;f__Leptotrichiaceae;g__Unclassified_Leptotrichiaceae;s__Unclassified_Leptotrichiaceae	0	1.74166e-05	0.000116102	0	6.02293e-05		6.40893e-05	0	0	0	0		3.75105e-05	0	1.19238e-05
k__Bacteria;p__Firmicutes;c__Clostridia;o__Clostridiales;f__Ruminococcaceae;g__Ruminiclostridium;s__[Clostridium] cellulosi	0	9.97969e-05	0	0	0		0	6.00375e-05	0	0	0		0.000315513	0	5.11806e-05
k__Bacteria;p__Cyanobacteria;c__unidentified;o__Synechococcales;f__Pseudanabaenaceae;g__Pseudanabaena;s__Pseudanabaena sp. ABRG5-3	0	3.98839e-05	0	8.43647e-05	0		0	0.000125478	0	0	0		1.41549e-05	0.000543721	0
k__Bacteria;p__Firmicutes;c__Bacilli;o__Bacillales;f__Bacillaceae;g__Lysinibacillus;s__Lysinibacillus saudimassiliensis	0	1.74166e-05	6.07512e-05	0	0		0	6.00375e-05	0.000128633	0	0		2.80267e-05	0	3.07572e-05
k__Eukaryota;p__Bacillariophyta;c__Coscinodiscophyceae;o__Unclassified_Coscinodiscophyceae;f__Unclassified_Coscinodiscophyceae;g__Unclassified_Coscinodiscophyceae;s__Unclassified_Coscinodiscophyceae	5.49938e-05	1.74166e-05	9.00017e-05	0.000257312	0		0	0	0	0	0		2.39218e-05	0.000536761	0
k__Bacteria;p__Firmicutes;c__Bacilli;o__Bacillales;f__Planococcaceae;g__Sporosarcina;s__Sporosarcina ureae	8.13908e-05	0	9.00017e-05	8.43647e-05	3.01147e-05		0	6.00375e-05	0	0	0		0.000179484	0	0.00012841
k__Bacteria;p__Proteobacteria;c__Deltaproteobacteria;o__Desulfobacterales;f__Desulfobulbaceae;g__Desulfurivibrio;s__Desulfurivibrio alkaliphilus	0	0	0	0	0		0	0	0	0	0		3.48211e-05	0	0.000705827
k__Bacteria;p__Firmicutes;c__Clostridia;o__Clostridiales;f__unidentified;g__unidentified;s__butyrate-producing bacterium SM4/1	0	5.22497e-05	0	0	0		0	0	0	0	0		2.95838e-05	8.69953e-05	9.22106e-05
k__Bacteria;p__Firmicutes;c__Bacilli;o__Lactobacillales;f__Enterococcaceae;g__Unclassified_Enterococcaceae;s__Unclassified_Enterococcaceae	0	5.48621e-05	4.50009e-05	0	4.21605e-05		0	6.48404e-05	0	7.89074e-05	0		7.95506e-05	8.69953e-05	4.85512e-05
k__Bacteria;p__Firmicutes;c__Bacilli;o__Bacillales;f__Bacillaceae;g__Bacillus;s__Bacillus lehensis	0	6.65312e-05	6.12012e-05	0.000275873	3.01147e-05		0	9.24577e-05	0	0	0		2.67528e-05	0	5.00799e-05
k__Bacteria;p__Bacteroidetes;c__Flavobacteriia;o__Flavobacteriales;f__Flavobacteriaceae;g__Winogradskyella;s__Winogradskyella sp. RHA_55	0	1.77649e-05	7.33514e-05	9.28012e-05	0		0	0	8.51873e-05	0	0		0	0.000260986	0
k__Bacteria;p__Bacteroidetes;c__Flavobacteriia;o__Flavobacteriales;f__Flavobacteriaceae;g__unidentified;s__Flavobacteriaceae bacterium UJ101	0	1.74166e-05	0.000103502	0.00018729	6.62522e-05		0	6.00375e-05	0	0	0		1.41549e-05	0	0.000112328
k__Bacteria;p__Firmicutes;c__Bacilli;o__Bacillales;f__Bacillaceae;g__Bacillus;s__Bacillus pseudomycoides	0.000113837	1.74166e-05	4.81509e-05	0	0		0	0	0	0.00018233	0		0	0.000262726	0
k__Bacteria;p__Firmicutes;c__Bacilli;o__Lactobacillales;f__Enterococcaceae;g__Enterococcus;s__Enterococcus mundtii	0	3.37881e-05	0.000180453	8.43647e-05	0		0	0.000265366	0	0	0		8.71943e-05	0	7.7046e-05
k__Bacteria;p__Firmicutes;c__Bacilli;o__Bacillales;f__Bacillaceae;g__Amphibacillus;s__Amphibacillus xylanus	0	3.48331e-05	9.00017e-05	8.43647e-05	3.91491e-05		0	0	0	0	0.000126555		3.70859e-05	0	9.63686e-05
k__Bacteria;p__Actinobacteria;c__Actinobacteria;o__Corynebacteriales;f__Corynebacteriaceae;g__Corynebacterium;s__Corynebacterium kutscheri	0	0	0	0	0		0	0	0	0	0		0	0	2.24412e-05
k__Bacteria;p__Actinobacteria;c__Actinobacteria;o__Micrococcales;f__Promicromonosporaceae;g__Xylanimonas;s__Xylanimonas cellulosilytica	0.000109988	0.000139332	6.25512e-05	0.000253094	0.0001575		6.40893e-05	6.00375e-05	0	0	0		0	0	0.000119116
k__Bacteria;p__Proteobacteria;c__Gammaproteobacteria;o__Cellvibrionales;f__Cellvibrionaceae;g__Cellvibrio;s__Cellvibrio sp. PSBB023	5.88433e-05	2.54282e-05	4.50009e-05	0	0		0	0	0	0	0		3.05746e-05	8.69953e-05	0.000143697
k__Eukaryota;p__unidentified;c__unidentified;o__Acytosteliales;f__Cavenderiaceae;g__Cavenderia;s__Cavenderia fasciculata	0	5.12047e-05	4.50009e-05	8.43647e-05	0		0	0	0	0	0		4.60035e-05	0.00037843	3.15522e-05
k__Bacteria;p__unidentified;c__unidentified;o__unidentified;f__unidentified;g__unidentified;s__uncultured bacterium Contig160	0.000219975	0.000226415	0	9.70194e-05	0		0	0.000129681	0	0	0		0.00050618	0	1.22295e-05
k__Bacteria;p__Proteobacteria;c__Gammaproteobacteria;o__Oceanospirillales;f__Endozoicomonadaceae;g__Endozoicomonas;s__Endozoicomonas montiporae	0.000219975	7.43687e-05	0	0	0		0	0	8.51873e-05	0	0		1.41549e-05	0.00018704	1.22295e-05
k__Bacteria;p__Actinobacteria;c__Actinobacteria;o__Micrococcales;f__Microbacteriaceae;g__Microbacterium;s__Microbacterium sp. XT11	5.49938e-05	1.74166e-05	0.000126902	0	9.39577e-05		0	0	0.000246191	7.66091e-05	6.48997e-05		8.22401e-05	0	0.000143636
k__Bacteria;p__Bacteroidetes;c__Sphingobacteriia;o__Sphingobacteriales;f__Sphingobacteriaceae;g__Pedobacter;s__Pedobacter cryoconitis	0	5.69521e-05	0.000206554	0	0		0	0.000106266	0	0	0		0	0.00038104	2.42145e-05
k__Bacteria;p__Actinobacteria;c__Actinobacteria;o__Micrococcales;f__Cellulomonadaceae;g__Cellulomonas;s__Cellulomonas fimi	5.49938e-05	0.000122438	6.39012e-05	0	6.02293e-05		0	0.000180112	0	0	0		2.83098e-05	0	0.000145959
k__Bacteria;p__Cyanobacteria;c__unidentified;o__Chroococcidiopsidales;f__Chroococcidiopsidaceae;g__Chroococcidiopsis;s__Chroococcidiopsis thermalis	0	2.22932e-05	8.14515e-05	8.43647e-05	4.99903e-05		0	0	8.51873e-05	0.000116446	0		1.41549e-05	8.69953e-05	7.69237e-05
k__Bacteria;p__Firmicutes;c__Negativicutes;o__Selenomonadales;f__Selenomonadaceae;g__Selenomonas;s__Selenomonas sp. oral taxon 126	0	5.92163e-05	0	0	5.7519e-05		0	6.00375e-05	0	0	0		0.000416296	0	0
k__Bacteria;p__Bacteroidetes;c__Cytophagia;o__Cytophagales;f__Cyclobacteriaceae;g__Cyclobacterium;s__Cyclobacterium amurskyense	0	9.85777e-05	0.000138153	0.000168729	0		0	6.48404e-05	0	0	0		1.41549e-05	0.000218358	5.0936e-05
k__Bacteria;p__Firmicutes;c__Clostridia;o__Thermoanaerobacterales;f__Thermoanaerobacterales Family III. Incertae Sedis;g__Thermoanaerobacterium;s__Thermoanaerobacterium sp. RBIITD	0	1.75907e-05	0	0	0		0	0.000124878	0	0	0		0	0	8.10206e-05
k__Bacteria;p__Proteobacteria;c__Gammaproteobacteria;o__Pseudomonadales;f__Moraxellaceae;g__Acinetobacter;s__Acinetobacter oleivorans	0.000116037	6.00871e-05	7.65015e-05	0	0		0	6.36397e-05	0	0	0		0.000141125	0	6.41438e-05
k__Bacteria;p__Firmicutes;c__Clostridia;o__Clostridiales;f__Clostridiaceae;g__Candidatus Arthromitus;s__Candidatus Arthromitus sp. SFB-rat-Yit	0	2.76923e-05	9.00017e-05	0	6.02293e-05		6.40893e-05	0	0.000170375	0	0		2.83098e-05	0	7.33771e-05
k__Bacteria;p__Proteobacteria;c__Gammaproteobacteria;o__Pseudomonadales;f__Pseudomonadaceae;g__Pseudomonas;s__Pseudomonas fluorescens	0	0.000223454	9.27018e-05	0	8.73325e-05		0	0.000127279	0	0	9.86476e-05		0.00023299	0	3.36923e-05
k__Bacteria;p__Proteobacteria;c__Gammaproteobacteria;o__Pasteurellales;f__Pasteurellaceae;g__Actinobacillus;s__Actinobacillus succinogenes	5.49938e-05	0.000118084	0	0	4.5172e-05		0	6.00375e-05	0	0	0		7.81351e-05	0	0.000391467
k__Bacteria;p__Proteobacteria;c__Alphaproteobacteria;o__Rhizobiales;f__Bradyrhizobiaceae;g__Rhodopseudomonas;s__Rhodopseudomonas palustris	0	6.28738e-05	0.000142203	8.43647e-05	0		0	0	0	0	8.56677e-05		0.000176087	0	0.000279078
k__Bacteria;p__Firmicutes;c__Clostridia;o__Thermoanaerobacterales;f__Thermoanaerobacterales Family III. Incertae Sedis;g__Caldicellulosiruptor;s__Unclassified_Caldicellulosiruptor	0	2.07257e-05	0	0	6.02293e-05		0	0	0	0	0		6.9076e-05	0	8.86029e-05
k__Bacteria;p__Firmicutes;c__Bacilli;o__Lactobacillales;f__Lactobacillaceae;g__Pediococcus;s__Pediococcus damnosus	0	0	0	0.000366986	3.01147e-05		0	6.96434e-05	0	0	0		6.7519e-05	0	1.77328e-05
k__Bacteria;p__Bacteroidetes;c__Cytophagia;o__Cytophagales;f__Cyclobacteriaceae;g__Echinicola;s__Echinicola vietnamensis	0	0.0001618	4.54509e-05	0	0		0	0	0	0	6.48997e-05		3.53873e-05	0	1.40028e-05
k__Bacteria;p__Verrucomicrobia;c__Opitutae;o__Opitutales;f__Opitutaceae;g__unidentified;s__Opitutaceae bacterium TAV5	0	0.000228331	0	0	5.42064e-05		0	0	0	0	0		0.000164055	0	0.00014437
k__Bacteria;p__Deinococcus-Thermus;c__Deinococci;o__Deinococcales;f__Deinococcaceae;g__Deinococcus;s__Deinococcus gobiensis	0	2.8389e-05	0	0	0		0	9.7861e-05	0	0	0		0.000102482	0	4.79397e-05
k__Bacteria;p__Actinobacteria;c__Actinobacteria;o__Micrococcales;f__Dermacoccaceae;g__Luteipulveratus;s__Luteipulveratus mongoliensis	0	6.35704e-05	4.50009e-05	0	3.01147e-05		0	0	0	0	0		6.52542e-05	0	0.000253212
k__Bacteria;p__Actinobacteria;c__Actinobacteria;o__Corynebacteriales;f__Corynebacteriaceae;g__Corynebacterium;s__Corynebacterium singulare	0	0	0	0	0.000273742		0	0	0	0	0		7.45964e-05	0	0.00024508
k__Viruses;p__Unclassified_Viruses;c__Unclassified_Viruses;o__Unclassified_Viruses;f__Unclassified_Viruses;g__Unclassified_Viruses;s__Unclassified_Viruses	0	0	4.50009e-05	0	0		0	0	0.000271747	0	0		0.000120034	0.000103524	0.00011245
k__Bacteria;p__Firmicutes;c__Bacilli;o__Bacillales;f__Paenibacillaceae;g__Paenibacillus;s__Paenibacillus riograndensis	0	1.74166e-05	4.50009e-05	8.43647e-05	0		0	0.000168105	0	0	0		3.19901e-05	0	4.91627e-05
k__Bacteria;p__Firmicutes;c__Bacilli;o__Lactobacillales;f__Aerococcaceae;g__Aerococcus;s__Aerococcus urinaehominis	0	0	0	0.000139202	0		0	6.00375e-05	0	0	0		4.07662e-05	0	5.03245e-05
k__Bacteria;p__Firmicutes;c__Bacilli;o__Lactobacillales;f__Streptococcaceae;g__Streptococcus;s__Streptococcus orisratti	0	1.74166e-05	0	0	0		0	0	0	7.66091e-05	0		0	0	1.71825e-05
k__Bacteria;p__Proteobacteria;c__Deltaproteobacteria;o__Myxococcales;f__Myxococcaceae;g__Myxococcus;s__Myxococcus fulvus	0	9.77069e-05	0	0	0		0	0	0	0	0		0.000175238	0	6.40827e-05
k__Bacteria;p__Proteobacteria;c__Alphaproteobacteria;o__Caulobacterales;f__Caulobacteraceae;g__Unclassified_Caulobacteraceae;s__Unclassified_Caulobacteraceae	0	3.27431e-05	0	0	0		0	0	0	0.000153218	0.000243374		0	0	1.52258e-05
k__Bacteria;p__Thermotogae;c__Thermotogae;o__Petrotogales;f__unidentified;g__Marinitoga;s__Marinitoga piezophila	0	1.74166e-05	0	0.000356019	0		0	0	0	0	0		0	0.000204439	0
k__Bacteria;p__Firmicutes;c__Bacilli;o__Bacillales;f__Planococcaceae;g__Planococcus;s__Planococcus sp. Y42	0.000109988	0	0	0.000192351	3.58364e-05		0	0.000180112	0	0	0		9.28563e-05	0	6.45107e-05
k__Bacteria;p__Firmicutes;c__Negativicutes;o__Selenomonadales;f__Selenomonadaceae;g__Selenomonas;s__Selenomonas sp. oral taxon 920	0	8.01161e-05	0	0	0		0	0.000168105	0	0	0		0.000584598	0	1.22295e-05
k__Bacteria;p__Actinobacteria;c__Actinobacteria;o__Corynebacteriales;f__unidentified;g__Lawsonella;s__Lawsonella clevelandensis	0	0.00016389	0	0	7.01672e-05		0	0	0.000170375	0.000137896	0		1.41549e-05	8.69953e-05	6.92802e-05
k__Bacteria;p__Firmicutes;c__Bacilli;o__Bacillales;f__Planococcaceae;g__Planococcus;s__Planococcus plakortidis	0	0	0	0.000191508	9.2452e-05		0	0.000104465	0	0	0		7.74274e-05	0	5.47883e-05
k__Bacteria;p__Proteobacteria;c__Gammaproteobacteria;o__Oceanospirillales;f__Oleiphilaceae;g__Oleiphilus;s__Oleiphilus messinensis	0.000216675	3.57039e-05	0	0	0		0	0	0	0	0		4.11908e-05	8.96052e-05	0
k__Bacteria;p__Bacteroidetes;c__Flavobacteriia;o__Flavobacteriales;f__Flavobacteriaceae;g__Robiginitalea;s__Robiginitalea biformata	0	0.00020029	0	0	4.00525e-05		0	0.000120075	0	0	0		0.000341133	0	1.17403e-05
k__Bacteria;p__unidentified;c__unidentified;o__unidentified;f__unidentified;g__unidentified;s__bacterium 2013Arg42i	0	6.98404e-05	0	0	0		0	0	0	0	6.48997e-05		0	0.000537631	0
k__Bacteria;p__Proteobacteria;c__Gammaproteobacteria;o__Alteromonadales;f__Alteromonadaceae;g__Marinobacter;s__Unclassified_Marinobacter	8.41405e-05	4.05806e-05	0.000114752	0	0		0	6.96434e-05	0	0	0		0.000192648	8.87352e-05	4.28645e-05
k__Bacteria;p__Proteobacteria;c__Gammaproteobacteria;o__Cellvibrionales;f__Microbulbiferaceae;g__Microbulbifer;s__Microbulbifer agarilyticus	0	2.69957e-05	0	0	0		0	0	0	0	0		2.83098e-05	0	1.06397e-05
k__Bacteria;p__Chloroflexi;c__Anaerolineae;o__Anaerolineales;f__Anaerolineaceae;g__unidentified;s__Anaerolineaceae bacterium oral taxon 439	0	0	0	0	0		6.40893e-05	0	0	0	0		5.54873e-05	0	0.000326773
k__Bacteria;p__Proteobacteria;c__Deltaproteobacteria;o__Desulfarculales;f__Desulfarculaceae;g__Desulfarculus;s__Desulfarculus baarsii	0	4.8418e-05	0	0	0		0	0	0	0	0		0.000168868	0	0.000159718
k__Bacteria;p__Firmicutes;c__Bacilli;o__Lactobacillales;f__Streptococcaceae;g__Streptococcus;s__Streptococcus parasanguinis	0	3.48331e-05	0	0	3.64387e-05		0	0	0	0	0		0	0	7.0014e-05
k__Bacteria;p__unidentified;c__unidentified;o__unidentified;f__unidentified;g__unidentified;s__uncultured bacterium DCM005Carb03	0	0.000139332	0	0	3.01147e-05		0	0.000119475	0	0	0		0.000300084	0	6.61617e-05
k__Bacteria;p__Proteobacteria;c__Betaproteobacteria;o__Burkholderiales;f__Burkholderiaceae;g__Burkholderia;s__Unclassified_Burkholderia cepacia complex	5.55437e-05	0.000182351	0	0	0		0	0.000120075	0	0	6.48997e-05		0.000174672	8.69953e-05	0.00017048
k__Bacteria;p__Actinobacteria;c__Actinobacteria;o__Micrococcales;f__Microbacteriaceae;g__Leifsonia;s__Leifsonia xyli	0	0	0	0.000168729	3.01147e-05		0	0	9.3706e-05	0	0		2.78852e-05	0	0.000261528
k__Bacteria;p__Proteobacteria;c__Betaproteobacteria;o__unidentified;f__unidentified;g__unidentified;s__beta proteobacterium CB	0.000124836	8.91728e-05	5.4001e-05	0	0		0	8.04502e-05	0	0	0		0.000185854	0.000280125	0
k__Bacteria;p__Proteobacteria;c__Gammaproteobacteria;o__unidentified;f__unidentified;g__unidentified;s__gamma proteobacterium HdN1	0.00017818	7.41945e-05	0.000133203	0	0		0	6.42401e-05	0.00010478	0	0		0.000206662	0.000102654	6.11476e-06
k__Bacteria;p__Bacteroidetes;c__Flavobacteriia;o__Flavobacteriales;f__Flavobacteriaceae;g__Tamlana;s__Tamlana sp. UJ94	0	2.33382e-05	9.22518e-05	0.000172948	3.01147e-05		0	0	0	0	0		0	0.000217488	3.82173e-05
k__Bacteria;p__Proteobacteria;c__Gammaproteobacteria;o__Pasteurellales;f__Pasteurellaceae;g__Basfia;s__[Mannheimia] succiniciproducens	0.000284868	9.9971e-05	4.50009e-05	0	0		0	0	0	0	0		8.11077e-05	0	2.9412e-05
k__Bacteria;p__Actinobacteria;c__Actinobacteria;o__Bifidobacteriales;f__Bifidobacteriaceae;g__Bifidobacterium;s__Bifidobacterium adolescentis	0	5.92163e-05	0	0	0		0	0	0	0	6.48997e-05		0.00025125	0	3.05127e-05
k__Bacteria;p__Actinobacteria;c__Actinobacteria;o__Propionibacteriales;f__Nocardioidaceae;g__Nocardioides;s__Nocardioides sp. JS614	0.000109988	8.76053e-05	0	0	0.000118351		0	6.00375e-05	9.20023e-05	0	6.48997e-05		0.000107719	0	0.000333193
k__Bacteria;p__Bacteroidetes;c__Cytophagia;o__Cytophagales;f__Bernardetiaceae;g__Bernardetia;s__Bernardetia litoralis	5.49938e-05	1.8984e-05	7.65015e-05	8.43647e-05	0.000104197		0	0	0	0	0		0	0	0.000129572
k__Bacteria;p__Firmicutes;c__Bacilli;o__Lactobacillales;f__Leuconostocaceae;g__Weissella;s__Weissella jogaejeotgali	0	0	0	0	3.01147e-05		0	0	0	0	0		1.5712e-05	0	7.52116e-06
k__Viruses;p__unidentified;c__unidentified;o__Caudovirales;f__Siphoviridae;g__Phietavirus;s__unidentified	0	0	0	0	0		0	0	0.00068235	0	0		0	0.000444546	0
k__Bacteria;p__Proteobacteria;c__Gammaproteobacteria;o__Pasteurellales;f__Pasteurellaceae;g__Gallibacterium;s__Gallibacterium anatis	5.82934e-05	0	4.50009e-05	0	0.000120459		0	0	0	0	0		5.93091e-05	0	0.000172436
k__Bacteria;p__Actinobacteria;c__Actinobacteria;o__Micrococcales;f__Brevibacteriaceae;g__Brevibacterium;s__Brevibacterium sandarakinum	0	0.000118433	0	0	0		0.000192268	0	0.00012267	0	6.48997e-05		0.000110408	8.69953e-05	9.99152e-05
k__Bacteria;p__Actinobacteria;c__Actinobacteria;o__Streptomycetales;f__Streptomycetaceae;g__Unclassified_Streptomycetaceae;s__Unclassified_Streptomycetaceae	5.49938e-05	4.7373e-05	0	0.000246345	8.37188e-05		0	6.00375e-05	0	0	0		7.11992e-05	0	0.000110494
k__Bacteria;p__Actinobacteria;c__Actinobacteria;o__Corynebacteriales;f__Mycobacteriaceae;g__Mycobacterium;s__Mycobacterium chimaera	0	0	0	0	0.000136118		0	0	0	0	0		1.41549e-05	0	6.73235e-05
k__Bacteria;p__Firmicutes;c__Clostridia;o__Clostridiales;f__Clostridiaceae;g__Alkaliphilus;s__Alkaliphilus oremlandii	0	3.48331e-05	0	0	3.01147e-05		0	0	0	0	0		0	0	0.00017849
k__Bacteria;p__Deinococcus-Thermus;c__Deinococci;o__Deinococcales;f__Deinococcaceae;g__Deinococcus;s__Deinococcus puniceus	0	0	0	0	0		0	0	0	0	0		3.05746e-05	8.69953e-05	0
k__Bacteria;p__Proteobacteria;c__Gammaproteobacteria;o__Pseudomonadales;f__Pseudomonadaceae;g__Pseudomonas;s__Pseudomonas versuta	0.000114937	1.74166e-05	0	0	0		0	0	0	0	0		0	0.000173991	0
k__Bacteria;p__Proteobacteria;c__Gammaproteobacteria;o__Pseudomonadales;f__Moraxellaceae;g__Acinetobacter;s__Unclassified_Acinetobacter calcoaceticus/baumannii complex	0	8.70828e-05	0	0.000146795	0		0	0	0	0	0		7.07746e-05	0.000116574	0.000167606
k__Bacteria;p__Firmicutes;c__Bacilli;o__Lactobacillales;f__Enterococcaceae;g__Enterococcus;s__Enterococcus silesiacus	0.000115487	1.74166e-05	0	0	3.01147e-05		0	0.000367429	0	0.000153218	0		9.83767e-05	0	6.65898e-05
k__Bacteria;p__Firmicutes;c__Negativicutes;o__Selenomonadales;f__Sporomusaceae;g__Pelosinus;s__Pelosinus fermentans	0	0	0.000117002	8.43647e-05	0		7.17801e-05	0	0	0	0		6.00168e-05	0	3.11241e-05
k__Bacteria;p__Firmicutes;c__Bacilli;o__Lactobacillales;f__Lactobacillaceae;g__Pediococcus;s__Pediococcus acidilactici	5.49938e-05	0.000106067	4.50009e-05	0	0		0	0	0	0	7.59327e-05		6.17154e-05	0.000100045	6.23706e-06
k__Bacteria;p__Firmicutes;c__Clostridia;o__Clostridiales;f__Ruminococcaceae;g__Herbivorax;s__Herbivorax saccincola	0	1.75907e-05	4.72509e-05	0	0		6.85756e-05	6.00375e-05	0	0	0		2.80267e-05	0	3.46707e-05
k__Bacteria;p__Tenericutes;c__Mollicutes;o__Entomoplasmatales;f__Entomoplasmataceae;g__Mesoplasma;s__Mesoplasma chauliocola	0	5.64296e-05	4.90509e-05	0	0		0	0.000120075	0	0	0		2.83098e-05	0	1.33913e-05
k__Bacteria;p__Proteobacteria;c__Alphaproteobacteria;o__Holosporales;f__Caedimonadaceae;g__Candidatus Nucleicultrix;s__Candidatus Nucleicultrix amoebiphila	0	0	9.00017e-05	0.000393983	3.01147e-05		0	7.92494e-05	0	0	0		0	0.000332322	0
k__Bacteria;p__Proteobacteria;c__Deltaproteobacteria;o__Desulfobacterales;f__Desulfobacteraceae;g__Desulfatibacillum;s__Desulfatibacillum alkenivorans	0	6.79246e-05	0	8.43647e-05	0		0	6.00375e-05	0	0	0		0.000229876	0	0.000168156
k__Bacteria;p__Spirochaetes;c__Spirochaetia;o__Brachyspirales;f__Brachyspiraceae;g__Brachyspira;s__Brachyspira intermedia	0	3.57039e-05	5.94011e-05	0	0		8.33161e-05	0	0	0	0		0.000117344	0	6.11476e-06
k__Bacteria;p__Proteobacteria;c__Alphaproteobacteria;o__Rhodobacterales;f__Rhodobacteraceae;g__Rhodobacter;s__Rhodobacter sp. LPB0142	0	0	0	0	0		0	0	0	0	0		0.000122582	0	0.000316011
k__Bacteria;p__Proteobacteria;c__Gammaproteobacteria;o__Pasteurellales;f__Pasteurellaceae;g__Haemophilus;s__Haemophilus paracuniculus	8.02909e-05	2.38607e-05	4.50009e-05	0.000109674	3.01147e-05		0	0	0	7.66091e-05	6.48997e-05		2.42049e-05	8.69953e-05	0.000115263
k__Bacteria;p__Proteobacteria;c__Alphaproteobacteria;o__Rhodospirillales;f__Rhodospirillaceae;g__Azospirillum;s__Azospirillum brasilense	0	8.48186e-05	0	0	0		0	0	0	7.66091e-05	0.000149269		0.000100217	0	0.000103462
k__Bacteria;p__Proteobacteria;c__Alphaproteobacteria;o__Rhodospirillales;f__Rhodospirillaceae;g__Pararhodospirillum;s__Pararhodospirillum photometricum	0	0	0.000135003	0	0.000120459		0	0	0	0	0		0	0	7.31325e-05
k__Bacteria;p__Proteobacteria;c__Gammaproteobacteria;o__unidentified;f__unidentified;g__unidentified;s__Bathymodiolus septemdierum thioautotrophic gill symbiont	0.000156182	6.11321e-05	0.000126002	0	0		0	0	0	0	0		0.000191941	0.000216618	1.29021e-05
k__Bacteria;p__Firmicutes;c__Erysipelotrichia;o__Erysipelotrichales;f__Erysipelotrichaceae;g__Unclassified_Erysipelotrichaceae;s__Unclassified_Erysipelotrichaceae	0	0.000105196	0	0	0		0	0.000104465	0	0.000222166	0		0.000121591	0	3.59548e-05
k__Bacteria;p__Firmicutes;c__Bacilli;o__Bacillales;f__Bacillaceae;g__Anoxybacillus;s__Anoxybacillus amylolyticus	6.10431e-05	4.35414e-05	4.50009e-05	0	0		0	6.00375e-05	0	0	0		7.0633e-05	0.000102654	7.52116e-06
k__Archaea;p__Euryarchaeota;c__Methanobacteria;o__Methanobacteriales;f__Methanobacteriaceae;g__Methanobrevibacter;s__Methanobrevibacter sp. AbM4	0	2.40348e-05	0	8.43647e-05	0		0	0.000194521	0	0	0		5.67612e-05	0	6.11476e-06
k__Bacteria;p__Bacteroidetes;c__Flavobacteriia;o__Flavobacteriales;f__Flavobacteriaceae;g__Chryseobacterium;s__Chryseobacterium camelliae	8.90899e-05	5.22497e-05	0.000147153	0	0		0	0	0.000170375	0	0		9.45548e-05	0	6.89745e-05
k__Bacteria;p__Actinobacteria;c__Actinobacteria;o__Micrococcales;f__Dermabacteraceae;g__Brachybacterium;s__Brachybacterium sp. VM2412	0	1.74166e-05	4.50009e-05	0	3.01147e-05		0	0	0	0	0		2.13739e-05	0	0.000222027
k__Bacteria;p__Proteobacteria;c__Gammaproteobacteria;o__Vibrionales;f__Vibrionaceae;g__Vibrio;s__Vibrio coralliilyticus	0.00017763	3.48331e-05	6.07512e-05	0	0		0	6.00375e-05	0	0	0		0.000160517	0.000293174	2.611e-05
k__Bacteria;p__Proteobacteria;c__Gammaproteobacteria;o__Alteromonadales;f__Shewanellaceae;g__Shewanella;s__Shewanella sp. Pdp11	8.90899e-05	3.48331e-05	0.000109802	0	0		0	7.26453e-05	0	0	0		8.30894e-05	0.00019487	6.11476e-06
k__Bacteria;p__Verrucomicrobia;c__Opitutae;o__Opitutales;f__Opitutaceae;g__Opitutus;s__Opitutus terrae	0	0.000135152	0	8.43647e-05	0		0	0	0	0	0		0.000159384	0	3.58325e-05
k__Bacteria;p__Proteobacteria;c__Deltaproteobacteria;o__Desulfuromonadales;f__Desulfuromonadaceae;g__Pelobacter;s__Pelobacter propionicus	0	0.000107112	4.50009e-05	0	0		0	0	0	0	0		0.000116637	0	0.000100527
k__Bacteria;p__Firmicutes;c__Negativicutes;o__Acidaminococcales;f__Acidaminococcaceae;g__Acidaminococcus;s__Acidaminococcus intestini	0	7.59362e-05	4.50009e-05	8.43647e-05	0		0	0.000171107	0	0	0		0.000257619	0	9.29444e-05
k__Bacteria;p__Proteobacteria;c__Gammaproteobacteria;o__Enterobacterales;f__Yersiniaceae;g__Serratia;s__Serratia marcescens	0	3.48331e-05	4.50009e-05	0	5.17972e-05		0	0	0	0	0		0.000107719	8.69953e-05	9.89368e-05
k__Bacteria;p__Firmicutes;c__Bacilli;o__Lactobacillales;f__Lactobacillaceae;g__Lactobacillus;s__Unclassified_Lactobacillus casei group	5.49938e-05	9.05661e-05	0	0	0		0	0	0	0	0		6.29894e-05	0	5.12417e-05
k__Bacteria;p__Firmicutes;c__Bacilli;o__Bacillales;f__Bacillaceae;g__Bacillus;s__Bacillus horikoshii	0	2.02032e-05	0.000136353	0.000168729	7.07694e-05		0	0.000132683	0	0	0		6.29894e-05	8.69953e-05	4.24976e-05
k__Bacteria;p__Actinobacteria;c__Actinobacteria;o__Micrococcales;f__Micrococcaceae;g__Sinomonas;s__Sinomonas sp. R1AF57	0	1.86357e-05	0	8.43647e-05	3.01147e-05		0	0.000180112	0	0	0		1.61366e-05	0	0.000176472
k__Bacteria;p__Firmicutes;c__Clostridia;o__Halanaerobiales;f__Halanaerobiaceae;g__Halanaerobium;s__Halanaerobium hydrogeniformans	0	5.1553e-05	0.000137253	8.43647e-05	0		0	0	0	9.80596e-05	0		5.56288e-05	0	6.4205e-06
k__Bacteria;p__Proteobacteria;c__Betaproteobacteria;o__Nitrosomonadales;f__unidentified;g__unidentified;s__unidentified	0	0	0	0	0		0	0.000120075	0	0	0		1.41549e-05	0	3.66886e-05
k__Bacteria;p__Actinobacteria;c__Actinobacteria;o__Corynebacteriales;f__Mycobacteriaceae;g__Mycolicibacterium;s__Mycolicibacterium smegmatis	5.77435e-05	2.68215e-05	0	0	3.91491e-05		0	6.00375e-05	0	0	0		7.9126e-05	0	6.33489e-05
k__Bacteria;p__Proteobacteria;c__Betaproteobacteria;o__Burkholderiales;f__Alcaligenaceae;g__Castellaniella;s__Castellaniella defragrans	0	2.87373e-05	0	0	0		0	0	0	0	0		9.25732e-05	0.000249677	0.000200992
k__Eukaryota;p__Apicomplexa;c__Aconoidasida;o__Haemosporida;f__Plasmodiidae;g__Plasmodium;s__Plasmodium berghei	0.000127036	0	0.000137703	0	3.0717e-05		0	0	0	0	0		0.000344106	0.000173991	6.11476e-06
k__Bacteria;p__Firmicutes;c__Bacilli;o__Lactobacillales;f__Lactobacillaceae;g__Lactobacillus;s__Lactobacillus heilongjiangensis	0	5.22497e-05	0	8.68956e-05	3.01147e-05		6.40893e-05	6.00375e-05	0	7.66091e-05	0		4.34556e-05	0	3.60771e-05
k__Bacteria;p__Firmicutes;c__Bacilli;o__Lactobacillales;f__Carnobacteriaceae;g__Carnobacterium;s__Carnobacterium inhibens	0	3.48331e-05	0	0	3.01147e-05		0	0	0	0	0		7.17654e-05	8.69953e-05	0.00013483
k__Bacteria;p__Firmicutes;c__Bacilli;o__Bacillales;f__Planococcaceae;g__Sporosarcina;s__Sporosarcina psychrophila	5.49938e-05	0	0	8.43647e-05	0.00010239		0	0.00024015	0	0	6.48997e-05		0	0	5.65615e-05
k__Bacteria;p__Firmicutes;c__Bacilli;o__Bacillales;f__Bacillaceae;g__Virgibacillus;s__Virgibacillus sp. 6R	0	0	0	0	0		0	7.02438e-05	0	0	0		5.47795e-05	0	4.91015e-05
k__Eukaryota;p__Ascomycota;c__unidentified;o__unidentified;f__unidentified;g__unidentified;s__unidentified	0	2.15965e-05	0	0	0		0	0	0.000126929	0	0		0.000130933	0	0
k__Bacteria;p__Proteobacteria;c__Deltaproteobacteria;o__Desulfobacterales;f__Desulfobacteraceae;g__Desulfococcus;s__Desulfococcus oleovorans	0.000109988	6.16546e-05	0	8.43647e-05	6.02293e-05		0	0	0	0	0		0.000169576	0	0.000102667
k__Bacteria;p__Bacteroidetes;c__Flavobacteriia;o__Flavobacteriales;f__Flavobacteriaceae;g__Flavobacterium;s__Flavobacterium commune	0	0.000114601	0	9.44885e-05	0		0	0	0	0	0		3.2981e-05	0.000287085	1.13735e-05
k__Bacteria;p__Proteobacteria;c__Gammaproteobacteria;o__Enterobacterales;f__Morganellaceae;g__Proteus;s__Proteus mirabilis	0	3.48331e-05	4.50009e-05	0	9.456e-05		6.40893e-05	0	0	0	0		1.45796e-05	0	0.000108782
k__Bacteria;p__Firmicutes;c__Negativicutes;o__Selenomonadales;f__Selenomonadaceae;g__Selenomonas;s__Selenomonas sp. oral taxon 136	0	6.93179e-05	0	8.43647e-05	0		0	0	0	0	0		0.000119467	0	0
k__Bacteria;p__Bacteroidetes;c__unidentified;o__unidentified;f__unidentified;g__unidentified;s__uncultured Bacteroidetes bacterium	0	6.04354e-05	0	0	3.37284e-05		0	0	0	0	0		0.000451683	0	8.18155e-05
k__Bacteria;p__Firmicutes;c__Bacilli;o__Bacillales;f__Bacillaceae;g__Bacillus;s__Bacillus clausii	0	2.05515e-05	6.52512e-05	8.43647e-05	0		0	0	8.51873e-05	0	0		3.2981e-05	0	1.68767e-05
k__Bacteria;p__unidentified;c__unidentified;o__unidentified;f__unidentified;g__unidentified;s__uncultured bacterium Contig21	0	9.80552e-05	0	8.85829e-05	0		0	6.00375e-05	0	0	0		0.000302632	0	0.00018222
k__Bacteria;p__unidentified;c__unidentified;o__unidentified;f__unidentified;g__unidentified;s__candidate division SR1 bacterium Aalborg_AAW-1	0	0	0	0	0		0	0	0	0	0		0.000121166	8.69953e-05	0.000227041
k__Bacteria;p__Proteobacteria;c__Gammaproteobacteria;o__Enterobacterales;f__Morganellaceae;g__Arsenophonus;s__Arsenophonus nasoniae	0.000291467	2.56023e-05	4.50009e-05	0	0		0	0	0	0	0		2.84514e-05	0.000173991	1.71213e-05
k__Bacteria;p__Actinobacteria;c__Actinobacteria;o__Corynebacteriales;f__Nocardiaceae;g__Rhodococcus;s__Rhodococcus sp. PBTS 1	0	4.59797e-05	0	8.43647e-05	9.27531e-05		0	0	0	0	0		1.41549e-05	8.69953e-05	0.000109882
k__Bacteria;p__Firmicutes;c__Bacilli;o__Bacillales;f__Bacillaceae;g__Virgibacillus;s__Virgibacillus necropolis	0	1.74166e-05	4.50009e-05	0.000129922	3.25238e-05		0	0	0	0	0		0	0.000207919	1.30856e-05
k__Bacteria;p__Actinobacteria;c__Actinobacteria;o__Bifidobacteriales;f__Bifidobacteriaceae;g__Bifidobacterium;s__Bifidobacterium dentium	0	6.11321e-05	0	0	0		0	0	0	0	0		0.00024856	0	2.10959e-05
k__Bacteria;p__Proteobacteria;c__Betaproteobacteria;o__Burkholderiales;f__unidentified;g__Roseateles;s__Roseateles depolymerans	0	3.48331e-05	0	0	3.01147e-05		0	0	0	0	0		0.000105596	0	0.000323349
k__Bacteria;p__Firmicutes;c__Bacilli;o__Lactobacillales;f__Enterococcaceae;g__Enterococcus;s__Enterococcus wangshanyuanii	5.49938e-05	0	0	0	6.68545e-05		0	0	0	0	0		0.000124846	0	6.72012e-05
k__Bacteria;p__Proteobacteria;c__Gammaproteobacteria;o__Enterobacterales;f__Yersiniaceae;g__Yersinia;s__Yersinia rohdei	0.000140784	6.68796e-05	0.000199354	0	0		0	6.00375e-05	0	0	0		0.000101774	0.000249677	6.11476e-06
k__Bacteria;p__Actinobacteria;c__Actinobacteria;o__Corynebacteriales;f__Corynebacteriaceae;g__Corynebacterium;s__Corynebacterium sp. NML98-0116	0	0	0	0	0.000159608		0	0.00024015	0	0	0		0	0	0.000154459
k__Bacteria;p__Firmicutes;c__Bacilli;o__Bacillales;f__Staphylococcaceae;g__Staphylococcus;s__Staphylococcus sp. 693-7	0	0	0	0.000378797	7.01672e-05		0	6.72419e-05	0	7.66091e-05	0		1.41549e-05	0	4.18861e-05
k__Bacteria;p__Actinobacteria;c__Actinobacteria;o__Pseudonocardiales;f__Pseudonocardiaceae;g__Amycolatopsis;s__Amycolatopsis methanolica	0	1.74166e-05	0	8.43647e-05	5.78201e-05		0	0	0	0	0		5.59119e-05	0	0.000213283
k__Bacteria;p__Proteobacteria;c__Betaproteobacteria;o__Burkholderiales;f__Comamonadaceae;g__Melaminivora;s__Unclassified_Melaminivora	0	4.7373e-05	0	0	3.01147e-05		0	0	0	7.66091e-05	6.48997e-05		3.92091e-05	0	0.000279261
k__Bacteria;p__Proteobacteria;c__Gammaproteobacteria;o__Vibrionales;f__Vibrionaceae;g__Vibrio;s__Vibrio azureus	0.000150683	3.48331e-05	7.92015e-05	0	5.33029e-05		0	6.00375e-05	0	0	0		8.62034e-05	0.000173991	2.611e-05
k__Bacteria;p__Firmicutes;c__Bacilli;o__Bacillales;f__unidentified;g__Exiguobacterium;s__Exiguobacterium sibiricum	0	3.08273e-05	0	0.000275029	8.67302e-05		0	6.00375e-05	0	0	0		4.71359e-05	0	2.45202e-05
k__Bacteria;p__Proteobacteria;c__Deltaproteobacteria;o__Desulfovibrionales;f__Desulfovibrionaceae;g__Unclassified_Desulfovibrionaceae;s__Unclassified_Desulfovibrionaceae	0	0.000216488	0.000117002	0	0		0	0	0	7.66091e-05	0		0.000225771	0	4.32925e-05
k__Bacteria;p__Actinobacteria;c__Actinobacteria;o__Corynebacteriales;f__Gordoniaceae;g__Gordonia;s__Gordonia rubripertincta	0.000119886	0	0	0	5.36041e-05		0	0	0	0	0		5.71859e-05	0	0.000133118
k__Bacteria;p__Proteobacteria;c__Betaproteobacteria;o__Rhodocyclales;f__Zoogloeaceae;g__Thauera;s__Thauera humireducens	0	0.000134107	0	0	0		0	0	0	0	0		6.45464e-05	0	0.000165099
k__Bacteria;p__Deinococcus-Thermus;c__Deinococci;o__Deinococcales;f__Deinococcaceae;g__Deinococcus;s__Deinococcus swuensis	0	9.14369e-05	4.50009e-05	0	0		0	6.00375e-05	0	0	0		8.30894e-05	0	2.26858e-05
k__Bacteria;p__Bacteroidetes;c__Flavobacteriia;o__Flavobacteriales;f__Flavobacteriaceae;g__Elizabethkingia;s__Elizabethkingia ursingii	5.49938e-05	1.74166e-05	0	0	0		0	0	0	0	0		4.24648e-05	0	7.82689e-06
k__Eukaryota;p__Apicomplexa;c__Aconoidasida;o__unidentified;f__Babesiidae;g__Babesia;s__Babesia bovis	5.49938e-05	7.34979e-05	4.50009e-05	8.43647e-05	0		0	0	0	0	0		1.41549e-05	0.000219228	0
k__Bacteria;p__Proteobacteria;c__Gammaproteobacteria;o__Alteromonadales;f__Alteromonadaceae;g__Alteromonas;s__Alteromonas mediterranea	5.49938e-05	3.01306e-05	0	0	0		0	0	0	0	0		3.80767e-05	0.000173991	2.03622e-05
k__Bacteria;p__Actinobacteria;c__Actinobacteria;o__Streptomycetales;f__Streptomycetaceae;g__Streptomyces;s__Streptomyces venezuelae	0	7.01887e-05	0	0	6.02293e-05		0	0	0	0	0		1.41549e-05	0	0.000112022
k__Bacteria;p__Firmicutes;c__Bacilli;o__Bacillales;f__Bacillaceae;g__Bacillus;s__Bacillus pseudofirmus	9.18396e-05	4.23222e-05	0	0	4.3064e-05		0	0	0	0	0		6.97837e-05	0	4.17638e-05
k__Bacteria;p__Chloroflexi;c__Anaerolineae;o__Anaerolineales;f__Anaerolineaceae;g__Anaerolinea;s__Anaerolinea thermophila	5.49938e-05	3.72714e-05	0	8.43647e-05	0		0	0	0	0	0		0.000113098	0	0.000365663
k__Bacteria;p__Proteobacteria;c__Deltaproteobacteria;o__Desulfovibrionales;f__Desulfovibrionaceae;g__Lawsonia;s__Lawsonia intracellularis	0	5.93904e-05	4.50009e-05	8.43647e-05	3.16204e-05		0	0	0	0	0		0	0.000268816	0
k__Bacteria;p__Actinobacteria;c__Actinobacteria;o__Micrococcales;f__Microbacteriaceae;g__Agrococcus;s__Agrococcus jejuensis	0	0.000186357	4.59009e-05	8.43647e-05	7.01672e-05		0	6.00375e-05	0	0	0		1.41549e-05	0	0.000198546
k__Bacteria;p__Proteobacteria;c__Gammaproteobacteria;o__Xanthomonadales;f__Xanthomonadaceae;g__Stenotrophomonas;s__Stenotrophomonas maltophilia	5.49938e-05	0.000210218	4.50009e-05	0	0		0	0	0	0	0		0.000201	0	0.000173231
k__Bacteria;p__Proteobacteria;c__Gammaproteobacteria;o__Oceanospirillales;f__Oceanospirillaceae;g__Bacterioplanes;s__Bacterioplanes sanyensis	0.000117687	0	0.000112052	0	0		0	6.66416e-05	0	0	0		7.96922e-05	8.69953e-05	0
k__Bacteria;p__Thermodesulfobacteria;c__Thermodesulfobacteria;o__Thermodesulfobacteriales;f__Thermodesulfobacteriaceae;g__Caldimicrobium;s__Caldimicrobium thiodismutans	0	5.52105e-05	7.47014e-05	0.000179697	0		0	0	0	0	0		1.41549e-05	0.000230538	9.60018e-06
k__Bacteria;p__Firmicutes;c__Bacilli;o__Lactobacillales;f__Lactobacillaceae;g__Lactobacillus;s__Lactobacillus rennini	0	0	0	0.000153544	0		0	0	0	0	0		2.83098e-05	0	9.91814e-05
k__Bacteria;p__Bacteroidetes;c__Flavobacteriia;o__Flavobacteriales;f__Cryomorphaceae;g__Owenweeksia;s__Owenweeksia hongkongensis	0	5.76488e-05	4.50009e-05	0	0.000251759		0	0	0	0	0		1.78352e-05	8.69953e-05	7.35606e-05
k__Bacteria;p__Actinobacteria;c__Actinobacteria;o__Corynebacteriales;f__Nocardiaceae;g__Rhodococcus;s__Rhodococcus sp. MTM3W5.2	5.49938e-05	2.0029e-05	0	0	6.47465e-05		0	0	0	0	0		2.83098e-05	0	0.000149934
k__Bacteria;p__Firmicutes;c__Bacilli;o__Bacillales;f__Bacillaceae;g__Fictibacillus;s__Fictibacillus phosphorivorans	0	0.000160929	0	0	9.0344e-05		0	0	0	0	0		3.46795e-05	0.000295784	0
k__Bacteria;p__Actinobacteria;c__Actinobacteria;o__Micrococcales;f__Microbacteriaceae;g__Cnuibacter;s__Cnuibacter physcomitrellae	0	1.74166e-05	0	0	4.21605e-05		0	9.06566e-05	0	7.66091e-05	0		4.84098e-05	0	0.000192309
k__Bacteria;p__Firmicutes;c__Bacilli;o__Lactobacillales;f__Streptococcaceae;g__Streptococcus;s__Streptococcus sanguinis	0	0	9.09017e-05	0	0		0	0.000179512	0	0	0		2.15155e-05	8.87352e-05	4.27422e-05
k__Bacteria;p__Proteobacteria;c__Gammaproteobacteria;o__Oceanospirillales;f__Oceanospirillaceae;g__Thalassolituus;s__Thalassolituus oleivorans	5.49938e-05	0	8.77517e-05	0	4.84846e-05		0	0	0	0	0		6.92175e-05	0	7.33771e-05
k__Bacteria;p__Proteobacteria;c__Alphaproteobacteria;o__Rhizobiales;f__Bradyrhizobiaceae;g__Bosea;s__Bosea sp. AS-1	0	0.000126967	4.50009e-05	0	9.99807e-05		0	0	0	0	0.000129151		7.41718e-05	0	9.68578e-05
k__Bacteria;p__Verrucomicrobia;c__Verrucomicrobiae;o__Verrucomicrobiales;f__Akkermansiaceae;g__Akkermansia;s__Akkermansia muciniphila	7.86411e-05	0.000114601	0	0	0.000112027		0	0	0.000170375	0	0.000129799		9.42717e-05	0	8.09594e-05
k__Bacteria;p__Firmicutes;c__Bacilli;o__Lactobacillales;f__Lactobacillaceae;g__Lactobacillus;s__Lactobacillus brevis	0	0.000103454	4.50009e-05	0	0		0	0	0	0	0		5.66197e-05	0	8.8664e-06
k__Bacteria;p__Proteobacteria;c__Betaproteobacteria;o__Burkholderiales;f__Comamonadaceae;g__Acidovorax;s__Acidovorax sp. RAC01	0	0	0	0	3.01147e-05		0	0	0	0	0		1.41549e-05	0	0.000445522
k__Bacteria;p__Proteobacteria;c__Betaproteobacteria;o__Burkholderiales;f__unidentified;g__Thiomonas;s__Thiomonas intermedia	0.000212276	0	0.000136803	0	0		0	0	0	0	0		7.94091e-05	0	9.94872e-05
k__Bacteria;p__Firmicutes;c__Clostridia;o__Clostridiales;f__Ruminococcaceae;g__Ruminiclostridium;s__[Clostridium] thermosuccinogenes	0	1.88099e-05	4.99509e-05	0	0		0	0	0	0	0		0.000201283	0	5.61335e-05
k__Bacteria;p__Actinobacteria;c__Coriobacteriia;o__Eggerthellales;f__Eggerthellaceae;g__Gordonibacter;s__Unclassified_Gordonibacter	0	0.000100668	0	0	0		0	0	0	0	0		0.000236387	0	8.72576e-05
k__Bacteria;p__Bacteroidetes;c__Chitinophagia;o__Chitinophagales;f__Chitinophagaceae;g__Flavisolibacter;s__Flavisolibacter tropicus	0	7.12337e-05	0	0	0.000138226		0	6.00375e-05	0	0	0		3.53873e-05	0	8.91532e-05
k__Bacteria;p__Actinobacteria;c__Actinobacteria;o__Propionibacteriales;f__Nocardioidaceae;g__Aeromicrobium;s__Aeromicrobium sp. 592	0.000109988	1.74166e-05	0	0	3.01147e-05		0	6.00375e-05	0	0	0		0	0	0.000134769
k__Bacteria;p__Proteobacteria;c__Gammaproteobacteria;o__Enterobacterales;f__Enterobacteriaceae;g__Cronobacter;s__Cronobacter universalis	0.000118237	0	0.000203854	8.43647e-05	0		0	0	0	0	0		0.000118901	9.91747e-05	0
k__Eukaryota;p__Apicomplexa;c__Aconoidasida;o__Haemosporida;f__Plasmodiidae;g__Plasmodium;s__Plasmodium falciparum	0	3.48331e-05	0	0	0.000126482		0	0	0	0	0		0.000249268	0	6.11476e-06
k__Bacteria;p__Proteobacteria;c__Epsilonproteobacteria;o__Campylobacterales;f__Campylobacteraceae;g__Campylobacter;s__Campylobacter jejuni	0	5.93904e-05	0.000112502	0	0		0	0	0	0	0		3.05746e-05	0	6.49388e-05
k__Bacteria;p__Bacteroidetes;c__Flavobacteriia;o__Flavobacteriales;f__Flavobacteriaceae;g__Tenacibaculum;s__Tenacibaculum jejuense	0.000161682	2.9434e-05	0.000135003	0	3.01147e-05		0	0	0	0	0		2.83098e-05	0	6.6284e-05
k__Bacteria;p__unidentified;c__unidentified;o__unidentified;f__unidentified;g__unidentified;s__uncultured bacterium r_02	0	0	0	0	0		0	0	0	0	0		0.000677171	0	0
k__Bacteria;p__Proteobacteria;c__Alphaproteobacteria;o__Rhodobacterales;f__Rhodobacteraceae;g__Celeribacter;s__Celeribacter indicus	5.49938e-05	0.000137765	0	0	0		0	0.000195122	0	0	0		1.41549e-05	8.69953e-05	0.000117709
k__Bacteria;p__Proteobacteria;c__Betaproteobacteria;o__Burkholderiales;f__Oxalobacteraceae;g__Collimonas;s__Collimonas fungivorans	0	7.90712e-05	0	0	3.01147e-05		0	0.00024015	0	0	0		0.00026498	0	8.8664e-05
k__Bacteria;p__Proteobacteria;c__Gammaproteobacteria;o__Enterobacterales;f__Enterobacteriaceae;g__Shimwellia;s__Shimwellia blattae	0.000114387	0	0	0	0		0	6.00375e-05	0	0	0		2.83098e-05	8.69953e-05	3.30197e-05
k__Bacteria;p__Deinococcus-Thermus;c__Deinococci;o__Deinococcales;f__Deinococcaceae;g__Deinococcus;s__Deinococcus deserti	0	3.48331e-05	0	0	0		6.40893e-05	0	0	0	0.000129799		4.81267e-05	0	1.88946e-05
k__Bacteria;p__Firmicutes;c__Bacilli;o__Bacillales;f__Bacillaceae;g__Lysinibacillus;s__Lysinibacillus sphaericus	0	1.74166e-05	4.50009e-05	8.43647e-05	8.52245e-05		0	0	0	0	0		0.000119467	0	3.14299e-05
k__Bacteria;p__Actinobacteria;c__Actinobacteria;o__Corynebacteriales;f__Gordoniaceae;g__Gordonia;s__Gordonia terrae	0	1.74166e-05	0	0.000168729	0.000165631		0	8.70543e-05	0	0	0		0	0	0.000197384
k__Bacteria;p__Firmicutes;c__Bacilli;o__Bacillales;f__Bacillaceae;g__Bacillus;s__Bacillus sp. FJAT-45348	0	0	0	0.000122329	0		0	6.00375e-05	0	0	0		4.43049e-05	0	0
k__Bacteria;p__Proteobacteria;c__Betaproteobacteria;o__Burkholderiales;f__Comamonadaceae;g__Rhodoferax;s__Rhodoferax saidenbachensis	0.000141334	6.40929e-05	9.22518e-05	0	0		0	0.000120075	0	0	0		0.000205105	0.000128753	0.000149384
k__Bacteria;p__Proteobacteria;c__Betaproteobacteria;o__Burkholderiales;f__Comamonadaceae;g__Variovorax;s__Variovorax boronicumulans	0	4.33672e-05	0	0	3.55353e-05		0	0	0	0	0		6.6245e-05	0	0.000432681
k__Bacteria;p__Bacteroidetes;c__Flavobacteriia;o__Flavobacteriales;f__Flavobacteriaceae;g__Gramella;s__Gramella sp. MAR_2010_147	0	2.54282e-05	4.95009e-05	0.000107987	4.39674e-05		0	0	0	0	0		1.41549e-05	0.00019487	1.1618e-05
k__Bacteria;p__Proteobacteria;c__Gammaproteobacteria;o__Alteromonadales;f__Alteromonadaceae;g__Marinobacter;s__Marinobacter sp. LQ44	0.000142434	0	9.00017e-05	0	0		0	0	0	0	0		0.000227753	0.000173991	2.88005e-05
k__Bacteria;p__Firmicutes;c__Clostridia;o__Clostridiales;f__Clostridiaceae;g__Clostridium;s__Clostridium sp. BNL1100	0	0.000124354	0	0	3.67399e-05		0	0	0	0	0		0.000132915	0	0
k__Bacteria;p__Spirochaetes;c__Spirochaetia;o__Spirochaetales;f__Spirochaetaceae;g__Treponema;s__Unclassified_Treponema	0	3.64006e-05	6.97513e-05	0	0		0	6.00375e-05	0	0	0		0.000145937	0	5.26481e-05
k__Bacteria;p__Actinobacteria;c__Actinobacteria;o__Micrococcales;f__Brevibacteriaceae;g__Brevibacterium;s__Brevibacterium aurantiacum	0.000207876	0.000109376	0	0	0		0	0.000120075	0	0	0		0	0	7.34383e-05
k__Bacteria;p__Proteobacteria;c__Betaproteobacteria;o__Burkholderiales;f__Comamonadaceae;g__Variovorax;s__Variovorax sp. PMC12	0	1.74166e-05	0	8.43647e-05	0		0	0.00024015	0	0	0		0.000122582	0	0.000421735
k__Bacteria;p__Proteobacteria;c__Alphaproteobacteria;o__Rhodobacterales;f__Rhodobacteraceae;g__Defluviimonas;s__Defluviimonas alba	6.04931e-05	3.48331e-05	0	0	0		0	6.00375e-05	0	0	0		0.000101632	0	0.000401067
k__Bacteria;p__Proteobacteria;c__Gammaproteobacteria;o__Methylococcales;f__Methylococcaceae;g__Methylomicrobium;s__Methylomicrobium alcaliphilum	0.000113837	0	4.50009e-05	0	6.14339e-05		0	0	0	0	0		0.000140417	0	4.09689e-05
k__Bacteria;p__Firmicutes;c__Clostridia;o__Clostridiales;f__Clostridiaceae;g__Alkaliphilus;s__Alkaliphilus metalliredigens	0	5.22497e-05	0	0	3.64387e-05		0	0	0	0	0		0	0	6.94637e-05
k__Bacteria;p__Proteobacteria;c__Gammaproteobacteria;o__Pseudomonadales;f__Moraxellaceae;g__Acinetobacter;s__Acinetobacter nosocomialis	0.000153983	1.74166e-05	6.25512e-05	0	0		0	7.80487e-05	0	0	0		0.000183306	8.69953e-05	6.17591e-05
k__Bacteria;p__Actinobacteria;c__Actinobacteria;o__Micrococcales;f__Microbacteriaceae;g__Agromyces;s__Agromyces flavus	0	0.000124703	0	8.43647e-05	0		6.40893e-05	6.24389e-05	0	0	0		6.70943e-05	0	0.000156232
k__Eukaryota;p__Basidiomycota;c__Tremellomycetes;o__Cystofilobasidiales;f__Mrakiaceae;g__Xanthophyllomyces;s__Xanthophyllomyces dendrorhous	0	0	0	0	0		0	0	0	0	0		0	0	0
k__Bacteria;p__Actinobacteria;c__Actinobacteria;o__Corynebacteriales;f__Corynebacteriaceae;g__Corynebacterium;s__Corynebacterium resistens	5.49938e-05	0	0	8.43647e-05	3.31261e-05		0	0.000120075	0	0	0		4.34556e-05	0	3.87676e-05
k__Bacteria;p__Actinobacteria;c__Actinobacteria;o__Propionibacteriales;f__Nocardioidaceae;g__Pimelobacter;s__Pimelobacter simplex	0	0.00014508	6.21012e-05	0.000101238	3.01147e-05		0	0	0	0	0		3.22732e-05	0	0.000204172
k__Bacteria;p__Proteobacteria;c__Deltaproteobacteria;o__Desulfovibrionales;f__Desulfovibrionaceae;g__Pseudodesulfovibrio;s__Pseudodesulfovibrio indicus	0	0.00024	0	0	0		0	0	0	0.000306436	0		0.000304755	0	9.41673e-06
k__Bacteria;p__Actinobacteria;c__Actinobacteria;o__Propionibacteriales;f__Nocardioidaceae;g__Friedmanniella;s__Friedmanniella luteola	0	2.35123e-05	0	0	0		0	0	8.51873e-05	0	0		1.41549e-05	0	0.000464905
k__Bacteria;p__Proteobacteria;c__Gammaproteobacteria;o__Enterobacterales;f__Enterobacteriaceae;g__Klebsiella;s__Unclassified_Klebsiella	5.49938e-05	4.4238e-05	0	0	3.10181e-05		6.40893e-05	0	0	0	0		0.000169293	0	0.000131284
k__Bacteria;p__Actinobacteria;c__Actinobacteria;o__Geodermatophilales;f__Geodermatophilaceae;g__Blastococcus;s__Blastococcus saxobsidens	0	1.74166e-05	4.50009e-05	0	0		0	0	0	0	0		2.76021e-05	0	0.000148528
k__Bacteria;p__Verrucomicrobia;c__Opitutae;o__Opitutales;f__Opitutaceae;g__Opitutus;s__Opitutus sp. GAS368	0	0.000164238	0	0	0		0	0.000180112	0	0	0		0.000299093	0	4.2253e-05
k__Bacteria;p__Proteobacteria;c__Betaproteobacteria;o__Burkholderiales;f__Comamonadaceae;g__unidentified;s__Comamonadaceae bacterium B1	5.55437e-05	0.000155181	0.000111602	0	0		6.40893e-05	0	0	0	0		4.4588e-05	0	0.000225818
k__Bacteria;p__Proteobacteria;c__Deltaproteobacteria;o__Desulfovibrionales;f__Desulfovibrionaceae;g__Desulfovibrio;s__Desulfovibrio magneticus	0	0.000127838	4.81509e-05	8.43647e-05	3.01147e-05		0	6.00375e-05	0	0	0		0.000226762	0	7.39886e-05
k__Bacteria;p__Firmicutes;c__Bacilli;o__Bacillales;f__Planococcaceae;g__Planococcus;s__Planococcus maritimus	0	1.74166e-05	6.48012e-05	8.43647e-05	3.01147e-05		0	7.68479e-05	0	0	0		2.09493e-05	8.69953e-05	2.42145e-05
k__Bacteria;p__Proteobacteria;c__Gammaproteobacteria;o__Aeromonadales;f__Aeromonadaceae;g__Aeromonas;s__Aeromonas salmonicida	8.90899e-05	0	6.93013e-05	0	0		0	6.48404e-05	0	0	0		0.000184297	0	2.21966e-05
k__Bacteria;p__Bacteroidetes;c__Flavobacteriia;o__Flavobacteriales;f__Blattabacteriaceae;g__Blattabacterium;s__Blattabacterium punctulatus	0	8.3077e-05	7.20014e-05	0	0		7.43436e-05	0	0	0	0		2.42049e-05	0.000156592	1.95672e-05
k__Bacteria;p__Proteobacteria;c__Gammaproteobacteria;o__Pseudomonadales;f__Moraxellaceae;g__Psychrobacter;s__Psychrobacter piscatorii	5.49938e-05	0	5.2201e-05	0	0		0	0	0	0	0		0	0	0
k__Bacteria;p__Firmicutes;c__Tissierellia;o__Tissierellales;f__Peptoniphilaceae;g__Helcococcus;s__Helcococcus ovis	0.000124836	2.71698e-05	0.000144903	0	8.73325e-05		7.8189e-05	0	8.51873e-05	0	0		1.41549e-05	0	2.75776e-05
k__Bacteria;p__Proteobacteria;c__Betaproteobacteria;o__Nitrosomonadales;f__Nitrosomonadaceae;g__Nitrosomonas;s__Nitrosomonas europaea	0.000151233	0	0.000111602	0	0		0	8.82551e-05	0	0	6.48997e-05		9.48379e-05	0.000138323	3.91956e-05
k__Bacteria;p__Tenericutes;c__unidentified;o__unidentified;f__unidentified;g__unidentified;s__Tenericutes bacterium MO-XQ	0.000109988	1.74166e-05	0	0	7.73947e-05		0	0	0	0	0		2.83098e-05	0	6.83019e-05
k__Bacteria;p__Calditrichaeota;c__Calditrichae;o__Calditrichales;f__Calditrichaceae;g__Caldithrix;s__Caldithrix abyssi	0.000165531	1.77649e-05	0	0	0.000100583		0	0	0	0	0		0.000134189	0	8.48117e-05
k__Bacteria;p__Firmicutes;c__Negativicutes;o__Unclassified_Negativicutes;f__Unclassified_Negativicutes;g__Unclassified_Negativicutes;s__Unclassified_Negativicutes	0	8.70828e-05	0	8.43647e-05	0		0	6.00375e-05	0	0	0		0.000144663	0	1.119e-05
k__Bacteria;p__Bacteroidetes;c__Chitinophagia;o__Chitinophagales;f__Chitinophagaceae;g__Niabella;s__Niabella soli	0	7.7852e-05	8.91017e-05	0	0		0	0	0	0	0		5.36471e-05	0	6.84853e-06
k__Bacteria;p__Thermodesulfobacteria;c__Thermodesulfobacteria;o__Thermodesulfobacteriales;f__Thermodesulfobacteriaceae;g__Thermodesulfobacterium;s__Thermodesulfobacterium geofontis	0	4.49347e-05	6.07512e-05	0.000160293	0		0	6.00375e-05	0	0	0		0.000118901	0.000143542	1.67544e-05
k__Bacteria;p__Firmicutes;c__Bacilli;o__Bacillales;f__Staphylococcaceae;g__Staphylococcus;s__Staphylococcus lentus	0	2.08999e-05	5.0851e-05	8.43647e-05	0.000138226		0	0	0	0	0		2.09493e-05	0	3.32643e-05
k__Bacteria;p__Proteobacteria;c__Betaproteobacteria;o__Burkholderiales;f__Burkholderiaceae;g__Unclassified_Burkholderiaceae;s__Unclassified_Burkholderiaceae	0	8.48186e-05	0	0	0		0	0	0	0	0		6.0583e-05	0	0.00018754
k__Bacteria;p__Bacteroidetes;c__Flavobacteriia;o__Flavobacteriales;f__Flavobacteriaceae;g__Zunongwangia;s__Zunongwangia profunda	0	0.000119303	4.50009e-05	0	0		0	0	8.51873e-05	0	0		1.98169e-05	0	6.8363e-05
k__Bacteria;p__Bacteroidetes;c__Flavobacteriia;o__Flavobacteriales;f__Flavobacteriaceae;g__Dokdonia;s__Dokdonia sp. MED134	0	6.28738e-05	5.4001e-05	0	3.01147e-05		0	0.000131482	0	0	0		2.83098e-05	0.000144412	3.03904e-05
k__Bacteria;p__Actinobacteria;c__Actinobacteria;o__Pseudonocardiales;f__Pseudonocardiaceae;g__Saccharothrix;s__Saccharothrix espanaensis	0	0	0	0	0.00013401		0	0	0	0.000153218	0		2.17986e-05	0	8.41391e-05
k__Bacteria;p__Proteobacteria;c__Gammaproteobacteria;o__Vibrionales;f__Vibrionaceae;g__Vibrio;s__Vibrio parahaemolyticus	0	9.43977e-05	0	0	3.01147e-05		0	0	0	0.000153218	0		2.67528e-05	0	3.8951e-05
k__Bacteria;p__Cyanobacteria;c__unidentified;o__Nostocales;f__Rivulariaceae;g__Calothrix;s__Calothrix sp. NIES-4101	0.000213926	0	0.000189004	0	0		0.000135869	0	0	0	0		0.000152165	8.69953e-05	0
k__Bacteria;p__Proteobacteria;c__Gammaproteobacteria;o__Alteromonadales;f__Colwelliaceae;g__Colwellia;s__Colwellia sp. PAMC 21821	7.58914e-05	5.92163e-05	0	0	9.0344e-05		0	0	0	0	0		2.83098e-05	0	1.41862e-05
k__Bacteria;p__Proteobacteria;c__Gammaproteobacteria;o__Cellvibrionales;f__Halieaceae;g__Halioglobus;s__Halioglobus pacificus	0.000167181	2.87373e-05	0.000139953	0	0		0	0	0	0	0		0.000260026	9.74348e-05	3.38146e-05
k__Bacteria;p__Firmicutes;c__Bacilli;o__Bacillales;f__Paenibacillaceae;g__Paenibacillus;s__Paenibacillus sp. 32O-W	0	9.16111e-05	0	0	0		0	0	0	0	0		0.000176653	0	5.61947e-05
k__Bacteria;p__Firmicutes;c__Bacilli;o__Lactobacillales;f__Streptococcaceae;g__Streptococcus;s__Streptococcus sp. A12	0	0	0	0	3.46319e-05		0	0	0	0	0		1.41549e-05	0	4.54938e-05
k__Bacteria;p__Cyanobacteria;c__unidentified;o__Nostocales;f__Nostocaceae;g__Unclassified_Nostocaceae;s__Unclassified_Nostocaceae	0	3.90131e-05	0.000129602	0	0		0	0	0	0.000196119	0		0.000109701	0.000172251	0
k__Bacteria;p__Firmicutes;c__Bacilli;o__Bacillales;f__Paenibacillaceae;g__Paenibacillus;s__Paenibacillus beijingensis	0	0.000123309	0	0	0		0	0	0	0	0		8.7902e-05	0	3.13687e-05
k__Bacteria;p__Bacteroidetes;c__Bacteroidia;o__Bacteroidales;f__Tannerellaceae;g__Parabacteroides;s__Parabacteroides distasonis	0	0.000197852	0.000121052	0	0		0	0	8.51873e-05	0	0		6.73774e-05	0	1.88946e-05
k__Eukaryota;p__unidentified;c__Litostomatea;o__Unclassified_Trichostomatia;f__Unclassified_Trichostomatia;g__Unclassified_Trichostomatia;s__Unclassified_Trichostomatia	0	0	0	0	0		0	0	8.51873e-05	0	0		0.000130367	0	0
k__Bacteria;p__Tenericutes;c__Mollicutes;o__Mycoplasmatales;f__Mycoplasmataceae;g__Mycoplasma;s__Unclassified_Mycoplasma	0	0	0	8.43647e-05	0		0	0	0	0	0		1.41549e-05	0	1.60207e-05
k__Bacteria;p__Actinobacteria;c__Actinobacteria;o__Corynebacteriales;f__Gordoniaceae;g__Gordonia;s__Gordonia bronchialis	5.49938e-05	2.6299e-05	0	0	0		0	0	0	0	0		4.26063e-05	0	6.19425e-05
k__Bacteria;p__Proteobacteria;c__Gammaproteobacteria;o__Enterobacterales;f__Erwiniaceae;g__Pantoea;s__Pantoea sp. At-9b	0	0	0.000206104	0	0		0.000128179	0	0	0	0		8.81851e-05	0	0
k__Bacteria;p__Bacteroidetes;c__Flavobacteriia;o__Flavobacteriales;f__Flavobacteriaceae;g__Elizabethkingia;s__Elizabethkingia miricola	0.00017928	0	0.000193054	0	3.01147e-05		0	0	0	0	0		0.00014254	0.000115704	2.18297e-05
k__Bacteria;p__Proteobacteria;c__Gammaproteobacteria;o__Pseudomonadales;f__Unclassified_Pseudomonadales;g__Unclassified_Pseudomonadales;s__Unclassified_Pseudomonadales	0.000158382	4.26706e-05	9.85519e-05	0	4.69789e-05		0	0	0	0	0		0.000133906	8.69953e-05	0
k__Bacteria;p__Firmicutes;c__Bacilli;o__Bacillales;f__Planococcaceae;g__Rummeliibacillus;s__Rummeliibacillus stabekisii	0.000164981	1.74166e-05	0	0	6.89626e-05		0	0.000103865	0	0	0		8.80436e-05	0	5.72953e-05
k__Bacteria;p__Firmicutes;c__Negativicutes;o__Acidaminococcales;f__Acidaminococcaceae;g__Acidaminococcus;s__Unclassified_Acidaminococcus	0	4.9463e-05	0	8.43647e-05	3.01147e-05		0	0	0	0	0		0.000132915	0	6.11476e-06
k__Bacteria;p__Proteobacteria;c__Gammaproteobacteria;o__Enterobacterales;f__Enterobacteriaceae;g__Citrobacter;s__Unclassified_Citrobacter freundii complex	0	0	0	0	0.000170449		0.000106388	0	0	0	0.000479609		0	0	1.49812e-05
k__Bacteria;p__Firmicutes;c__Bacilli;o__Bacillales;f__Paenibacillaceae;g__Paenibacillus;s__Paenibacillus ihbetae	0	1.74166e-05	0	8.43647e-05	3.01147e-05		0	0	0	0	0		0.000130791	0	5.96801e-05
k__Eukaryota;p__unidentified;c__Bangiophyceae;o__Cyanidiales;f__Cyanidiaceae;g__unidentified;s__Cyanidiaceae sp. MX-AZ01	0	1.74166e-05	6.57012e-05	0.000160293	3.01147e-05		0	6.00375e-05	0	0	0		1.64197e-05	0.000253156	0
k__Bacteria;p__Bacteroidetes;c__Flavobacteriia;o__Flavobacteriales;f__Flavobacteriaceae;g__Capnocytophaga;s__Capnocytophaga sp. ChDC OS43	0	5.2598e-05	0	0	6.89626e-05		0	0	0	0	0		1.41549e-05	0	0.000144859
k__Bacteria;p__unidentified;c__unidentified;o__unidentified;f__unidentified;g__unidentified;s__uncultured bacterium Ad_150_H18	0	2.61248e-05	4.50009e-05	0	0		0	0	0	0	0		0.000405538	0	1.87112e-05
k__Bacteria;p__Firmicutes;c__Clostridia;o__Clostridiales;f__Peptococcaceae;g__Desulfosporosinus;s__Desulfosporosinus acidiphilus	0	6.20029e-05	4.86009e-05	0	0		0	0	0	0	0		0.000170001	0	0
k__Bacteria;p__Firmicutes;c__Bacilli;o__Bacillales;f__Staphylococcaceae;g__Staphylococcus;s__Staphylococcus warneri	0	0	0	0	5.66156e-05		0	8.82551e-05	0	0	0		5.66197e-05	0	3.93791e-05
k__Bacteria;p__Bacteroidetes;c__Flavobacteriia;o__Flavobacteriales;f__Flavobacteriaceae;g__Flavobacterium;s__Flavobacterium gilvum	0	3.48331e-05	0	0	0		0	0	0	0	0		0.00017269	0	1.865e-05
k__Bacteria;p__Actinobacteria;c__Actinobacteria;o__Micrococcales;f__Microbacteriaceae;g__Curtobacterium;s__Curtobacterium sp. 9128	0	0	0.000147153	0	0		0	0	0	0	0		1.41549e-05	0	5.91909e-05
k__Bacteria;p__Firmicutes;c__Clostridia;o__Clostridiales;f__Peptostreptococcaceae;g__Romboutsia;s__Unclassified_Romboutsia	0	5.22497e-05	0	0	0		0	0	0	0	0		4.24648e-05	0	1.55315e-05
k__Bacteria;p__Firmicutes;c__Bacilli;o__Bacillales;f__Bacillaceae;g__Bacillus;s__Bacillus flexus	0	8.29028e-05	0	0.000168729	0		0	0	0	0	0		1.42965e-05	8.69953e-05	5.28315e-05
k__Bacteria;p__Actinobacteria;c__Actinobacteria;o__Corynebacteriales;f__Mycobacteriaceae;g__Mycolicibacterium;s__Mycolicibacterium rutilum	0	0	0	0	3.01147e-05		0	0	0	0	0		1.41549e-05	0	5.04468e-05
k__Bacteria;p__Proteobacteria;c__Gammaproteobacteria;o__Xanthomonadales;f__Xanthomonadaceae;g__Xanthomonas;s__Xanthomonas campestris	0	0.000226589	4.50009e-05	0	3.46319e-05		0	0	0	0	0		0.000229168	0	0.000129572
k__Bacteria;p__Actinobacteria;c__Actinobacteria;o__Micrococcales;f__Dermabacteraceae;g__Brachybacterium;s__Brachybacterium ginsengisoli	0	2.85631e-05	0	0	3.01147e-05		0	0	0	0	0		0.000186137	0	0.000132323
k__Bacteria;p__Bacteroidetes;c__Flavobacteriia;o__Flavobacteriales;f__Flavobacteriaceae;g__Flavobacterium;s__Flavobacterium branchiophilum	6.32428e-05	0.000157968	0	0.000113049	0		0	0	0	0	0		9.71027e-05	0	0.00011563
k__Bacteria;p__Spirochaetes;c__Spirochaetia;o__Brachyspirales;f__Brachyspiraceae;g__Brachyspira;s__Brachyspira pilosicoli	0	0	0	8.43647e-05	0		0	0	0	0	0		2.25063e-05	0	4.37205e-05
k__Bacteria;p__Firmicutes;c__Bacilli;o__Bacillales;f__Staphylococcaceae;g__Staphylococcus;s__Staphylococcus condimenti	0.000109988	1.84615e-05	4.50009e-05	0.000203319	0		0	0	0	0	0		1.41549e-05	0	6.16979e-05
k__Bacteria;p__Actinobacteria;c__Coriobacteriia;o__Eggerthellales;f__Eggerthellaceae;g__Cryptobacterium;s__Cryptobacterium curtum	0	0	0	0.000126547	0		0	0	8.51873e-05	0	0		0.000163914	0	6.11476e-06
k__Bacteria;p__Firmicutes;c__Bacilli;o__Bacillales;f__Bacillaceae;g__Bacillus;s__Bacillus pumilus	0	3.81423e-05	4.50009e-05	0	0		6.40893e-05	0	0	0	0		6.39802e-05	0	3.08184e-05
k__Bacteria;p__Firmicutes;c__Bacilli;o__Bacillales;f__Listeriaceae;g__Brochothrix;s__Brochothrix thermosphacta	5.49938e-05	1.74166e-05	0	8.43647e-05	6.02293e-05		0	0	0	0	0		4.78436e-05	0	6.47553e-05
k__Eukaryota;p__unidentified;c__Oligohymenophorea;o__Peniculida;f__Parameciidae;g__Paramecium;s__Paramecium tetraurelia	0	0	0	0	0		0	0	0	0	0		0.000894732	0	0
k__Bacteria;p__Actinobacteria;c__Actinobacteria;o__Bifidobacteriales;f__Bifidobacteriaceae;g__Bifidobacterium;s__Bifidobacterium choerinum	0	5.53846e-05	0	0	0		0	0	0	0	0		0.000235538	0	1.22295e-05
k__Bacteria;p__Actinobacteria;c__Actinobacteria;o__Micrococcales;f__Microbacteriaceae;g__Microterricola;s__Microterricola viridarii	5.49938e-05	5.34688e-05	9.00017e-05	8.43647e-05	3.01147e-05		0	0	0	0	0		2.83098e-05	0	0.000185583
k__Bacteria;p__Actinobacteria;c__Coriobacteriia;o__Eggerthellales;f__Eggerthellaceae;g__Gordonibacter;s__Gordonibacter pamelaeae	0	0.000119303	0	0	0		0	0	0	0	0		0.000161508	0	2.70884e-05
k__Bacteria;p__Proteobacteria;c__Gammaproteobacteria;o__Pseudomonadales;f__Pseudomonadaceae;g__Pseudomonas;s__Pseudomonas pseudoalcaligenes	0	0.000188099	0	0	0		0.000128179	0	8.51873e-05	0	0		1.41549e-05	0	0.000153419
k__Bacteria;p__Firmicutes;c__Bacilli;o__Bacillales;f__Listeriaceae;g__Listeria;s__Listeria weihenstephanensis	9.78889e-05	0	0	0.000132453	3.01147e-05		0	0	0	0	0		5.60535e-05	0	3.65663e-05
k__Bacteria;p__Proteobacteria;c__Gammaproteobacteria;o__Alteromonadales;f__Alteromonadaceae;g__Alteromonas;s__Alteromonas macleodii	0.000169931	1.74166e-05	4.50009e-05	0	0		7.04983e-05	6.90431e-05	0	0	0		6.07246e-05	0	3.33866e-05
k__Bacteria;p__Proteobacteria;c__Alphaproteobacteria;o__Rhodobacterales;f__Rhodobacteraceae;g__Sulfitobacter;s__Sulfitobacter sp. AM1-D1	0	0	0	0	0		0	0.000113471	0	0	0		0	0	5.65615e-05
k__Bacteria;p__Proteobacteria;c__Gammaproteobacteria;o__unidentified;f__unidentified;g__Candidatus Thioglobus;s__Candidatus Thioglobus singularis	0	0	4.50009e-05	0.000185602	3.01147e-05		0	0	0	0	0		0	0.00037234	0
k__Bacteria;p__Firmicutes;c__Bacilli;o__Lactobacillales;f__Lactobacillaceae;g__Lactobacillus;s__Lactobacillus kunkeei	0	1.74166e-05	0	0.000168729	6.02293e-05		0	0	0	0	0		1.41549e-05	0	4.5555e-05
k__Bacteria;p__Proteobacteria;c__Betaproteobacteria;o__Burkholderiales;f__Oxalobacteraceae;g__Collimonas;s__Collimonas arenae	0.000164981	7.95937e-05	6.97513e-05	0	0		0	0.000120075	0	0	0		4.8976e-05	8.69953e-05	4.21919e-05
k__Bacteria;p__Proteobacteria;c__Gammaproteobacteria;o__Pseudomonadales;f__Pseudomonadaceae;g__Pseudomonas;s__Pseudomonas citronellolis	0	0.000105893	0	0	0		7.17801e-05	6.00375e-05	0.000164411	0.000153218	0		8.96006e-05	0	0.000101811
k__Bacteria;p__Proteobacteria;c__Gammaproteobacteria;o__Pseudomonadales;f__Moraxellaceae;g__Moraxella;s__Moraxella pluranimalium	0.00017598	2.29899e-05	0	0	0		0	0	0	0	0		4.55788e-05	0.000274905	0
k__Bacteria;p__Armatimonadetes;c__Fimbriimonadia;o__Fimbriimonadales;f__Fimbriimonadaceae;g__Fimbriimonas;s__Fimbriimonas ginsengisoli	0	0	0	0	0		0	0	0	0	0		7.04915e-05	0	0
k__Bacteria;p__Proteobacteria;c__Betaproteobacteria;o__Burkholderiales;f__unidentified;g__unidentified;s__[Polyangium] brachysporum	0	1.74166e-05	0	0	0		0	0	0	0	0		1.41549e-05	0	0.000184788
k__Bacteria;p__Tenericutes;c__unidentified;o__unidentified;f__unidentified;g__Candidatus Izimaplasma;s__Candidatus Izimaplasma sp. HR1	0	3.48331e-05	4.50009e-05	0	0.000164125		0	0	0	0	0		0	0	9.30055e-05
k__Bacteria;p__Bacteroidetes;c__Bacteroidia;o__Bacteroidales;f__Tannerellaceae;g__Tannerella;s__Unclassified_Tannerella	0	0	0	0	0		0	0.00024015	0	0	0		0.000108851	0	2.57431e-05
k__Bacteria;p__unidentified;c__unidentified;o__unidentified;f__unidentified;g__unidentified;s__uncultured bacterium Contigcl_8	0	1.74166e-05	0	0	0		0	0	0	0	0		0.000252665	0	0
k__Bacteria;p__Actinobacteria;c__Actinobacteria;o__Corynebacteriales;f__Corynebacteriaceae;g__Corynebacterium;s__Corynebacterium ureicelerivorans	0	2.0029e-05	0	0	0.000125879		0	0.000123077	0	0	0		2.74605e-05	0	0.00015293
k__Bacteria;p__Chlorobi;c__Chlorobia;o__Chlorobiales;f__Chlorobiaceae;g__Chlorobaculum;s__Chlorobaculum limnaeum	0	0.000137765	0	8.43647e-05	0		0	0	0	0	0		0.00025677	0	0.000133913
k__Bacteria;p__Proteobacteria;c__Gammaproteobacteria;o__Pseudomonadales;f__Pseudomonadaceae;g__Pseudomonas;s__Pseudomonas syringae	7.80911e-05	3.48331e-05	9.36018e-05	0	0		0	6.00375e-05	0	0	0		9.44133e-05	0.000139193	8.39557e-05
k__Bacteria;p__Proteobacteria;c__Gammaproteobacteria;o__Pseudomonadales;f__Pseudomonadaceae;g__Pseudomonas;s__Pseudomonas chlororaphis	0	0.000260726	0	0	0.000111123		0	0	0	0	0		8.39387e-05	0	6.81796e-05
k__Bacteria;p__Fusobacteria;c__Fusobacteriia;o__Fusobacteriales;f__Leptotrichiaceae;g__Leptotrichia;s__Leptotrichia sp. oral taxon 498	0	5.22497e-05	8.28016e-05	0	0		0	0	0	0	0		4.44464e-05	0	0
k__Bacteria;p__Actinobacteria;c__Actinobacteria;o__Candidatus Nanopelagicales;f__Candidatus Nanopelagicaceae;g__Candidatus Planktophila;s__Candidatus Planktophila vernalis	0	0	0	0	0		0	0	0	0	0		0	0	3.60159e-05
k__Bacteria;p__Proteobacteria;c__Gammaproteobacteria;o__Thiotrichales;f__Francisellaceae;g__Allofrancisella;s__Allofrancisella guangzhouensis	6.37928e-05	0	0	8.43647e-05	0		0	0	0	0	0		0	0.000326232	0
k__Bacteria;p__Proteobacteria;c__Alphaproteobacteria;o__Caulobacterales;f__Caulobacteraceae;g__Brevundimonas;s__Brevundimonas sp. DS20	0	0	0	0	0		0	0.000120075	0	9.65275e-05	0.000308923		1.41549e-05	0	2.34195e-05
k__Bacteria;p__Actinobacteria;c__Actinobacteria;o__Micrococcales;f__Microbacteriaceae;g__Agromyces;s__Unclassified_Agromyces	0	0	0	8.43647e-05	9.0344e-05		0	6.00375e-05	0	0	0		4.24648e-05	0	0.000168523
k__Bacteria;p__Proteobacteria;c__Gammaproteobacteria;o__Alteromonadales;f__Colwelliaceae;g__Colwellia;s__Colwellia sp. Arc7-D	0.000113287	1.74166e-05	0	8.43647e-05	6.02293e-05		0	0.000129681	0	0	0		1.41549e-05	0	5.3871e-05
k__Bacteria;p__Deinococcus-Thermus;c__Deinococci;o__Deinococcales;f__Deinococcaceae;g__Deinococcus;s__Deinococcus proteolyticus	0	0	0	0	0		0	0	0	0	0		0	0	0
k__Bacteria;p__Actinobacteria;c__Actinobacteria;o__Micromonosporales;f__Micromonosporaceae;g__Micromonospora;s__Micromonospora coriariae	0	0	0	8.43647e-05	0		0	0	0	8.96326e-05	0		6.29894e-05	0	2.49482e-05
k__Bacteria;p__Actinobacteria;c__Actinobacteria;o__Nakamurellales;f__Nakamurellaceae;g__Nakamurella;s__Nakamurella multipartita	7.80911e-05	1.74166e-05	0	8.43647e-05	9.2452e-05		0	0	0	0	0		1.41549e-05	0	0.000146754
k__Bacteria;p__Tenericutes;c__Mollicutes;o__Mycoplasmatales;f__Mycoplasmataceae;g__Mycoplasma;s__Mycoplasma flocculare	0	0	0	0	0		0	0	0	0	0		1.76936e-05	0.000233147	0
k__Bacteria;p__Actinobacteria;c__Coriobacteriia;o__Eggerthellales;f__Eggerthellaceae;g__Gordonibacter;s__Gordonibacter urolithinfaciens	0	0.000106241	0	0	0		0	0	0	0	0		0.000255072	0	0.000126086
k__Bacteria;p__Proteobacteria;c__Alphaproteobacteria;o__Rhizobiales;f__Rhizobiaceae;g__Sinorhizobium;s__Sinorhizobium meliloti	0	2.64732e-05	0	0	0		0	0.000120075	9.3706e-05	0	0.000129799		0.000169434	8.69953e-05	8.38945e-05
k__Bacteria;p__Actinobacteria;c__Actinobacteria;o__Micrococcales;f__Cellulomonadaceae;g__Cellulomonas;s__Cellulomonas flavigena	5.49938e-05	0.000276749	4.50009e-05	0	0		0	0	0	0	0		2.83098e-05	0	8.9887e-05
k__Bacteria;p__Firmicutes;c__Bacilli;o__Lactobacillales;f__Enterococcaceae;g__Enterococcus;s__Enterococcus phoeniculicola	0	1.74166e-05	0	0.000167886	0		0	6.96434e-05	0	0	0		1.8826e-05	0	1.96895e-05
k__Bacteria;p__Firmicutes;c__Bacilli;o__Bacillales;f__Bacillaceae;g__Bacillus;s__Bacillus thuringiensis	5.49938e-05	0.000121742	0	0	8.16107e-05		0	0	0	0	0		2.83098e-05	0	7.05032e-05
k__Bacteria;p__Firmicutes;c__Bacilli;o__Bacillales;f__Staphylococcaceae;g__Staphylococcus;s__Staphylococcus pettenkoferi	0	0	0	9.28012e-05	3.01147e-05		0	0.000125478	0.00010904	0	0		7.75689e-05	0	4.79397e-05
k__Bacteria;p__Proteobacteria;c__Gammaproteobacteria;o__Pseudomonadales;f__Pseudomonadaceae;g__Oblitimonas;s__Oblitimonas alkaliphila	5.49938e-05	5.79971e-05	0.000115652	0	0		0	6.00375e-05	0	0	0		0	0	0
k__Bacteria;p__Bacteroidetes;c__Cytophagia;o__Cytophagales;f__Hymenobacteraceae;g__Rufibacter;s__Rufibacter sp. DG15C	0	0.000391872	0	0	0		0	0	0	0	0		0.000282815	0	0
k__Bacteria;p__Proteobacteria;c__Betaproteobacteria;o__Burkholderiales;f__Alcaligenaceae;g__Bordetella;s__Bordetella holmesii	0	4.99855e-05	0	0	0		0	6.00375e-05	8.51873e-05	0	0		2.83098e-05	0	7.61899e-05
k__Bacteria;p__Firmicutes;c__Tissierellia;o__Tissierellales;f__Peptoniphilaceae;g__Anaerococcus;s__Unclassified_Anaerococcus	0	3.48331e-05	0	0	6.92637e-05		0	6.00375e-05	0	0	0		0	0	9.11099e-06
k__Bacteria;p__Verrucomicrobia;c__Verrucomicrobiae;o__Verrucomicrobiales;f__Verrucomicrobiaceae;g__Verrucomicrobium;s__Verrucomicrobium sp. GAS474	0	1.82874e-05	0	0	0		6.40893e-05	0	0	0	0		0.000125413	8.69953e-05	0
k__Bacteria;p__Proteobacteria;c__Deltaproteobacteria;o__Myxococcales;f__Myxococcaceae;g__Corallococcus;s__Corallococcus coralloides	0	0	0	0	0		0.000187141	0	0	0	0		0.000135038	0	3.04515e-05
k__Bacteria;p__Proteobacteria;c__Deltaproteobacteria;o__Myxococcales;f__Unclassified_Myxococcales;g__Unclassified_Myxococcales;s__Unclassified_Myxococcales	0	4.61539e-05	0	0	0		0	0	0	0	0		0.000231008	0	1.22295e-05
k__Bacteria;p__Proteobacteria;c__Betaproteobacteria;o__Burkholderiales;f__Alcaligenaceae;g__Achromobacter;s__Achromobacter spanius	0	0.000126444	0	0	3.01147e-05		0	6.00375e-05	0	0	0		0.00010234	0	5.20366e-05
k__Bacteria;p__Firmicutes;c__Erysipelotrichia;o__Erysipelotrichales;f__Erysipelotrichaceae;g__Faecalibaculum;s__Faecalibaculum rodentium	0	0.000139158	0	0	0		0	0	0	0	0		0.000125129	0	6.54891e-05
k__Bacteria;p__Actinobacteria;c__Actinobacteria;o__Corynebacteriales;f__Gordoniaceae;g__Gordonia;s__Gordonia iterans	0	0	0	0	7.92016e-05		0	0.000189718	8.51873e-05	0	0		2.83098e-05	0	0.000106458
k__Bacteria;p__Actinobacteria;c__Coriobacteriia;o__Coriobacteriales;f__Atopobiaceae;g__Atopobium;s__Atopobium minutum	0	5.22497e-05	0	8.43647e-05	0		0	0	0	0	0		1.41549e-05	0	0
k__Bacteria;p__Proteobacteria;c__Alphaproteobacteria;o__Rhodobacterales;f__Rhodobacteraceae;g__Pelagibaca;s__Pelagibaca abyssi	5.49938e-05	4.8418e-05	5.62511e-05	0	8.94405e-05		0	0	0	0	0		1.41549e-05	0	0.000231016
k__Bacteria;p__Proteobacteria;c__Betaproteobacteria;o__Rhodocyclales;f__Rhodocyclaceae;g__Aromatoleum;s__Aromatoleum aromaticum	0.000119886	6.80987e-05	0	0	0		0	0	0	0	0		1.41549e-05	0	4.53715e-05
k__Bacteria;p__Firmicutes;c__Clostridia;o__Thermoanaerobacterales;f__Thermoanaerobacterales Family III. Incertae Sedis;g__Thermoanaerobacterium;s__Thermoanaerobacterium xylanolyticum	0	5.52105e-05	0	0	3.10181e-05		0	0	0	0	0		0	0	1.70602e-05
k__Bacteria;p__Actinobacteria;c__Coriobacteriia;o__Eggerthellales;f__Eggerthellaceae;g__Eggerthella;s__Eggerthella sp. YY7918	7.0392e-05	3.48331e-05	0	0	0		0	7.38461e-05	0	0	0		8.11077e-05	0	8.07148e-06
k__Bacteria;p__Proteobacteria;c__Gammaproteobacteria;o__Alteromonadales;f__Pseudoalteromonadaceae;g__Pseudoalteromonas;s__Pseudoalteromonas spongiae	0	7.6807e-05	0	0	0		0	0	0	0	0		1.65613e-05	0	7.36829e-05
k__Bacteria;p__Actinobacteria;c__Actinobacteria;o__Micrococcales;f__Micrococcaceae;g__Arthrobacter;s__Arthrobacter sp. 7749	0	4.00581e-05	0.000102602	0	0		0	0	0	0	0		6.35556e-05	0	6.54891e-05
k__Bacteria;p__Actinobacteria;c__Actinobacteria;o__Corynebacteriales;f__Nocardiaceae;g__Nocardia;s__Nocardia sp. Y48	0	0	4.50009e-05	0	9.42589e-05		0	0	0	0	0		8.84682e-05	0	8.63404e-05
k__Bacteria;p__Actinobacteria;c__Actinobacteria;o__Corynebacteriales;f__Gordoniaceae;g__Gordonia;s__Gordonia sp. KTR9	0	1.74166e-05	0.000103502	0	6.02293e-05		0	0	8.51873e-05	0.000153218	0		1.41549e-05	0	7.39275e-05
k__Bacteria;p__Proteobacteria;c__Betaproteobacteria;o__Neisseriales;f__Chromobacteriaceae;g__Vogesella;s__Vogesella sp. LIG4	0	0.000104499	4.50009e-05	0	3.01147e-05		0	0	0	0	0		3.09993e-05	0	0.000310324
k__Bacteria;p__Proteobacteria;c__Alphaproteobacteria;o__Rhodobacterales;f__Rhodobacteraceae;g__Thalassococcus;s__Thalassococcus sp. SH-1	0	6.96662e-05	4.50009e-05	0	0		0	0	0	0	0		8.71943e-05	0	0.000206495
k__Bacteria;p__Firmicutes;c__Bacilli;o__Bacillales;f__Paenibacillaceae;g__Aneurinibacillus;s__Aneurinibacillus sp. XH2	5.71935e-05	0	0	0	3.01147e-05		0	6.00375e-05	9.88173e-05	7.66091e-05	0		4.40218e-05	0	4.34148e-05
k__Bacteria;p__Actinobacteria;c__Actinobacteria;o__Streptosporangiales;f__Thermomonosporaceae;g__Thermomonospora;s__Thermomonospora curvata	0	0.000192801	0	0	3.01147e-05		0	0	0	0	0		0.000127111	0	0.000195
k__Bacteria;p__Proteobacteria;c__Betaproteobacteria;o__Rhodocyclales;f__Zoogloeaceae;g__Thauera;s__Thauera sp. K11	0	0	9.00017e-05	0	0		0	0	0	0	0		0.000141125	0	0.000320108
k__Bacteria;p__Spirochaetes;c__Spirochaetia;o__unidentified;f__Leptospiraceae;g__Leptospira;s__Leptospira biflexa	0	4.40639e-05	9.00017e-05	0	0		0	0	0	0	0		0	0.000335802	0
k__Bacteria;p__Firmicutes;c__Bacilli;o__Bacillales;f__Planococcaceae;g__Ureibacillus;s__Ureibacillus thermosphaericus	0	0	0	0.000168729	0		0	0	0	0	0		0	0	3.54656e-05
k__Bacteria;p__Proteobacteria;c__Betaproteobacteria;o__Burkholderiales;f__Comamonadaceae;g__Rhodoferax;s__Rhodoferax antarcticus	7.14919e-05	0.000124877	0.000133653	0	0		0	0	8.51873e-05	0	0		0.000120741	0	0.000168523
k__Bacteria;p__Nitrospirae;c__Nitrospira;o__Nitrospirales;f__Nitrospiraceae;g__Nitrospira;s__Nitrospira japonica	0	0	0	0	0		0	0	0	0	0		9.59703e-05	0	1.64487e-05
k__Bacteria;p__Proteobacteria;c__Gammaproteobacteria;o__Enterobacterales;f__Enterobacteriaceae;g__Cedecea;s__Cedecea neteri	0	0	0	0	0		0	0	0	0	0		8.9176e-05	0	7.36217e-05
k__Bacteria;p__Proteobacteria;c__Betaproteobacteria;o__Burkholderiales;f__Alcaligenaceae;g__Alcaligenes;s__Alcaligenes faecalis	5.49938e-05	6.00871e-05	4.50009e-05	0	0		0	0	0	0	0		6.15739e-05	8.69953e-05	0.000105847
k__Bacteria;p__Proteobacteria;c__Betaproteobacteria;o__Burkholderiales;f__Alcaligenaceae;g__Taylorella;s__Taylorella equigenitalis	0	3.53556e-05	0	0	0		0	0	0	0	0		2.76021e-05	0	2.85559e-05
k__Bacteria;p__Proteobacteria;c__Betaproteobacteria;o__Burkholderiales;f__Comamonadaceae;g__Acidovorax;s__Acidovorax citrulli	0	6.96662e-05	0	8.43647e-05	6.02293e-05		0	6.00375e-05	0	0	0		6.21401e-05	0	0.00027015
k__Bacteria;p__Proteobacteria;c__Gammaproteobacteria;o__Pseudomonadales;f__Moraxellaceae;g__Acinetobacter;s__Acinetobacter sp. LoGeW2-3	0.000163331	0.000196981	0	0	0		0	0	0	0	0		0	0	0.000108904
k__Bacteria;p__Proteobacteria;c__Deltaproteobacteria;o__Desulfuromonadales;f__Geobacteraceae;g__Geobacter;s__Geobacter sp. M18	0	0.000227634	0	0	0		0	0	0	0	0		0.000180758	0	0.000120094
k__Bacteria;p__Actinobacteria;c__Actinobacteria;o__Micrococcales;f__Dermabacteraceae;g__Brachybacterium;s__Brachybacterium sp. VR2415	0	1.74166e-05	0	0	3.01147e-05		0	0	0	0	0		4.85514e-05	0	0.000152686
k__Bacteria;p__Firmicutes;c__Clostridia;o__Clostridiales;f__Peptococcaceae;g__Desulfitobacterium;s__Desulfitobacterium hafniense	5.49938e-05	0.000105544	0	0	5.63144e-05		0	0	0	0	0		4.11908e-05	0	8.42614e-05
k__Bacteria;p__Proteobacteria;c__Betaproteobacteria;o__Burkholderiales;f__Burkholderiaceae;g__Ralstonia;s__Ralstonia pickettii	0	1.74166e-05	4.50009e-05	0	0		0	0	0	0	6.48997e-05		1.41549e-05	0	9.72247e-05
k__Bacteria;p__unidentified;c__unidentified;o__unidentified;f__unidentified;g__unidentified;s__uncultured bacterium Rlip1	0	0.000142293	0	0	0		0	6.00375e-05	8.51873e-05	0	0		0.000534631	0	0
k__Bacteria;p__Proteobacteria;c__Gammaproteobacteria;o__Enterobacterales;f__Erwiniaceae;g__Pantoea;s__Pantoea ananatis	0.000185879	0	5.62511e-05	0	0		0	0	0	0	0		1.41549e-05	0	1.95672e-05
k__Bacteria;p__unidentified;c__unidentified;o__unidentified;f__unidentified;g__unidentified;s__uncultured bacterium Lq_025_E06	0	0.000190015	0	0	3.01147e-05		0	0	0	0	0		0.000315372	0	0
k__Bacteria;p__Firmicutes;c__Clostridia;o__Clostridiales;f__Peptococcaceae;g__Thermincola;s__Thermincola potens	0	3.48331e-05	0	0.000269967	3.01147e-05		0	0	0	0	0		0.000109276	0.000108744	0
k__Bacteria;p__unidentified;c__unidentified;o__unidentified;f__unidentified;g__unidentified;s__uncultured bacterium Ad_091_F22_contig2	0	0.000165631	0	0	0		0	0	8.51873e-05	0	0		0.00056832	0	0
k__Bacteria;p__Actinobacteria;c__Actinobacteria;o__Micrococcales;f__Micrococcaceae;g__Micrococcus;s__Unclassified_Micrococcus	0	1.74166e-05	0	0.000127391	7.61901e-05		0	0	0	0	0		9.24316e-05	0	0.000125658
k__Bacteria;p__Firmicutes;c__Bacilli;o__Lactobacillales;f__Leuconostocaceae;g__Leuconostoc;s__Leuconostoc citreum	0	1.74166e-05	0	0	0		0	0	0	7.66091e-05	0		0	0	1.96284e-05
k__Bacteria;p__Actinobacteria;c__Actinobacteria;o__Micrococcales;f__Promicromonosporaceae;g__Isoptericola;s__Isoptericola variabilis	0	0.000106763	0	0	0.000148766		0	0	0	0	0		0	0	0.000177022
k__Bacteria;p__Bacteroidetes;c__Flavobacteriia;o__Flavobacteriales;f__Flavobacteriaceae;g__Formosa;s__Formosa sp. Hel1_31_208	0	0	4.50009e-05	0	3.64387e-05		0	0	0	0	0		3.015e-05	8.69953e-05	0
k__Bacteria;p__Firmicutes;c__Bacilli;o__Lactobacillales;f__Lactobacillaceae;g__Lactobacillus;s__Lactobacillus terrae	0	5.22497e-05	0	0.000302026	0		7.75481e-05	0	0	0	0		3.00084e-05	0	2.84948e-05
k__Bacteria;p__Proteobacteria;c__Betaproteobacteria;o__Burkholderiales;f__Comamonadaceae;g__Polaromonas;s__Polaromonas sp. JS666	0	1.74166e-05	0	8.43647e-05	0		0	0	0	0	0		1.41549e-05	0	0.000304882
k__Bacteria;p__Firmicutes;c__Bacilli;o__Lactobacillales;f__Lactobacillaceae;g__Lactobacillus;s__Lactobacillus amylophilus	0.000109988	0	0.000150303	8.43647e-05	7.58889e-05		0	0.000126679	0	0	0		4.77021e-05	0	1.05174e-05
k__Bacteria;p__unidentified;c__unidentified;o__unidentified;f__unidentified;g__unidentified;s__uncultured bacterium DCM004Kan06	0	3.70973e-05	0	0	0		0	0	0	0.000146323	0		0.000107719	9.74348e-05	2.64769e-05
k__Bacteria;p__Proteobacteria;c__Betaproteobacteria;o__Burkholderiales;f__Burkholderiaceae;g__Cupriavidus;s__Cupriavidus sp. USMAA2-4	0	1.74166e-05	0	0	0		0	0	0	0	0		3.08577e-05	0.000252286	0
k__Bacteria;p__Actinobacteria;c__Actinobacteria;o__Corynebacteriales;f__Nocardiaceae;g__Nocardia;s__Nocardia brasiliensis	0	1.74166e-05	0	0.000168729	0		0	0.000120075	0	0	0		0	0	0.000104929
k__Bacteria;p__Proteobacteria;c__Gammaproteobacteria;o__Oceanospirillales;f__Halomonadaceae;g__Cobetia;s__Cobetia marina	0	3.90131e-05	0	0	3.01147e-05		0	0	0	0	0		2.02415e-05	0	6.46942e-05
k__Bacteria;p__Actinobacteria;c__Actinobacteria;o__Micrococcales;f__Microbacteriaceae;g__Agromyces;s__Agromyces sp. 30A	0	1.91582e-05	0	8.43647e-05	0		0	8.16509e-05	0	0	0		6.59619e-05	0	0.000273697
k__Bacteria;p__Proteobacteria;c__Gammaproteobacteria;o__Enterobacterales;f__Yersiniaceae;g__Serratia;s__Serratia liquefaciens	0	0.000103803	0	0	0		0	0.000173508	0	0	0		0.000130225	8.69953e-05	2.29304e-05
k__Bacteria;p__Proteobacteria;c__Gammaproteobacteria;o__Thiotrichales;f__Francisellaceae;g__Francisella;s__Francisella sp. TX077308	6.32428e-05	5.27722e-05	5.80511e-05	0	0		0	6.00375e-05	0	0	0		0.000154855	0	0
k__Bacteria;p__Proteobacteria;c__Gammaproteobacteria;o__Chromatiales;f__Chromatiaceae;g__Thiodictyon;s__Candidatus Thiodictyon syntrophicum	0	3.48331e-05	4.50009e-05	0	0		0	0	0	0	0		8.30894e-05	0	9.66132e-05
k__Bacteria;p__Firmicutes;c__Bacilli;o__Bacillales;f__Listeriaceae;g__Listeria;s__Listeria innocua	0.000128685	3.72714e-05	4.50009e-05	0	3.01147e-05		0	0	0	0	0		2.10908e-05	0	7.75963e-05
k__Bacteria;p__Proteobacteria;c__Gammaproteobacteria;o__Pseudomonadales;f__Pseudomonadaceae;g__Pseudomonas;s__Pseudomonas pohangensis	0.000127036	0.000150653	5.76011e-05	0	0		0	0	0	0	0		0.000100783	0	9.21495e-05
k__Bacteria;p__Firmicutes;c__Clostridia;o__Thermoanaerobacterales;f__Thermoanaerobacteraceae;g__Thermoanaerobacter;s__Thermoanaerobacter kivui	0	1.8984e-05	0	0	0		0	0	0	0	0		1.41549e-05	0	2.4459e-05
k__Bacteria;p__Proteobacteria;c__Betaproteobacteria;o__Rhodocyclales;f__Zoogloeaceae;g__Thauera;s__Thauera sp. MZ1T	0	8.46445e-05	0	0	3.01147e-05		0	0	0	0	0		0.000126403	0	0.000232789
k__Bacteria;p__Bacteroidetes;c__Flavobacteriia;o__Flavobacteriales;f__Flavobacteriaceae;g__Aequorivita;s__Aequorivita sublithincola	0	3.84906e-05	0.000127352	0	3.01147e-05		0	0	0	0	0		1.54289e-05	0	0
k__Bacteria;p__Firmicutes;c__Clostridia;o__Clostridiales;f__Clostridiales Family XVII. Incertae Sedis;g__Thermaerobacter;s__Thermaerobacter marianensis	0	0.000128708	0	0	0		0	0	0.000114151	0	0		0.00018826	0	9.71636e-05
k__Bacteria;p__Actinobacteria;c__Actinobacteria;o__Micrococcales;f__Promicromonosporaceae;g__Cellulosimicrobium;s__Cellulosimicrobium sp. TH-20	0	0.000285457	0	0	7.22752e-05		0	6.00375e-05	0	0	0		0	0	9.57572e-05
k__Bacteria;p__Firmicutes;c__Bacilli;o__Bacillales;f__Staphylococcaceae;g__Staphylococcus;s__Staphylococcus arlettae	0.000164981	1.74166e-05	0	9.95503e-05	6.02293e-05		0	0	8.51873e-05	0	0		3.11408e-05	0	0.000147733
k__Bacteria;p__Actinobacteria;c__Actinobacteria;o__Micrococcales;f__Microbacteriaceae;g__Curtobacterium;s__Curtobacterium sp. MR_MD2014	0	0.000123309	4.50009e-05	0	0		0	0	0	0	0		0	0	0.00011508
k__Bacteria;p__Actinobacteria;c__Actinobacteria;o__Micromonosporales;f__Micromonosporaceae;g__Salinispora;s__Salinispora arenicola	0	0	0	8.43647e-05	0		0	0	0	0	0		0	8.69953e-05	0.000208024
k__Bacteria;p__Proteobacteria;c__Alphaproteobacteria;o__Sphingomonadales;f__Sphingomonadaceae;g__Sphingobium;s__Sphingobium sp. YBL2	0	3.90131e-05	0	0	0		0	0	0	0	0		1.41549e-05	0	0.000465456
k__Bacteria;p__Actinobacteria;c__Actinobacteria;o__Corynebacteriales;f__Gordoniaceae;g__Gordonia;s__Unclassified_Gordonia	0	1.74166e-05	4.50009e-05	8.43647e-05	0.000102089		0	0	0	7.66091e-05	0		0	0	0.000101322
k__Bacteria;p__Actinobacteria;c__Actinobacteria;o__Micrococcales;f__Microbacteriaceae;g__Clavibacter;s__Clavibacter sepedonicus	0	0	5.0401e-05	0	0.000175267		0	0.000120075	0	0	0		4.48711e-05	0	0.000162592
k__Bacteria;p__Actinobacteria;c__Actinobacteria;o__Corynebacteriales;f__Mycobacteriaceae;g__Mycolicibacterium;s__Mycolicibacterium thermoresistibile	0	3.67489e-05	0	0	0.000150573		0	0	0	0	0		2.83098e-05	0	0.00011618
k__Bacteria;p__Acidobacteria;c__unidentified;o__unidentified;f__unidentified;g__unidentified;s__Acidobacteria bacterium Mor1	0	0.000230247	0	0	0		0	0.000120075	0	7.66091e-05	0		0.000154289	0	2.39087e-05
k__Bacteria;p__Tenericutes;c__Mollicutes;o__Entomoplasmatales;f__Spiroplasmataceae;g__Spiroplasma;s__Spiroplasma floricola	0	5.03338e-05	5.0851e-05	0	3.40296e-05		0	6.66416e-05	0	0	0		1.41549e-05	0.000127883	3.02681e-05
k__Eukaryota;p__unidentified;c__Glaucocystophyceae;o__unidentified;f__Cyanophoraceae;g__Cyanophora;s__Cyanophora paradoxa	0	0	0.000114302	0.000141733	0		0	0	0	0	0		0	0.000297524	0
k__Bacteria;p__Actinobacteria;c__Actinobacteria;o__Corynebacteriales;f__Nocardiaceae;g__Nocardia;s__Nocardia nova	0	9.66619e-05	0	0	0		0	0	0	0	0		0	0	9.67355e-05
k__Bacteria;p__Proteobacteria;c__Gammaproteobacteria;o__Alteromonadales;f__Pseudoalteromonadaceae;g__Pseudoalteromonas;s__Pseudoalteromonas sp. 1_2015MBL_MicDiv	0.000184229	0	0.000114302	0	0		0	6.00375e-05	0	0	0		6.48295e-05	0.000157462	0
k__Bacteria;p__Proteobacteria;c__Gammaproteobacteria;o__Methylococcales;f__Methylococcaceae;g__Methylococcus;s__Methylococcus capsulatus	0	0.000103977	0	0	3.01147e-05		6.40893e-05	0	0	0	0		2.64697e-05	0.000127883	2.95343e-05
k__Bacteria;p__Bacteroidetes;c__Flavobacteriia;o__Flavobacteriales;f__Flavobacteriaceae;g__Aureitalea;s__Aureitalea sp. RR4-38	0	9.54427e-05	0	0	3.01147e-05		6.40893e-05	0	0	0	0		0	0	3.02069e-05
k__Bacteria;p__Proteobacteria;c__Epsilonproteobacteria;o__Campylobacterales;f__Campylobacteraceae;g__Campylobacter;s__Campylobacter concisus	0	0	0	0	0		0.000128179	0	0	0	0		0	0	0
k__Bacteria;p__Firmicutes;c__Bacilli;o__Bacillales;f__Planococcaceae;g__Planococcus;s__Planococcus antarcticus	0	4.05806e-05	0	0	0		0	0	0	0	0		0	0	1.19849e-05
k__Bacteria;p__unidentified;c__unidentified;o__unidentified;f__unidentified;g__unidentified;s__uncultured bacterium fosmid pJB135F11	0	0	0	8.43647e-05	0		0	0	0	0	0		8.18154e-05	0	0
k__Bacteria;p__Firmicutes;c__Bacilli;o__Lactobacillales;f__Enterococcaceae;g__Enterococcus;s__Enterococcus hirae	0	3.48331e-05	6.03011e-05	8.43647e-05	0		0	7.44464e-05	0	0.000261237	0		2.83098e-05	0	2.97177e-05
k__Bacteria;p__Proteobacteria;c__Deltaproteobacteria;o__Desulfuromonadales;f__Desulfuromonadaceae;g__Desulfuromonas;s__Desulfuromonas soudanensis	5.49938e-05	8.69086e-05	0	0	0		0	0	0.000100521	0	0		0.000406812	0	0
k__Bacteria;p__Bacteroidetes;c__Bacteroidia;o__Bacteroidales;f__Prevotellaceae;g__unidentified;s__uncultured Prevotellaceae bacterium	0	0	0	0	0		0	0	8.51873e-05	0	0		6.9076e-05	0	2.78833e-05
k__Archaea;p__Euryarchaeota;c__Methanobacteria;o__Methanobacteriales;f__Methanobacteriaceae;g__Methanobrevibacter;s__Methanobrevibacter ruminantium	0	1.74166e-05	0	0.000126547	0		0	0	0	0	0		6.80851e-05	0	3.59548e-05
k__Bacteria;p__Bacteroidetes;c__Cytophagia;o__Cytophagales;f__Hymenobacteraceae;g__Unclassified_Hymenobacteraceae;s__Unclassified_Hymenobacteraceae	0	0.00018688	0	0	0		0	6.00375e-05	0	0	0		0.000344814	0	1.99953e-05
k__Bacteria;p__Actinobacteria;c__Actinobacteria;o__Bifidobacteriales;f__Bifidobacteriaceae;g__Bifidobacterium;s__Bifidobacterium pseudolongum	0	0.000152569	0	0	3.01147e-05		0	0	0	0	0		0.000197603	0	2.83113e-05
k__Bacteria;p__Firmicutes;c__Bacilli;o__Bacillales;f__Staphylococcaceae;g__Staphylococcus;s__Staphylococcus hyicus	0	0	0	9.7863e-05	0		0	7.20449e-05	0	0.000269664	0		0	0	3.80338e-05
k__Bacteria;p__Actinobacteria;c__Actinobacteria;o__Pseudonocardiales;f__Pseudonocardiaceae;g__Allokutzneria;s__Allokutzneria albata	0	0	0	0	3.01147e-05		0	0	0	0	0		0	0	7.18484e-05
k__Bacteria;p__Actinobacteria;c__Actinobacteria;o__Propionibacteriales;f__Propionibacteriaceae;g__Microlunatus;s__Microlunatus soli	0	0	0	0	0		6.40893e-05	0	0	0	0		8.36556e-05	0	0.000128838
k__Bacteria;p__Bacteroidetes;c__Flavobacteriia;o__Flavobacteriales;f__Flavobacteriaceae;g__Dokdonia;s__Dokdonia sp. 4H-3-7-5	0	0.000128534	0.000180003	0.000104612	9.0344e-05		0	0	0	0	0		0	0.00019139	0
k__Bacteria;p__Bacteroidetes;c__Flavobacteriia;o__Flavobacteriales;f__Flavobacteriaceae;g__Flavobacterium;s__Flavobacterium sp. HYN0048	0	0.000209695	0	8.43647e-05	0		0	0	0	0	0		0.000244031	0	2.23189e-05
k__Bacteria;p__Proteobacteria;c__Alphaproteobacteria;o__Rhodobacterales;f__Rhodobacteraceae;g__Sulfitobacter;s__Sulfitobacter pseudonitzschiae	0	3.97097e-05	0.000139953	0	3.79445e-05		0	0.000265366	0	0	0		6.12908e-05	0	7.69237e-05
k__Bacteria;p__Actinobacteria;c__Actinobacteria;o__Jiangellales;f__Jiangellaceae;g__Jiangella;s__Jiangella alkaliphila	0	8.70828e-05	0	0	0.000120459		0	0	0	7.66091e-05	0		5.57704e-05	0	0.000147855
k__Bacteria;p__Actinobacteria;c__Actinobacteria;o__Corynebacteriales;f__Corynebacteriaceae;g__Corynebacterium;s__Corynebacterium aurimucosum	0	0	6.57012e-05	0	6.02293e-05		0	6.00375e-05	0	0	0		3.46795e-05	0	0.000221293
k__Bacteria;p__Proteobacteria;c__Alphaproteobacteria;o__Rhizobiales;f__Hyphomicrobiaceae;g__Devosia;s__Devosia sp. I507	5.49938e-05	0	0	0	0		0	0	0	0	0.000441967		0	0	4.35982e-05
k__Bacteria;p__Actinobacteria;c__Actinobacteria;o__Propionibacteriales;f__Nocardioidaceae;g__Marmoricola;s__Marmoricola scoriae	0	2.90856e-05	4.50009e-05	0.000168729	6.02293e-05		0	0	0	0	0		3.51042e-05	0	0.000193838
k__Bacteria;p__Proteobacteria;c__Betaproteobacteria;o__Rhodocyclales;f__Rhodocyclaceae;g__Azospira;s__Azospira oryzae	0.000165531	0	0	0	3.01147e-05		0	0	0	0	0		8.66281e-05	0	0.000220376
k__Bacteria;p__Proteobacteria;c__Betaproteobacteria;o__Burkholderiales;f__Burkholderiaceae;g__Ralstonia;s__Ralstonia insidiosa	0.000119336	2.26415e-05	0	0	0		0	0	0	0	0		5.91676e-05	8.69953e-05	4.4332e-05
k__Archaea;p__Euryarchaeota;c__Methanobacteria;o__Methanobacteriales;f__Methanobacteriaceae;g__Methanobrevibacter;s__Methanobrevibacter smithii	0	3.48331e-05	0	8.43647e-05	0		0	6.00375e-05	0	0	0		0.000196329	0	1.96284e-05
k__Bacteria;p__Proteobacteria;c__Gammaproteobacteria;o__Thiotrichales;f__Francisellaceae;g__Francisella;s__Francisella tularensis	9.40393e-05	5.48621e-05	9.00017e-05	0	0		0	0	0	0	0		6.76605e-05	0	1.54092e-05
k__Bacteria;p__Proteobacteria;c__Gammaproteobacteria;o__Legionellales;f__Legionellaceae;g__Legionella;s__Legionella lansingensis	0	0	0	0	0		0	0	0	0	0		1.81183e-05	0.000173991	0
k__Bacteria;p__Proteobacteria;c__Gammaproteobacteria;o__Thiotrichales;f__Piscirickettsiaceae;g__Piscirickettsia;s__Piscirickettsia salmonis	0	0	0	0	0		0	0	0	0	0		0	0	0
k__Bacteria;p__Bacteroidetes;c__Chitinophagia;o__Chitinophagales;f__Chitinophagaceae;g__Chitinophaga;s__Chitinophaga pinensis	0	4.37156e-05	0	8.43647e-05	3.10181e-05		0	0	0	0	0		0.00025309	0	7.38663e-05
k__Bacteria;p__Cyanobacteria;c__unidentified;o__Pleurocapsales;f__Dermocarpellaceae;g__Stanieria;s__Stanieria sp. NIES-3757	0	3.81423e-05	0	8.94266e-05	0		0	0	0	0	0		0	0.000517622	0
k__Bacteria;p__Bacteroidetes;c__Flavobacteriia;o__Flavobacteriales;f__Flavobacteriaceae;g__Muricauda;s__Muricauda lutaonensis	0	0.000227983	0	0	4.36663e-05		0	0	0.000110743	0	0		0.000160658	0	2.67215e-05
k__Bacteria;p__Bacteroidetes;c__Cytophagia;o__Cytophagales;f__unidentified;g__unidentified;s__Cytophagales bacterium TFI 002	0	0	4.54509e-05	0	0.000113833		0	0	0	0	0		6.65281e-05	0	0.000137827
k__Bacteria;p__Bacteroidetes;c__Chitinophagia;o__Chitinophagales;f__Chitinophagaceae;g__Niabella;s__Niabella ginsenosidivorans	0	9.38752e-05	0	9.44885e-05	0		0	6.00375e-05	0	0	0		7.71443e-05	0	9.96706e-06
k__Bacteria;p__Proteobacteria;c__Deltaproteobacteria;o__Desulfovibrionales;f__Desulfovibrionaceae;g__Pseudodesulfovibrio;s__Pseudodesulfovibrio aespoeensis	0	0.000112511	0	0	0		0	0	0	0	0		0.00017453	0	0.000101933
k__Bacteria;p__Firmicutes;c__Negativicutes;o__Veillonellales;f__Veillonellaceae;g__Unclassified_Veillonellaceae;s__Unclassified_Veillonellaceae	0	1.74166e-05	0	9.11139e-05	3.01147e-05		0	0	0	0	0		2.97253e-05	8.69953e-05	1.22295e-05
k__Bacteria;p__Bacteroidetes;c__Bacteroidia;o__Bacteroidales;f__Prevotellaceae;g__Prevotella;s__Prevotella sp. Sc00028	0	1.74166e-05	0	0	0		0	0	0	0	0		0.000357695	0	0
k__Bacteria;p__Actinobacteria;c__Actinobacteria;o__Corynebacteriales;f__Mycobacteriaceae;g__Mycolicibacterium;s__Mycolicibacterium gilvum	0	1.74166e-05	0	0	7.28775e-05		0	0	0	0	0.000259599		0	0	7.39886e-05
k__Bacteria;p__Firmicutes;c__Bacilli;o__Bacillales;f__Staphylococcaceae;g__Staphylococcus;s__Staphylococcus lutrae	5.49938e-05	1.91582e-05	0	8.43647e-05	0		0	0	0	0	0		3.87845e-05	0	3.44261e-05
k__Bacteria;p__Proteobacteria;c__Betaproteobacteria;o__Burkholderiales;f__Comamonadaceae;g__Comamonas;s__Comamonas kerstersii	0	0	0	0	0		0	0	0	0	0		0	0	0.000236764
k__Bacteria;p__Actinobacteria;c__Actinobacteria;o__Streptomycetales;f__Streptomycetaceae;g__Streptomyces;s__Streptomyces sp. P3	0	0	0	0.000168729	0		0	0	0	0	0		4.82683e-05	0	0
k__Bacteria;p__Proteobacteria;c__Betaproteobacteria;o__Burkholderiales;f__Comamonadaceae;g__Acidovorax;s__Acidovorax sp. KKS102	0	0	0	8.43647e-05	0		0	0	0	0	0		0	0	0.000297605
k__Bacteria;p__Actinobacteria;c__Actinobacteria;o__Corynebacteriales;f__Mycobacteriaceae;g__Mycolicibacterium;s__Mycolicibacterium aurum	0	0	0	0	0.000150573		0	0	0	0	0		1.41549e-05	0	5.35653e-05
k__Bacteria;p__Firmicutes;c__Bacilli;o__Bacillales;f__Paenibacillaceae;g__Paenibacillus;s__Paenibacillus larvae	0	3.48331e-05	0	0	0		0	0	0	0	0		3.14239e-05	0	7.41721e-05
k__Bacteria;p__Proteobacteria;c__Epsilonproteobacteria;o__Campylobacterales;f__Helicobacteraceae;g__Helicobacter;s__Helicobacter sp. MIT 01-6242	0.000219975	1.74166e-05	0.000142653	0	0		0	0	0	0	0		0.000226337	0	0
k__Bacteria;p__Firmicutes;c__Bacilli;o__Bacillales;f__Staphylococcaceae;g__Staphylococcus;s__Staphylococcus microti	5.93933e-05	0	0	0.000122329	7.16729e-05		0	0	8.51873e-05	0	0		2.54789e-05	0.000173991	2.40922e-05
k__Bacteria;p__unidentified;c__unidentified;o__unidentified;f__unidentified;g__unidentified;s__uncultured bacterium Contigcl_1774	0	5.22497e-05	0	0	0		0	0	0	0	0		0.000411767	0	2.37864e-05
k__Bacteria;p__Proteobacteria;c__Gammaproteobacteria;o__Xanthomonadales;f__Xanthomonadaceae;g__Xanthomonas;s__Unclassified_Xanthomonas	0	0.00010955	0	0	0		0	0	0	0	0		7.3464e-05	0	8.77468e-05
k__Bacteria;p__Verrucomicrobia;c__Opitutae;o__Opitutales;f__Opitutaceae;g__Lacunisphaera;s__Lacunisphaera limnophila	5.49938e-05	0.000110769	0	0	0		0	0	8.85948e-05	0	0		0.000318627	0	7.01363e-05
k__Bacteria;p__Bacteroidetes;c__Flavobacteriia;o__Flavobacteriales;f__Flavobacteriaceae;g__Nonlabens;s__Nonlabens sp. Hel1_33_55	0	0	0	0	0		0	0	0	0	0		4.85514e-05	0	0
k__Bacteria;p__Proteobacteria;c__Gammaproteobacteria;o__Pseudomonadales;f__Pseudomonadaceae;g__Pseudomonas;s__Pseudomonas knackmussii	0	7.61103e-05	5.71511e-05	0	0		0	0	0	0	0		1.41549e-05	0	8.4934e-05
k__Bacteria;p__Firmicutes;c__Bacilli;o__Bacillales;f__Bacillaceae;g__Lysinibacillus;s__Unclassified_Lysinibacillus	0	1.74166e-05	0	8.43647e-05	0		0	0	0	0	0		6.76605e-05	0	3.6872e-05
k__Bacteria;p__Proteobacteria;c__Betaproteobacteria;o__Rhodocyclales;f__Zoogloeaceae;g__Azoarcus;s__Azoarcus sp. CIB	0	0.000103454	0.000135003	0	0		0	0	0	0	0		0.000112673	0	0.000222272
k__Bacteria;p__Proteobacteria;c__Gammaproteobacteria;o__Alteromonadales;f__Pseudoalteromonadaceae;g__Pseudoalteromonas;s__Pseudoalteromonas atlantica	0.000184229	1.74166e-05	0	0	0		0	0	0	0	0		0	0.000129623	0
k__Bacteria;p__Thermotogae;c__Thermotogae;o__Petrotogales;f__unidentified;g__Marinitoga;s__Unclassified_Marinitoga	0	3.48331e-05	4.50009e-05	0	0		0	0	0	0	0		1.41549e-05	0	1.22295e-05
k__Eukaryota;p__Microsporidia;c__unidentified;o__unidentified;f__Nosematidae;g__Nosema;s__Nosema ceranae	0	0	0	0.00020585	0		0	0	0	0	0		0.000183872	9.48249e-05	0
k__Bacteria;p__Proteobacteria;c__Gammaproteobacteria;o__unidentified;f__unidentified;g__unidentified;s__endosymbiont of Euscepes postfasciatus	0	0	0	0.000185602	0		0	0	0	0	0		0	0.000384519	0
k__Bacteria;p__Proteobacteria;c__Alphaproteobacteria;o__Rickettsiales;f__Anaplasmataceae;g__Ehrlichia;s__Ehrlichia canis	0	0	4.95009e-05	8.43647e-05	0		0	0	0	0	0		0	0.000344502	1.31467e-05
k__Bacteria;p__Actinobacteria;c__Actinobacteria;o__Micrococcales;f__Micrococcaceae;g__Arthrobacter;s__Arthrobacter crystallopoietes	0.000141884	5.12047e-05	4.50009e-05	8.43647e-05	4.87857e-05		0	0	0	0	6.48997e-05		2.81683e-05	0	9.00093e-05
k__Bacteria;p__Actinobacteria;c__Actinobacteria;o__Geodermatophilales;f__Geodermatophilaceae;g__Unclassified_Geodermatophilaceae;s__Unclassified_Geodermatophilaceae	5.49938e-05	0	0	8.43647e-05	3.10181e-05		0	0	0	0	0		0	0	3.11853e-05
k__Bacteria;p__Firmicutes;c__Bacilli;o__Bacillales;f__Paenibacillaceae;g__Paenibacillus;s__Paenibacillus polymyxa	0	3.36139e-05	0	0	4.06548e-05		6.40893e-05	0	0	0	0		0	0	7.52116e-06
k__Bacteria;p__Actinobacteria;c__Actinobacteria;o__Corynebacteriales;f__Corynebacteriaceae;g__Corynebacterium;s__Corynebacterium kroppenstedtii	0	0	0	0	6.29396e-05		0	0.000180112	0	0	0		1.95338e-05	0	0.000103584
k__Bacteria;p__Proteobacteria;c__Gammaproteobacteria;o__Chromatiales;f__Granulosicoccaceae;g__Granulosicoccus;s__Granulosicoccus antarcticus	0	8.77794e-05	4.50009e-05	0	8.52245e-05		0	6.00375e-05	0	0	0		5.4638e-05	0	0.000103156
k__Bacteria;p__Firmicutes;c__Bacilli;o__Bacillales;f__Bacillaceae;g__Bacillus;s__Bacillus xiamenensis	0	0	0	9.11139e-05	6.02293e-05		0	6.00375e-05	0	0	0		1.59951e-05	0	3.8095e-05
k__Bacteria;p__Firmicutes;c__Clostridia;o__Thermoanaerobacterales;f__Thermoanaerobacterales Family III. Incertae Sedis;g__Caldicellulosiruptor;s__Caldicellulosiruptor kronotskyensis	0	1.84615e-05	4.50009e-05	0	3.91491e-05		0	0	0	0	0		1.41549e-05	0	9.53903e-06
k__Bacteria;p__Deinococcus-Thermus;c__Deinococci;o__Deinococcales;f__Deinococcaceae;g__Deinococcus;s__Deinococcus sp. NW-56	0	0	4.50009e-05	0	0		0	0	0	0	0		0	0	3.85841e-05
k__Bacteria;p__Firmicutes;c__Erysipelotrichia;o__Erysipelotrichales;f__Erysipelotrichaceae;g__Faecalitalea;s__Faecalitalea cylindroides	0	0	0	0	0		0	0	0	0	0		5.59119e-05	0	9.84477e-05
k__Bacteria;p__Bacteroidetes;c__Cytophagia;o__Cytophagales;f__Cyclobacteriaceae;g__Belliella;s__Belliella baltica	0	0	9.40518e-05	0	3.01147e-05		0	0	0	0	0		0	0	7.62511e-05
k__Bacteria;p__Firmicutes;c__Bacilli;o__Bacillales;f__Bacillaceae;g__Halobacillus;s__Halobacillus halophilus	6.32428e-05	0	5.98511e-05	0	3.91491e-05		0	0	0.000170375	0	0		1.41549e-05	0	4.53715e-05
k__Bacteria;p__Bacteroidetes;c__Cytophagia;o__Cytophagales;f__Cytophagaceae;g__Spirosoma;s__Spirosoma rigui	0	7.69812e-05	0	8.43647e-05	0		0	0	0	0	0		0.000127111	0	0
k__Bacteria;p__Firmicutes;c__Clostridia;o__Thermoanaerobacterales;f__Thermoanaerobacteraceae;g__Thermoanaerobacter;s__Thermoanaerobacter wiegelii	0	5.22497e-05	9.00017e-05	0	3.01147e-05		0	0	0	0	0		0	0	6.11476e-06
k__Bacteria;p__Verrucomicrobia;c__Verrucomicrobiae;o__Verrucomicrobiales;f__Akkermansiaceae;g__Akkermansia;s__Akkermansia glycaniphila	0	4.21481e-05	0	0	0		0	0	0	0	0		0.000124988	0	2.43368e-05
k__Viruses;p__unidentified;c__unidentified;o__Caudovirales;f__unidentified;g__unidentified;s__uncultured Caudovirales phage	0	1.74166e-05	0	0	0		0	0	0.000324564	0	0		0	0.000158331	6.87911e-05
k__Bacteria;p__Proteobacteria;c__Gammaproteobacteria;o__Legionellales;f__Legionellaceae;g__Legionella;s__Legionella spiritensis	7.86411e-05	0	7.96515e-05	0	0		0	0	0	0	0		7.31809e-05	0.000274035	1.85889e-05
k__Bacteria;p__Proteobacteria;c__Betaproteobacteria;o__Burkholderiales;f__Comamonadaceae;g__Limnohabitans;s__Limnohabitans sp. 103DPR2	0	5.22497e-05	0.000102602	0	0		0	0	0	0	0		0.000187694	0.000170511	2.37253e-05
k__Bacteria;p__Proteobacteria;c__Betaproteobacteria;o__Burkholderiales;f__Alcaligenaceae;g__Oligella;s__Oligella urethralis	7.69913e-05	6.47896e-05	0	0	3.01147e-05		0	0	0	0	0		0.00016632	0	4.2253e-05
k__Bacteria;p__Actinobacteria;c__Actinobacteria;o__Streptomycetales;f__Streptomycetaceae;g__Streptomyces;s__Streptomyces sp. TLI_053	0	9.73585e-05	0	0	8.25142e-05		0	0	0	0	0		1.65613e-05	0	4.63499e-05
k__Bacteria;p__Proteobacteria;c__Betaproteobacteria;o__Burkholderiales;f__Oxalobacteraceae;g__Massilia;s__Massilia armeniaca	5.49938e-05	4.19739e-05	0	0	0		0	0	0	0	0		0.000126262	0	8.25493e-05
k__Bacteria;p__Bacteroidetes;c__Flavobacteriia;o__Flavobacteriales;f__Flavobacteriaceae;g__Polaribacter;s__Polaribacter sp. SA4-10	0	9.49202e-05	4.50009e-05	0	0		0	6.18386e-05	0	0	0		0	0.00018182	1.22295e-05
k__Bacteria;p__Proteobacteria;c__Gammaproteobacteria;o__Cellvibrionales;f__Cellvibrionaceae;g__Cellvibrio;s__Cellvibrio sp. PSBB006	0.000110537	5.22497e-05	0	0	0		0	0	0	0	0		0.000117627	0.00019139	1.95061e-05
k__Bacteria;p__Firmicutes;c__Clostridia;o__Thermoanaerobacterales;f__Thermoanaerobacteraceae;g__Moorella;s__Moorella thermoacetica	0	3.98839e-05	0	0	0		0	0	0	0	0		3.72274e-05	8.69953e-05	9.5268e-05
k__Bacteria;p__Proteobacteria;c__Betaproteobacteria;o__Burkholderiales;f__Alcaligenaceae;g__Achromobacter;s__Achromobacter sp. MFA1 R4	0	7.66328e-05	0	0	0		0	0	8.60392e-05	0	0		8.66281e-05	0	3.69943e-05
k__Bacteria;p__Bacteroidetes;c__Bacteroidia;o__Bacteroidales;f__Porphyromonadaceae;g__Porphyromonas;s__Porphyromonas cangingivalis	0	0	0	0	4.00525e-05		0	0	0	0	0		4.55788e-05	0	1.22295e-05
k__Bacteria;p__Proteobacteria;c__Deltaproteobacteria;o__Myxococcales;f__Anaeromyxobacteraceae;g__Anaeromyxobacter;s__Anaeromyxobacter dehalogenans	0	3.48331e-05	0	0	0		0	0	0	0	0		0.00031155	0	4.42709e-05
k__Bacteria;p__Firmicutes;c__Bacilli;o__Bacillales;f__Paenibacillaceae;g__Paenibacillus;s__Paenibacillus sp. Y412MC10	0	0	0	0	0		0	0	0	0	0		5.77521e-05	0	4.09078e-05
k__Bacteria;p__Firmicutes;c__Clostridia;o__Clostridiales;f__Christensenellaceae;g__Christensenella;s__Christensenella massiliensis	0	6.11321e-05	0	0	0		0	0	0	0	0		0.000128385	0	0.000103401
k__Bacteria;p__Tenericutes;c__Mollicutes;o__Mycoplasmatales;f__Mycoplasmataceae;g__Mycoplasma;s__Mycoplasma capricolum	0	0	9.72018e-05	0	0		0	0	0	0	0		0.000105737	0.000247937	4.8062e-05
k__Bacteria;p__Chloroflexi;c__Anaerolineae;o__Anaerolineales;f__Anaerolineaceae;g__Brevefilum;s__Brevefilum fermentans	0	0	0	0	0		0	0	0	0	0		5.76105e-05	0	0.000424242
k__Bacteria;p__Proteobacteria;c__Gammaproteobacteria;o__Vibrionales;f__Vibrionaceae;g__Vibrio;s__Vibrio alginolyticus	5.49938e-05	2.5254e-05	0	0	0		0	0	0.000218079	0	0		0	9.04751e-05	9.96706e-06
k__Bacteria;p__Bacteroidetes;c__Bacteroidia;o__Bacteroidales;f__unidentified;g__Candidatus Azobacteroides;s__Candidatus Azobacteroides pseudotrichonymphae	0	0	0	0	0		0	6.00375e-05	0	0	0		2.66112e-05	0	2.17074e-05
k__Bacteria;p__unidentified;c__unidentified;o__unidentified;f__unidentified;g__unidentified;s__uncultured bacterium Contig14	0	0	0	0	3.01147e-05		0	0	8.51873e-05	7.66091e-05	0		5.36471e-05	0	6.11476e-06
k__Bacteria;p__Firmicutes;c__Bacilli;o__Lactobacillales;f__Streptococcaceae;g__Lactococcus;s__Lactococcus piscium	0	0	5.2651e-05	0	5.66156e-05		0	9.54595e-05	0	0	0		4.24648e-05	8.69953e-05	4.52492e-05
k__Bacteria;p__Actinobacteria;c__Actinobacteria;o__Micrococcales;f__Micrococcaceae;g__Arthrobacter;s__Arthrobacter sp. Hiyo8	0	1.88099e-05	0	9.95503e-05	0		0	0	0	0	0		9.44133e-05	0	3.93791e-05
k__Bacteria;p__Proteobacteria;c__Gammaproteobacteria;o__Enterobacterales;f__Yersiniaceae;g__Yersinia;s__Unclassified_Yersinia	0.000109988	0.000160232	4.50009e-05	0	0		0	0	0	0	0		2.83098e-05	0	7.75963e-05
k__Bacteria;p__Proteobacteria;c__Gammaproteobacteria;o__Thiotrichales;f__Thiotrichaceae;g__Thioploca;s__Thioploca ingrica	0.000135835	0	6.93013e-05	0	0		7.94708e-05	6.24389e-05	0	0	0		0.000119751	0	0
k__Bacteria;p__Firmicutes;c__Bacilli;o__Bacillales;f__Bacillaceae;g__Bacillus;s__Bacillus sp. FJAT-22090	5.49938e-05	0	4.50009e-05	0.000113049	0		0	0	0	0	0		0	0	5.69284e-05
k__Bacteria;p__Proteobacteria;c__Betaproteobacteria;o__Burkholderiales;f__Burkholderiaceae;g__Polynucleobacter;s__Polynucleobacter necessarius	0	7.75037e-05	9.00017e-05	0	0		0	0	0	0	0		1.45796e-05	0	2.25023e-05
k__Bacteria;p__Proteobacteria;c__Alphaproteobacteria;o__Sphingomonadales;f__Sphingomonadaceae;g__Sphingobium;s__Sphingobium yanoikuyae	0	0.000113904	0	0	5.93259e-05		0	0	0	0	0		8.4788e-05	0	4.5555e-05
k__Bacteria;p__Actinobacteria;c__Actinobacteria;o__Corynebacteriales;f__Mycobacteriaceae;g__Mycobacterium;s__Unclassified_Mycobacterium avium complex (MAC)	5.49938e-05	0	0	8.43647e-05	6.80591e-05		0	0	0	0	0		0.000206237	0	8.66462e-05
k__Bacteria;p__Firmicutes;c__Clostridia;o__Thermoanaerobacterales;f__Thermoanaerobacterales Family III. Incertae Sedis;g__Thermoanaerobacterium;s__Thermoanaerobacterium saccharolyticum	0	0	4.50009e-05	0	0		0	0	0	0	0		5.73274e-05	0	2.92286e-05
k__Bacteria;p__Cyanobacteria;c__unidentified;o__Nostocales;f__Unclassified_Nostocales;g__Unclassified_Nostocales;s__Unclassified_Nostocales	0	7.94195e-05	4.50009e-05	0	0		0	0	0	0	0		0.000183589	0	9.72247e-06
k__Bacteria;p__Proteobacteria;c__Epsilonproteobacteria;o__Campylobacterales;f__Campylobacteraceae;g__Campylobacter;s__Campylobacter coli	0	3.44848e-05	4.63509e-05	0	0		8.84433e-05	0	0	0	0		0	8.78653e-05	0
k__Bacteria;p__Proteobacteria;c__Gammaproteobacteria;o__Pseudomonadales;f__Moraxellaceae;g__Moraxella;s__Moraxella nonliquefaciens	0	0	0	0	0		0	0	0	0	0		2.26479e-05	0	0
k__Bacteria;p__Proteobacteria;c__Gammaproteobacteria;o__Alteromonadales;f__Shewanellaceae;g__Shewanella;s__Shewanella halifaxensis	0	0	0	0	0		0	0.000141688	0	0	0		0	0	4.23141e-05
k__Bacteria;p__Proteobacteria;c__Gammaproteobacteria;o__Pseudomonadales;f__Pseudomonadaceae;g__Unclassified_Pseudomonadaceae;s__Unclassified_Pseudomonadaceae	0	8.25545e-05	4.50009e-05	0	0		0	0	0	0	0		2.22232e-05	0	2.13405e-05
k__Bacteria;p__Bacteroidetes;c__Cytophagia;o__Cytophagales;f__Hymenobacteraceae;g__Rufibacter;s__Rufibacter tibetensis	0	7.29754e-05	0	0	0		0	0	0	7.66091e-05	0		0.000190667	0	1.83443e-05
k__Bacteria;p__Actinobacteria;c__Actinobacteria;o__Corynebacteriales;f__Tsukamurellaceae;g__Tsukamurella;s__Tsukamurella paurometabola	0	0	0	0	7.85993e-05		0	0	0	0	0		0	0	9.5696e-05
k__Bacteria;p__Actinobacteria;c__Actinobacteria;o__Corynebacteriales;f__Nocardiaceae;g__Rhodococcus;s__Rhodococcus hoagii	5.49938e-05	1.74166e-05	0	0	9.84749e-05		0	0	0	0	0		1.41549e-05	8.69953e-05	0.000185094
k__Bacteria;p__Spirochaetes;c__Spirochaetia;o__Brachyspirales;f__Brachyspiraceae;g__Brachyspira;s__Brachyspira murdochii	0	4.58055e-05	0	0	0		0	0	0	0	0		1.41549e-05	0	0
k__Bacteria;p__Proteobacteria;c__Gammaproteobacteria;o__Oceanospirillales;f__Alcanivoracaceae;g__Ketobacter;s__Ketobacter alkanivorans	7.58914e-05	5.39913e-05	0.000134103	0	0		0	0.000111069	0	0	0		0.000135746	0	1.80385e-05
k__Bacteria;p__Fusobacteria;c__Fusobacteriia;o__Fusobacteriales;f__Fusobacteriaceae;g__Ilyobacter;s__Ilyobacter polytropus	0	0	0	0	0		0	0	0	0	0		4.52957e-05	0	4.29868e-05
k__Bacteria;p__Proteobacteria;c__Alphaproteobacteria;o__Rhizobiales;f__Rhizobiaceae;g__Rhizobium;s__Rhizobium leguminosarum	0	0.000175211	0	0	0		0	0	0	0	0		0.000126545	0	4.37205e-05
k__Bacteria;p__Proteobacteria;c__Gammaproteobacteria;o__Chromatiales;f__Ectothiorhodospiraceae;g__Acidihalobacter;s__Acidihalobacter prosperus	0	0	0	0	6.02293e-05		0	0.000172307	0	0	0		2.83098e-05	0	3.62605e-05
k__Bacteria;p__Actinobacteria;c__Actinobacteria;o__Acidothermales;f__Acidothermaceae;g__Acidothermus;s__Acidothermus cellulolyticus	0	1.74166e-05	0	0	0		0	0	0.000107336	0	0		9.10161e-05	0	6.20037e-05
k__Bacteria;p__Proteobacteria;c__Epsilonproteobacteria;o__Campylobacterales;f__Campylobacteraceae;g__Sulfurospirillum;s__Unclassified_Sulfurospirillum	0	1.74166e-05	0	0	0		0	0	0	0	0		0	0	0
k__Bacteria;p__Proteobacteria;c__Gammaproteobacteria;o__Enterobacterales;f__Yersiniaceae;g__Serratia;s__Serratia grimesii	0	1.74166e-05	0	8.43647e-05	0		0	0	0	0	0		1.41549e-05	0	5.7173e-05
k__Bacteria;p__Firmicutes;c__Clostridia;o__Clostridiales;f__Ruminococcaceae;g__Ruminococcus;s__Ruminococcus flavefaciens	0	1.74166e-05	0	0	0		0	0.000120075	0	0	0		0.000100217	8.69953e-05	0
k__Bacteria;p__Firmicutes;c__Clostridia;o__Clostridiales;f__Peptococcaceae;g__Desulfofundulus;s__Desulfofundulus kuznetsovii	0	1.74166e-05	0	0	0		0	0	0	0	0		0.000142965	0	6.6712e-05
k__Bacteria;p__Actinobacteria;c__Actinobacteria;o__Corynebacteriales;f__Mycobacteriaceae;g__Mycolicibacter;s__Mycolicibacter terrae	0	2.40348e-05	0	0	0		0	6.00375e-05	0	0	0		0	8.69953e-05	5.8396e-05
k__Bacteria;p__Firmicutes;c__Clostridia;o__Clostridiales;f__Peptococcaceae;g__Desulfitobacterium;s__Desulfitobacterium dichloroeliminans	5.49938e-05	1.74166e-05	0	0.0001063	0		0	0	0	0	0		4.96838e-05	0	1.492e-05
k__Bacteria;p__Actinobacteria;c__Actinobacteria;o__Micrococcales;f__Brevibacteriaceae;g__Brevibacterium;s__Brevibacterium siliguriense	0	0	0	0	0		0	0	0	0	0		1.41549e-05	0	0.00018063
k__Bacteria;p__Cyanobacteria;c__unidentified;o__Nostocales;f__Nostocaceae;g__Anabaena;s__Anabaena cylindrica	0	1.77649e-05	0	0	0		0	0	0	0	0		4.94007e-05	0	0
k__Bacteria;p__Firmicutes;c__Clostridia;o__Clostridiales;f__Peptococcaceae;g__Desulfitobacterium;s__Desulfitobacterium metallireducens	0	3.27431e-05	0	0	0		0.000262766	0	0	0	0		0.00012881	0	0
k__Bacteria;p__Bacteroidetes;c__unidentified;o__Bacteroidetes Order II. Incertae sedis;f__Rhodothermaceae;g__Rhodothermus;s__Rhodothermus marinus	0	0.000253237	0	0	0		0	0	0	0	0		0.000262291	0	1.67544e-05
k__Bacteria;p__Proteobacteria;c__Gammaproteobacteria;o__Pseudomonadales;f__Pseudomonadaceae;g__Pseudomonas;s__Pseudomonas mucidolens	0	1.74166e-05	4.50009e-05	0	0		0	0	0	0	0		1.75521e-05	8.69953e-05	1.73659e-05
k__Bacteria;p__Deinococcus-Thermus;c__Deinococci;o__Deinococcales;f__Deinococcaceae;g__Deinococcus;s__Deinococcus ficus	0	0	0	0	0		0	0	0	0	0		0	0	5.84571e-05
k__Bacteria;p__Proteobacteria;c__Gammaproteobacteria;o__Enterobacterales;f__Yersiniaceae;g__Yersinia;s__Yersinia pestis	7.64413e-05	0	5.94011e-05	0	3.01147e-05		0	6.00375e-05	0	0	0		8.33725e-05	9.65648e-05	7.94919e-06
k__Bacteria;p__Synergistetes;c__Synergistia;o__Synergistales;f__Synergistaceae;g__Pyramidobacter;s__Pyramidobacter piscolens	0	3.70973e-05	0	0	3.01147e-05		0	0	0	0	0		1.4438e-05	0	2.03622e-05
k__Bacteria;p__Actinobacteria;c__Actinobacteria;o__Actinomycetales;f__Actinomycetaceae;g__Actinotignum;s__Actinotignum schaalii	0	0.000112859	0	0	3.01147e-05		0	0	0	0	0		0	0	2.82502e-05
k__Bacteria;p__Actinobacteria;c__Actinobacteria;o__Micromonosporales;f__Micromonosporaceae;g__Actinoplanes;s__Unclassified_Actinoplanes	0	3.48331e-05	9.00017e-05	8.43647e-05	0		0	0	0	0	0		0.000155138	0	0.000113673
k__Bacteria;p__Actinobacteria;c__Actinobacteria;o__Bifidobacteriales;f__Bifidobacteriaceae;g__Bifidobacterium;s__Bifidobacterium saeculare	0	0	0	0	0		0	0	0	0	0		3.52457e-05	0	1.2841e-05
k__Bacteria;p__Actinobacteria;c__Actinobacteria;o__Corynebacteriales;f__Corynebacteriaceae;g__Corynebacterium;s__Corynebacterium riegelii	0	0	4.50009e-05	0	3.01147e-05		0	0	0	0	0		1.41549e-05	0	0.000123212
k__Bacteria;p__Proteobacteria;c__Gammaproteobacteria;o__Legionellales;f__Legionellaceae;g__Legionella;s__Legionella fallonii	5.49938e-05	6.44412e-05	4.95009e-05	0	0		0	0.000124878	0	0	0		0	0.000298394	0
k__Bacteria;p__Firmicutes;c__Bacilli;o__Lactobacillales;f__Lactobacillaceae;g__Lactobacillus;s__Lactobacillus paracollinoides	0.000123186	1.74166e-05	0	0	0		0	0.000116473	0	0	0		6.28478e-05	0	2.68438e-05
k__Bacteria;p__Proteobacteria;c__Betaproteobacteria;o__Burkholderiales;f__Oxalobacteraceae;g__Massilia;s__Massilia putida	0	5.22497e-05	0	0	9.0344e-05		0	0	0	0	0		0.000120883	0	1.865e-05
k__Bacteria;p__Firmicutes;c__Bacilli;o__Bacillales;f__Bacillaceae;g__Bacillus;s__Bacillus muralis	0.000121536	5.27722e-05	0	0	3.01147e-05		0	6.00375e-05	8.51873e-05	0	0		4.62866e-05	0	1.97507e-05
k__Bacteria;p__Proteobacteria;c__Alphaproteobacteria;o__Rhizobiales;f__Hyphomicrobiaceae;g__Devosia;s__Unclassified_Devosia	0	0	6.16512e-05	8.43647e-05	0		0	0	0	0	0.000294645		0	8.69953e-05	0
k__Bacteria;p__Firmicutes;c__Clostridia;o__Clostridiales;f__Peptococcaceae;g__Desulfofarcimen;s__Desulfofarcimen acetoxidans	0	0	0	0	0		0	0	8.51873e-05	7.89074e-05	0		0	0	6.18202e-05
k__Bacteria;p__Actinobacteria;c__Actinobacteria;o__Geodermatophilales;f__Geodermatophilaceae;g__Modestobacter;s__Modestobacter marinus	0	1.74166e-05	0	0	0		0	0	0	0	0		7.3464e-05	0	0.000153909
k__Bacteria;p__Proteobacteria;c__Betaproteobacteria;o__Burkholderiales;f__Comamonadaceae;g__Rhodoferax;s__Rhodoferax ferrireducens	0	0	0	0	0		0	0	0	0	0		0	0	0.000216524
k__Eukaryota;p__Apicomplexa;c__Aconoidasida;o__Haemosporida;f__Plasmodiidae;g__Plasmodium;s__Plasmodium sp. DRC-Itaito	0	0	0	0	0		0	0	0.000143967	0	0		4.92591e-05	0.000215748	0
k__Eukaryota;p__Ascomycota;c__Saccharomycetes;o__Saccharomycetales;f__Ascoideaceae;g__Ascoidea;s__Ascoidea rubescens	0	5.19013e-05	4.50009e-05	0	0		0	0	0	7.66091e-05	0		8.81851e-05	0.00018356	0
k__Bacteria;p__Actinobacteria;c__Actinobacteria;o__Corynebacteriales;f__Mycobacteriaceae;g__Mycolicibacterium;s__Mycolicibacterium phlei	0	0	0	0	0		0	0	0	0	0		0	0	0.000176839
k__Bacteria;p__Actinobacteria;c__Actinobacteria;o__Streptosporangiales;f__Streptosporangiaceae;g__Nonomuraea;s__Nonomuraea sp. ATCC 55076	0	9.92744e-05	0	8.43647e-05	3.01147e-05		0	0	0	0	0		0	0	0.000115263
k__Bacteria;p__Firmicutes;c__Bacilli;o__Bacillales;f__Paenibacillaceae;g__Paenibacillus;s__Paenibacillus bovis	0	1.74166e-05	4.50009e-05	0	0		0	6.00375e-05	0	0	0		2.83098e-05	0	3.55879e-05
k__Bacteria;p__Proteobacteria;c__Deltaproteobacteria;o__Myxococcales;f__Archangiaceae;g__Archangium;s__Archangium gephyra	0	0.000129927	0	0	0		0	9.96622e-05	0	0	0		0.000108427	0	4.98353e-05
k__Bacteria;p__Actinobacteria;c__Actinobacteria;o__Micrococcales;f__Micrococcaceae;g__Sinomonas;s__Unclassified_Sinomonas	9.95387e-05	0	0	0.000163668	5.30018e-05		0	0.000120075	0	0	0		0	0	4.70837e-05
k__Bacteria;p__Actinobacteria;c__Actinobacteria;o__Propionibacteriales;f__Nocardioidaceae;g__Aeromicrobium;s__Aeromicrobium choanae	0	0	0	0	4.69789e-05		0	0	0	0	0		0	0	0.000134158
k__Bacteria;p__Proteobacteria;c__Gammaproteobacteria;o__Pseudomonadales;f__Pseudomonadaceae;g__Pseudomonas;s__Pseudomonas lundensis	0	5.3643e-05	0	0	0		0	0	0	0	0		1.41549e-05	0	0
k__Bacteria;p__Proteobacteria;c__Alphaproteobacteria;o__Rhodobacterales;f__Rhodobacteraceae;g__Marinovum;s__Marinovum algicola	0	5.12047e-05	4.50009e-05	0	0		0	0	0	0	0		0	0	0.000154275
k__Bacteria;p__Spirochaetes;c__Spirochaetia;o__Spirochaetales;f__Spirochaetaceae;g__Treponema;s__Treponema denticola	0	0	8.19016e-05	0	0		0	0	0	0	0		2.83098e-05	0	0
k__Bacteria;p__unidentified;c__unidentified;o__unidentified;f__unidentified;g__unidentified;s__uncultured bacterium EB1	0	0	0	0	0		0	0	0	0	0		0	0	9.64298e-05
k__Bacteria;p__Proteobacteria;c__Gammaproteobacteria;o__Vibrionales;f__Vibrionaceae;g__Vibrio;s__Vibrio anguillarum	7.0392e-05	2.64732e-05	6.93013e-05	0	0		0	6.42401e-05	0	0	0		0.000193922	9.48249e-05	2.90451e-05
k__Bacteria;p__Proteobacteria;c__Gammaproteobacteria;o__Oceanospirillales;f__Kangiellaceae;g__Kangiella;s__Kangiella geojedonensis	0	0	0	0	0		0	6.30393e-05	0	0	0		3.42549e-05	0	3.0635e-05
k__Bacteria;p__Firmicutes;c__Bacilli;o__Bacillales;f__Paenibacillaceae;g__Paenibacillus;s__Paenibacillus sp. IHBB 10380	0	4.65022e-05	6.52512e-05	8.43647e-05	0		0	0	0	0	0		3.85014e-05	0.000327102	0
k__Bacteria;p__Actinobacteria;c__Actinobacteria;o__Micromonosporales;f__Micromonosporaceae;g__Micromonospora;s__Micromonospora siamensis	0	1.74166e-05	0	0	6.02293e-05		0	0	0.000170375	0	0		1.86845e-05	0	7.92473e-05
k__Bacteria;p__Firmicutes;c__Clostridia;o__Clostridiales;f__Lachnospiraceae;g__Lachnoclostridium;s__[Clostridium] sphenoides	0	1.74166e-05	0	0	3.01147e-05		0	0	0	0	0		0.000102198	0	3.50987e-05
k__Bacteria;p__Proteobacteria;c__Betaproteobacteria;o__Burkholderiales;f__unidentified;g__Rhizobacter;s__Rhizobacter gummiphilus	0	6.21771e-05	0	0	0		0	0	0	0	0		0	0	0.000212916
k__Bacteria;p__Proteobacteria;c__Deltaproteobacteria;o__Desulfuromonadales;f__Desulfuromonadaceae;g__Pelobacter;s__Pelobacter sp. SFB93	0	6.13063e-05	0	0	0		0	0	0	0	0		7.74274e-05	0	3.22859e-05
k__Bacteria;p__Proteobacteria;c__Epsilonproteobacteria;o__Campylobacterales;f__Helicobacteraceae;g__Sulfurimonas;s__Sulfurimonas autotrophica	6.65425e-05	1.74166e-05	0	0	0		0	0	0	0	0		0	0.000260986	0
k__Bacteria;p__Proteobacteria;c__Betaproteobacteria;o__Burkholderiales;f__Burkholderiaceae;g__Burkholderia;s__Burkholderia ubonensis	0	0.00017643	0	0	0		0	0	0	0	0.000322552		1.41549e-05	0	6.05973e-05
k__Bacteria;p__Firmicutes;c__Bacilli;o__Bacillales;f__Staphylococcaceae;g__Staphylococcus;s__Staphylococcus carnosus	0	0	4.50009e-05	0.000189821	3.2825e-05		0	0	0	0.000159347	0		0	0	4.13358e-05
k__Bacteria;p__Deinococcus-Thermus;c__Deinococci;o__Thermales;f__Thermaceae;g__Thermus;s__Unclassified_Thermus	0	2.6299e-05	4.50009e-05	0	0		0	0	0	0	0		0.000173398	0	2.32361e-05
k__Bacteria;p__Actinobacteria;c__Actinobacteria;o__Bifidobacteriales;f__Bifidobacteriaceae;g__Bifidobacterium;s__Bifidobacterium animalis	0	7.61103e-05	4.50009e-05	0	0		0	6.00375e-05	8.51873e-05	0	0		0.000140134	0	4.81232e-05
k__Bacteria;p__Proteobacteria;c__Gammaproteobacteria;o__Oceanospirillales;f__Halomonadaceae;g__Unclassified_Halomonadaceae;s__Unclassified_Halomonadaceae	0.000296966	0	4.50009e-05	0	0		0	0	0	0	0		8.23816e-05	0.00018095	1.05174e-05
k__Bacteria;p__Firmicutes;c__Bacilli;o__Bacillales;f__Listeriaceae;g__Listeria;s__Listeria seeligeri	5.49938e-05	0	9.00017e-05	0	0		0	0	0	0	0		0.000122298	0.000173991	4.07855e-05
k__Bacteria;p__Chloroflexi;c__Caldilineae;o__Caldilineales;f__Caldilineaceae;g__Caldilinea;s__Caldilinea aerophila	0	1.74166e-05	0	0	0		0	0	0	0	0		0.00010687	0	5.44214e-05
k__Bacteria;p__Firmicutes;c__Clostridia;o__Clostridiales;f__Clostridiaceae;g__Candidatus Arthromitus;s__Candidatus Arthromitus sp. SFB-mouse	0	0	0	0	0		0	0	0	8.88666e-05	0		2.12324e-05	0	3.76669e-05
k__Bacteria;p__Firmicutes;c__Bacilli;o__Bacillales;f__Staphylococcaceae;g__Staphylococcus;s__Staphylococcus succinus	5.49938e-05	0	0	0	3.01147e-05		0	0	0	0	0		0	0	0.000113857
k__Bacteria;p__Actinobacteria;c__Actinobacteria;o__Micrococcales;f__Microbacteriaceae;g__Microbacterium;s__Microbacterium sp. BH-3-3-3	0	0	9.00017e-05	0	0.000140334		0	0	0	0	0		5.57704e-05	0	0.000114101
k__Bacteria;p__Proteobacteria;c__Betaproteobacteria;o__Rhodocyclales;f__Zoogloeaceae;g__Azoarcus;s__Azoarcus sp. SY39	0	4.26706e-05	0	0	0		0	0	0	7.66091e-05	0		0	0	7.35606e-05
k__Bacteria;p__Actinobacteria;c__Actinobacteria;o__Propionibacteriales;f__Propionibacteriaceae;g__Cutibacterium;s__Cutibacterium avidum	0	0	0	0	6.11328e-05		0	0	0	0	0		7.57288e-05	0	0.000163142
k__Bacteria;p__Firmicutes;c__Clostridia;o__Thermoanaerobacterales;f__Thermoanaerobacteraceae;g__Tepidanaerobacter;s__Tepidanaerobacter acetatoxydans	0	0	0	8.43647e-05	0		0	9.06566e-05	0	0	0		0	0	2.76387e-05
k__Bacteria;p__Proteobacteria;c__Gammaproteobacteria;o__Enterobacterales;f__Erwiniaceae;g__Pantoea;s__Candidatus Pantoea carbekii	0	6.56604e-05	5.0851e-05	0.000227785	0		0	0	0	0	0		0	0.000117444	0
k__Bacteria;p__Firmicutes;c__Bacilli;o__Bacillales;f__Paenibacillaceae;g__Paenibacillus;s__Paenibacillus yonginensis	0	0	0	8.43647e-05	0		0	0	0	0	0		0.000166179	8.69953e-05	7.75963e-05
k__Bacteria;p__Proteobacteria;c__Betaproteobacteria;o__Rhodocyclales;f__Zoogloeaceae;g__Thauera;s__Thauera aromatica	0	5.4688e-05	0	8.43647e-05	0		0	6.00375e-05	0	0	0		0.000106728	0	0.000189986
k__Bacteria;p__Proteobacteria;c__Gammaproteobacteria;o__Pseudomonadales;f__Pseudomonadaceae;g__Pseudomonas;s__Pseudomonas sp. LPH1	0	0.00016807	0	0	0		0.000232644	0	0	0	0		0	0	0
k__Bacteria;p__Actinobacteria;c__Actinobacteria;o__Propionibacteriales;f__Nocardioidaceae;g__Kribbella;s__Kribbella flavida	0	0	0	0	0		0	0	0	0	0		1.41549e-05	0	0.000307267
k__Bacteria;p__Proteobacteria;c__Alphaproteobacteria;o__Rhodobacterales;f__Rhodobacteraceae;g__Paracoccus;s__Paracoccus aminophilus	0	0	0	0	0		0	0	0	0	0		0	0	0.00046515
k__Bacteria;p__Proteobacteria;c__Betaproteobacteria;o__Burkholderiales;f__Burkholderiaceae;g__Burkholderia;s__Burkholderia gladioli	0	0	0	0	0		0	0	0	7.66091e-05	0		3.43964e-05	0	0.000116119
k__Bacteria;p__Firmicutes;c__Bacilli;o__Lactobacillales;f__Carnobacteriaceae;g__Carnobacterium;s__Carnobacterium sp. CP1	0	0	0	8.43647e-05	0		0	6.00375e-05	0	0	0		4.54373e-05	0	4.17638e-05
k__Bacteria;p__Firmicutes;c__Bacilli;o__Bacillales;f__Bacillaceae;g__Anoxybacillus;s__Unclassified_Anoxybacillus	5.49938e-05	0	0	0	9.84749e-05		0	0	0	0	0		6.87929e-05	0	2.17686e-05
k__Bacteria;p__Spirochaetes;c__Spirochaetia;o__Spirochaetales;f__Spirochaetaceae;g__Treponema;s__Treponema sp. OMZ 838	0	0	0	0	0		0	0	0	0	0		1.41549e-05	0	0
k__Bacteria;p__Firmicutes;c__Clostridia;o__Clostridiales;f__Peptococcaceae;g__Dehalobacterium;s__Dehalobacterium formicoaceticum	0	1.74166e-05	0	0	5.20984e-05		0	0	0	0	0		0.000120034	0	2.38476e-05
k__Bacteria;p__Firmicutes;c__Bacilli;o__Bacillales;f__Paenibacillaceae;g__unidentified;s__Paenibacillaceae bacterium GAS479	0	5.4688e-05	5.94011e-05	0	0		0.000133306	0.000120075	0	0	0		1.74105e-05	0	2.00564e-05
k__Bacteria;p__Firmicutes;c__Bacilli;o__Bacillales;f__Staphylococcaceae;g__Staphylococcus;s__Staphylococcus agnetis	0	8.16836e-05	0	0.000168729	6.02293e-05		0	6.00375e-05	0	0	0		9.44133e-05	0	2.39699e-05
k__Bacteria;p__Actinobacteria;c__Actinobacteria;o__Streptomycetales;f__Streptomycetaceae;g__Streptomyces;s__Streptomyces sp. S10(2016)	0	0.000184964	0.000118352	0	0		0	0	0.000255562	0	0		2.37803e-05	0	2.11571e-05
k__Bacteria;p__Deinococcus-Thermus;c__Deinococci;o__Deinococcales;f__Deinococcaceae;g__Deinococcus;s__Deinococcus geothermalis	0	6.86212e-05	0	0	0		0	0	0	0	0		1.41549e-05	0	1.88946e-05
k__Bacteria;p__Firmicutes;c__Bacilli;o__Bacillales;f__Paenibacillaceae;g__Thermobacillus;s__Thermobacillus composti	0	6.09579e-05	0	0	3.01147e-05		0	0	0	0	0		5.54873e-05	0	6.11476e-06
k__Bacteria;p__Proteobacteria;c__Deltaproteobacteria;o__Myxococcales;f__Anaeromyxobacteraceae;g__Anaeromyxobacter;s__Anaeromyxobacter sp. Fw109-5	0	0	0	0	0		0	0	0	0	0		6.0583e-05	0	5.27092e-05
k__Bacteria;p__Firmicutes;c__Clostridia;o__Clostridiales;f__Peptococcaceae;g__Dehalobacter;s__Unclassified_Dehalobacter	0	1.74166e-05	0	0	0		0	0	0	0	0		0.000105029	0	2.74553e-05
k__Bacteria;p__Firmicutes;c__Bacilli;o__Bacillales;f__Bacillaceae;g__Terribacillus;s__Terribacillus aidingensis	0	0	0	8.43647e-05	0		0	0	0	0	0		1.96753e-05	0	0.000101811
k__Bacteria;p__Chloroflexi;c__Ardenticatenia;o__Ardenticatenales;f__Ardenticatenaceae;g__Candidatus Promineofilum;s__Candidatus Promineofilum breve	0	0.00013254	0	0	0		0	0	0	0	0		0.000280834	0	8.42614e-05
k__Bacteria;p__Firmicutes;c__Bacilli;o__Bacillales;f__Paenibacillaceae;g__Brevibacillus;s__Brevibacillus laterosporus	0	2.26415e-05	0	8.43647e-05	0		0	0	0	0	0		5.53457e-05	0	3.71166e-05
k__Bacteria;p__Proteobacteria;c__Alphaproteobacteria;o__Rhodobacterales;f__Rhodobacteraceae;g__Rhodobacter;s__Rhodobacter sp. CZR27	0	0	0	0	0		0	6.00375e-05	0	0	0		1.99584e-05	0	8.15709e-05
k__Bacteria;p__Actinobacteria;c__Actinobacteria;o__Corynebacteriales;f__Corynebacteriaceae;g__Corynebacterium;s__Corynebacterium mustelae	0	0	0	0	0.000109617		0	0	0	0	0		0	0	0.00014333
k__Bacteria;p__Actinobacteria;c__Actinobacteria;o__Bifidobacteriales;f__Bifidobacteriaceae;g__Bifidobacterium;s__Bifidobacterium scardovii	0	4.99855e-05	0	0	0		0	0	0	0	0		0.000101208	0	3.54656e-05
k__Bacteria;p__Tenericutes;c__unidentified;o__unidentified;f__unidentified;g__unidentified;s__unidentified	5.49938e-05	5.29463e-05	0.000132753	0	0		6.40893e-05	0	0	0	0		1.41549e-05	0	4.45155e-05
k__Bacteria;p__Actinobacteria;c__Actinobacteria;o__Streptomycetales;f__Streptomycetaceae;g__Streptomyces;s__Streptomyces pactum	0	1.74166e-05	0	0	0		0	0	0	0	0		4.03415e-05	0	1.94449e-05
k__Bacteria;p__unidentified;c__unidentified;o__unidentified;f__unidentified;g__unidentified;s__uncultured bacterium Contig1529	0	1.74166e-05	0	0	0		0	0	0	0	0		0.0004221	0	0
k__Bacteria;p__Firmicutes;c__Clostridia;o__Clostridiales;f__Ruminococcaceae;g__Ruminiclostridium;s__[Clostridium] cellulolyticum	0	0	0	0	0		0	0	0	0	0		8.20985e-05	0	6.11476e-06
k__Bacteria;p__Actinobacteria;c__Actinobacteria;o__Micrococcales;f__Microbacteriaceae;g__Microbacterium;s__Microbacterium paraoxydans	0	0	0	0	0		0	0	0	0	0		2.83098e-05	0	4.36594e-05
k__Bacteria;p__Proteobacteria;c__Alphaproteobacteria;o__Rhodobacterales;f__Rhodobacteraceae;g__Rhodovulum;s__Unclassified_Rhodovulum	0	0	0	0	0		0	0	0	0	6.48997e-05		1.41549e-05	0	0.000106091
k__Bacteria;p__Bacteroidetes;c__Cytophagia;o__Cytophagales;f__Cyclobacteriaceae;g__Cyclobacterium;s__Cyclobacterium marinum	5.49938e-05	7.2627e-05	0	9.11139e-05	7.70935e-05		0	0	0	0	0		5.70443e-05	0	2.984e-05
k__Bacteria;p__Firmicutes;c__Bacilli;o__Lactobacillales;f__Leuconostocaceae;g__Leuconostoc;s__Leuconostoc gelidum	0	0	4.50009e-05	0	0		0	0	0	0	0		0	8.69953e-05	7.19096e-05
k__Bacteria;p__Actinobacteria;c__Actinobacteria;o__Glycomycetales;f__Glycomycetaceae;g__Stackebrandtia;s__Stackebrandtia nassauensis	7.9741e-05	4.17997e-05	0	0	4.78823e-05		0	0	0	0	0		3.32641e-05	0	8.97647e-05
k__Bacteria;p__Proteobacteria;c__Deltaproteobacteria;o__Myxococcales;f__Anaeromyxobacteraceae;g__Anaeromyxobacter;s__Unclassified_Anaeromyxobacter	0	0.00010955	0	8.43647e-05	0		0	0	8.51873e-05	0	0		0.000269085	0	6.2126e-05
k__Bacteria;p__Proteobacteria;c__Gammaproteobacteria;o__Oceanospirillales;f__Halomonadaceae;g__Halomonas;s__Halomonas sp. GT	0.000118787	3.51814e-05	7.24514e-05	0	0		0	6.96434e-05	0	0	0		8.1957e-05	9.83047e-05	0
k__Bacteria;p__Proteobacteria;c__Deltaproteobacteria;o__Desulfovibrionales;f__Desulfovibrionaceae;g__Desulfovibrio;s__Desulfovibrio gigas	0	0.000134282	0	0	3.01147e-05		0	0	0	0	0		0.000123572	0	3.88287e-05
k__Archaea;p__Euryarchaeota;c__Methanomicrobia;o__Methanomicrobiales;f__Methanomicrobiaceae;g__Methanoculleus;s__Unclassified_Methanoculleus	0	7.7852e-05	0	0.000103769	0		0	7.86491e-05	0	0	0		5.37887e-05	0	1.02117e-05
k__Bacteria;p__Proteobacteria;c__Gammaproteobacteria;o__Xanthomonadales;f__Xanthomonadaceae;g__Xanthomonas;s__Xanthomonas translucens	0	0.000106241	0	8.43647e-05	0		0	0	0.000170375	0	0		9.29978e-05	0	6.27375e-05
k__Bacteria;p__Actinobacteria;c__Actinobacteria;o__Pseudonocardiales;f__Pseudonocardiaceae;g__Actinoalloteichus;s__Unclassified_Actinoalloteichus	0	5.22497e-05	0	0	6.02293e-05		0	0	0	0	0		2.83098e-05	0	7.35606e-05
k__Bacteria;p__Firmicutes;c__Bacilli;o__Lactobacillales;f__Lactobacillaceae;g__Pediococcus;s__Pediococcus inopinatus	0	0	4.99509e-05	0	3.22227e-05		0	0	0	0	0		0	0	3.28974e-05
k__Bacteria;p__Actinobacteria;c__Actinobacteria;o__Micrococcales;f__Dermatophilaceae;g__Dermatophilus;s__Dermatophilus congolensis	0	0.000117736	0	0	0		0	0	0	0	0		4.34556e-05	0	9.63075e-05
k__Bacteria;p__Proteobacteria;c__Gammaproteobacteria;o__Oceanospirillales;f__Alcanivoracaceae;g__Alcanivorax;s__Alcanivorax sp. N3-2A	9.01898e-05	8.86503e-05	4.50009e-05	0	0		0	6.00375e-05	0	0	0		8.57788e-05	0	6.38381e-05
k__Bacteria;p__Actinobacteria;c__Actinobacteria;o__Corynebacteriales;f__Mycobacteriaceae;g__Mycolicibacterium;s__Unclassified_Mycolicibacterium	0	3.08273e-05	0	0	3.01147e-05		0	0.000131482	0	0	0		0	0	0.000108415
k__Bacteria;p__Firmicutes;c__Limnochordia;o__Limnochordales;f__Limnochordaceae;g__Limnochorda;s__Limnochorda pilosa	0	7.01887e-05	0	0	0		0	6.00375e-05	0	0	0		0.000163348	0	0.000159595
k__Bacteria;p__Proteobacteria;c__Gammaproteobacteria;o__Methylococcales;f__Methylococcaceae;g__Methylovulum;s__Methylovulum psychrotolerans	0	3.48331e-05	0	0	0		0	0	0	0	0		0	9.65648e-05	0
k__Bacteria;p__Proteobacteria;c__Gammaproteobacteria;o__Alteromonadales;f__Pseudoalteromonadaceae;g__Pseudoalteromonas;s__Pseudoalteromonas carrageenovora	5.60936e-05	2.26415e-05	0	0	0		0	0	0	0	0		1.41549e-05	8.69953e-05	0
k__Bacteria;p__Bacteroidetes;c__Flavobacteriia;o__Flavobacteriales;f__Flavobacteriaceae;g__Maribacter;s__Maribacter cobaltidurans	0.000222725	0	0	0	0		0	0	0	0	0		0	0	3.11241e-05
k__Bacteria;p__Actinobacteria;c__Actinobacteria;o__Pseudonocardiales;f__Pseudonocardiaceae;g__Saccharopolyspora;s__Saccharopolyspora erythraea	0	1.74166e-05	0	0	0		0	0.000180112	0	0	0		4.27478e-05	0	0.000120277
k__Bacteria;p__Firmicutes;c__Bacilli;o__Bacillales;f__Bacillaceae;g__Bacillus;s__Bacillus oceanisediminis	0	0	4.50009e-05	0	0		0	0	0	0.000108785	0		0	0	1.46143e-05
k__Bacteria;p__Proteobacteria;c__Gammaproteobacteria;o__Oceanospirillales;f__Halomonadaceae;g__Halomonas;s__Halomonas sp. HG01	0	0.000193324	0	0	0		0	0	0	0	0		5.20901e-05	0	6.11476e-06
k__Bacteria;p__Proteobacteria;c__Deltaproteobacteria;o__Syntrophobacterales;f__Syntrophobacteraceae;g__Syntrophobacter;s__Syntrophobacter fumaroxidans	5.49938e-05	6.75762e-05	0	0	0		0	0	0	0	0		0.000165613	0	3.00235e-05
k__Bacteria;p__Tenericutes;c__Mollicutes;o__Unclassified_Mollicutes;f__Unclassified_Mollicutes;g__Unclassified_Mollicutes;s__Unclassified_Mollicutes	0	2.3164e-05	0	0	6.02293e-05		0	0	0	0	0		0	0	7.0014e-05
k__Bacteria;p__Firmicutes;c__Bacilli;o__Bacillales;f__Staphylococcaceae;g__Auricoccus;s__Auricoccus indicus	0	3.48331e-05	0	8.43647e-05	9.99807e-05		0	6.00375e-05	0	0	0		2.83098e-05	0	5.68061e-05
k__Bacteria;p__Firmicutes;c__Bacilli;o__Lactobacillales;f__Leuconostocaceae;g__Weissella;s__Weissella confusa	0	0	0	0	0		0	0	0	0	0		0	0	0
k__Bacteria;p__Proteobacteria;c__Gammaproteobacteria;o__Enterobacterales;f__Enterobacteriaceae;g__Enterobacter;s__Unclassified_Enterobacter	0	0	0	8.43647e-05	9.90772e-05		0	6.00375e-05	0	0	0		2.42049e-05	0	4.70837e-05
k__Bacteria;p__Firmicutes;c__Clostridia;o__Thermoanaerobacterales;f__Thermoanaerobacterales Family III. Incertae Sedis;g__Caldicellulosiruptor;s__Caldicellulosiruptor hydrothermalis	0	3.0479e-05	0	0	0		0	0	0	0	0		7.24732e-05	0	0
k__Bacteria;p__Firmicutes;c__Bacilli;o__Bacillales;f__Staphylococcaceae;g__Staphylococcus;s__Staphylococcus piscifermentans	8.24906e-05	0	4.54509e-05	0.000107987	6.02293e-05		0	0	0	0	0		4.81267e-05	0	1.43697e-05
k__Bacteria;p__Proteobacteria;c__Gammaproteobacteria;o__unidentified;f__unidentified;g__unidentified;s__Candidatus Baumannia cicadellinicola	5.77435e-05	0	6.03011e-05	0	0		0	0	0	0	0		0.000101774	0	1.90781e-05
k__Bacteria;p__Proteobacteria;c__Betaproteobacteria;o__Neisseriales;f__Chromobacteriaceae;g__Aquaspirillum;s__Aquaspirillum sp. LM1	5.77435e-05	3.29173e-05	0	0	0		0	0	0	0	0		6.92175e-05	0.000222708	5.16697e-05
k__Bacteria;p__Proteobacteria;c__Epsilonproteobacteria;o__Campylobacterales;f__Campylobacteraceae;g__Campylobacter;s__Campylobacter iguaniorum	0	2.22932e-05	0	0	0		0	0	0	0	0		0	0.000266206	0
k__Bacteria;p__Actinobacteria;c__Actinobacteria;o__Micrococcales;f__Jonesiaceae;g__Jonesia;s__Jonesia denitrificans	0	0.000122264	4.50009e-05	0	0		6.40893e-05	0	0	0	0		0	0	4.1825e-05
k__Bacteria;p__Bacteroidetes;c__Flavobacteriia;o__Flavobacteriales;f__Flavobacteriaceae;g__Olleya;s__Olleya sp. Bg11-27	0	3.22206e-05	0.000135003	0	0		0	0	0	0	0		0	0	6.47553e-05
k__Bacteria;p__Actinobacteria;c__Actinobacteria;o__Micrococcales;f__Microbacteriaceae;g__Microbacterium;s__Microbacterium chocolatum	0	0.000143164	0	0	9.0344e-05		0	0	0	0	0		0	0	5.0141e-05
k__Bacteria;p__Actinobacteria;c__Actinobacteria;o__Corynebacteriales;f__Tsukamurellaceae;g__Tsukamurella;s__Unclassified_Tsukamurella	5.71935e-05	0	0	0	3.01147e-05		0	7.20449e-05	0	7.66091e-05	0		0	0	5.60112e-05
k__Bacteria;p__Deinococcus-Thermus;c__Deinococci;o__Deinococcales;f__Deinococcaceae;g__Deinococcus;s__Deinococcus actinosclerus	0	0	0	0	0		0	0	0	0	0		0	8.69953e-05	0
k__Bacteria;p__Bacteroidetes;c__Sphingobacteriia;o__Sphingobacteriales;f__Sphingobacteriaceae;g__Mucilaginibacter;s__Mucilaginibacter sp. PAMC 26640	0	5.43396e-05	0.000124652	0	3.91491e-05		0	6.00375e-05	0	0	0		2.83098e-05	0	3.84618e-05
k__Bacteria;p__Actinobacteria;c__Actinobacteria;o__Micrococcales;f__Microbacteriaceae;g__Plantibacter;s__Plantibacter flavus	0	0	0	0	0		0	0	0	0	0		1.8826e-05	0	0.000100527
k__Bacteria;p__Actinobacteria;c__Actinobacteria;o__Micrococcales;f__Beutenbergiaceae;g__Beutenbergia;s__Beutenbergia cavernae	0	0.000109376	0	0	0.000106004		0	0	0	0	0		8.6345e-05	0	4.23141e-05
k__Bacteria;p__Proteobacteria;c__Gammaproteobacteria;o__Pseudomonadales;f__Pseudomonadaceae;g__Pseudomonas;s__Unclassified_Pseudomonas stutzeri group	0.000109988	0.000138287	0	0	3.37284e-05		6.85756e-05	0	0	0	0		1.41549e-05	0	8.49952e-05
k__Bacteria;p__Proteobacteria;c__Betaproteobacteria;o__Burkholderiales;f__Comamonadaceae;g__Acidovorax;s__Acidovorax sp. JS42	0	3.67489e-05	0	0	0		0	0	0	0	0		0	0	0.000345545
k__Bacteria;p__Proteobacteria;c__Gammaproteobacteria;o__Pseudomonadales;f__Pseudomonadaceae;g__Pseudomonas;s__Pseudomonas azotoformans	5.49938e-05	2.47315e-05	7.15514e-05	0	0		0	0	0	0	0		0.000173539	0	0
k__Bacteria;p__Firmicutes;c__Bacilli;o__Lactobacillales;f__Enterococcaceae;g__Vagococcus;s__Unclassified_Vagococcus	5.49938e-05	3.48331e-05	0	0.000168729	3.01147e-05		0	0	0	0.000153218	0		4.75605e-05	0	8.31608e-06
k__Bacteria;p__Bacteroidetes;c__Flavobacteriia;o__Flavobacteriales;f__Flavobacteriaceae;g__Zobellia;s__Zobellia galactanivorans	6.48926e-05	0.000180435	0	0	0		0	0	0	0	0		0	0	4.91627e-05
k__Bacteria;p__Firmicutes;c__Bacilli;o__Lactobacillales;f__Lactobacillaceae;g__Lactobacillus;s__Lactobacillus alimentarius	5.49938e-05	0	0	8.43647e-05	0		0	0	0	0	0		6.99253e-05	0	8.10817e-05
k__Bacteria;p__Proteobacteria;c__Alphaproteobacteria;o__Rhodobacterales;f__Rhodobacteraceae;g__Salipiger;s__Salipiger profundus	5.49938e-05	7.6807e-05	0	0	3.01147e-05		0	0	0	0	0		8.15323e-05	0	0.000113979
k__Bacteria;p__Deinococcus-Thermus;c__Deinococci;o__Deinococcales;f__Deinococcaceae;g__Deinococcus;s__Deinococcus soli Cha et al. 2016	0	5.64296e-05	0	0	0		0	0	0	0	0		0.00014891	0	3.13687e-05
k__Bacteria;p__Proteobacteria;c__Gammaproteobacteria;o__Enterobacterales;f__Erwiniaceae;g__Erwinia;s__Unclassified_Erwinia	0.000252421	0	4.50009e-05	0	0		0	6.00375e-05	0	0	0		8.02584e-05	0	0
k__Bacteria;p__Firmicutes;c__Clostridia;o__Halanaerobiales;f__Halobacteroidaceae;g__Acetohalobium;s__Acetohalobium arabaticum	0	0	0	0	0		0	0	0	0	0		0	0	6.11476e-06
k__Bacteria;p__Firmicutes;c__Bacilli;o__Bacillales;f__Bacillaceae;g__Geobacillus;s__Geobacillus sp. WCH70	0	4.26706e-05	0	0	0		0	0	0	0	0		1.41549e-05	0	5.47271e-05
k__Bacteria;p__unidentified;c__unidentified;o__unidentified;f__unidentified;g__unidentified;s__uncultured bacterium Contig1604	0	3.48331e-05	0	0	3.61376e-05		0	0	0	0	0		0.00051623	0	0
k__Bacteria;p__Candidatus Saccharibacteria;c__Unclassified_Candidatus Saccharibacteria;o__Unclassified_Candidatus Saccharibacteria;f__Unclassified_Candidatus Saccharibacteria;g__Unclassified_Candidatus Saccharibacteria;s__Unclassified_Candidatus Saccharibacteria	0	2.29899e-05	0	0	0		0	0	0	0	0		1.41549e-05	0	0.000102667
k__Bacteria;p__Proteobacteria;c__Betaproteobacteria;o__unidentified;f__unidentified;g__Candidatus Kinetoplastibacterium;s__Candidatus Kinetoplastibacterium galatii	0	0	0	0.000195726	0		0	0	0	0	0		0	0.00019052	0
k__Bacteria;p__Spirochaetes;c__Spirochaetia;o__Spirochaetales;f__Spirochaetaceae;g__Sphaerochaeta;s__Sphaerochaeta globosa	0	5.7823e-05	0	0	0		0	0	0	0	0		3.70859e-05	0	2.65381e-05
k__Bacteria;p__Actinobacteria;c__Actinobacteria;o__Micrococcales;f__Micrococcaceae;g__Arthrobacter;s__Arthrobacter sp. U41	0	0	0	0	0		0	0.000180112	0	0	0		0.000112815	0	0.000107498
k__Bacteria;p__Proteobacteria;c__Alphaproteobacteria;o__Rhodospirillales;f__Acetobacteraceae;g__Kozakia;s__Kozakia baliensis	0	6.65312e-05	0	0	0		0	6.00375e-05	0	0	0		0	0	0
k__Bacteria;p__Proteobacteria;c__Gammaproteobacteria;o__Pseudomonadales;f__Moraxellaceae;g__Acinetobacter;s__Acinetobacter sp. M131	8.13908e-05	8.46445e-05	4.50009e-05	0	3.19215e-05		0	0	0	0	0		0	0	0.000126942
k__Bacteria;p__Actinobacteria;c__Actinobacteria;o__Bifidobacteriales;f__Bifidobacteriaceae;g__Bifidobacterium;s__Bifidobacterium kashiwanohense	0	1.74166e-05	0	0	0		0	0	0	0	0		9.31394e-05	0	1.55315e-05
k__Bacteria;p__Proteobacteria;c__Gammaproteobacteria;o__Chromatiales;f__Ectothiorhodospiraceae;g__Thioalkalivibrio;s__Thioalkalivibrio sulfidiphilus	0	0.000218578	0	0	3.01147e-05		0	0	0	0	0		9.18654e-05	0	6.20037e-05
k__Bacteria;p__Actinobacteria;c__Actinobacteria;o__Pseudonocardiales;f__Pseudonocardiaceae;g__Pseudonocardia;s__Pseudonocardia sp. HH130630-07	0	0	0	0	9.0344e-05		0	8.64539e-05	0	0	0		0	0	0.000115814
k__Bacteria;p__Proteobacteria;c__Alphaproteobacteria;o__Rhizobiales;f__Xanthobacteraceae;g__Xanthobacter;s__Xanthobacter autotrophicus	0	1.74166e-05	0	0	0		6.40893e-05	0	0	0	0		6.76605e-05	0	6.97083e-05
k__Bacteria;p__Proteobacteria;c__Alphaproteobacteria;o__Rhodospirillales;f__Rhodospirillaceae;g__Azospirillum;s__Azospirillum thiophilum	0	6.9492e-05	4.50009e-05	0	0		0	0	0	0	0		6.87929e-05	0	8.01034e-05
k__Bacteria;p__Firmicutes;c__Bacilli;o__Bacillales;f__Bacillaceae;g__Bacillus;s__Bacillus sp. X1(2014)	0.000109988	0	0	0.000221879	5.33029e-05		0	6.00375e-05	0	0	0		2.12324e-05	0	1.22907e-05
k__Bacteria;p__Spirochaetes;c__Spirochaetia;o__Brachyspirales;f__Brachyspiraceae;g__Brachyspira;s__Brachyspira hyodysenteriae	0	5.03338e-05	0	0	0		0	0	8.51873e-05	0	0		0	0	0
k__Bacteria;p__Proteobacteria;c__Gammaproteobacteria;o__Enterobacterales;f__Erwiniaceae;g__Wigglesworthia;s__Wigglesworthia glossinidia	0	0	0	0	0		0	0	0	0	0		4.07662e-05	0	0
k__Bacteria;p__Proteobacteria;c__Betaproteobacteria;o__Burkholderiales;f__Alcaligenaceae;g__Bordetella;s__Unclassified_Bordetella	0	1.74166e-05	0	0	0		0	0	0	0	0		8.56372e-05	0	0.000194939
k__Bacteria;p__Actinobacteria;c__Actinobacteria;o__Propionibacteriales;f__Nocardioidaceae;g__Friedmanniella;s__Unclassified_Friedmanniella	0	1.74166e-05	0	0	0		0	0	0	0	0		0	0	8.00422e-05
k__Bacteria;p__Firmicutes;c__Bacilli;o__Lactobacillales;f__Streptococcaceae;g__Streptococcus;s__Streptococcus sp. FDAARGOS_192	0	0	0	0	0		0	0	0	0	0		0	0	0
k__Bacteria;p__Proteobacteria;c__Alphaproteobacteria;o__Pelagibacterales;f__Pelagibacteraceae;g__Candidatus Pelagibacter;s__Candidatus Pelagibacter ubique	0	0	4.54509e-05	0.000156075	0		6.66529e-05	0	0	0	0		0	8.87352e-05	2.84336e-05
k__Bacteria;p__Proteobacteria;c__Gammaproteobacteria;o__Enterobacterales;f__Enterobacteriaceae;g__Raoultella;s__Raoultella ornithinolytica	0	4.33672e-05	0.000171903	0	0		0	0	0	0	0		0.000180051	0	2.70272e-05
k__Bacteria;p__Proteobacteria;c__Alphaproteobacteria;o__Rhodospirillales;f__Acetobacteraceae;g__Acetobacter;s__Acetobacter aceti	0.000112737	0	8.37016e-05	0	0		0	6.00375e-05	0	0	0		8.12492e-05	9.91747e-05	6.2982e-06
k__Bacteria;p__Proteobacteria;c__Alphaproteobacteria;o__Rhodobacterales;f__Rhodobacteraceae;g__Rhodobacter;s__Rhodobacter capsulatus	0	0	0	0	0		0	0	0	0	0		0	0	0.000277488
k__Eukaryota;p__unidentified;c__unidentified;o__Cryptomonadales;f__Hemiselmidaceae;g__Hemiselmis;s__Hemiselmis andersenii	0	0	0	0	0		0	0	8.51873e-05	7.66091e-05	0		4.95422e-05	0	0
k__Bacteria;p__Chlorobi;c__Chlorobia;o__Chlorobiales;f__Chlorobiaceae;g__Chlorobaculum;s__Chlorobaculum tepidum	0	3.65748e-05	0	0	0		0	0	0	0	0		0.000162923	0	1.22295e-05
k__Bacteria;p__unidentified;c__unidentified;o__unidentified;f__unidentified;g__unidentified;s__uncultured bacterium SRF2	0	0	0	0	0		0	0	0	0	0		0.000269793	0	0
k__Bacteria;p__unidentified;c__unidentified;o__unidentified;f__unidentified;g__unidentified;s__uncultured bacterium Contig1500	0	1.74166e-05	0	8.43647e-05	0		0	0	0	0	0		0.000297819	0	2.73941e-05
k__Bacteria;p__Tenericutes;c__unidentified;o__unidentified;f__unidentified;g__unidentified;s__Tenericutes bacterium MZ-XQ	0	3.48331e-05	0	8.43647e-05	0		0	0	0	0	0		0.000147211	0	0
k__Bacteria;p__Proteobacteria;c__Gammaproteobacteria;o__Thiotrichales;f__Piscirickettsiaceae;g__Thiomicrospira;s__Thiomicrospira aerophila	7.20418e-05	1.75907e-05	4.50009e-05	0	0		0	6.00375e-05	0	0	0		2.34972e-05	8.69953e-05	0
k__Bacteria;p__Bacteroidetes;c__Bacteroidia;o__Bacteroidales;f__Prevotellaceae;g__Alloprevotella;s__Alloprevotella rava	0	3.22206e-05	0	0	9.21509e-05		0	0	0	0	0		2.09493e-05	0	5.17309e-05
k__Bacteria;p__Proteobacteria;c__Alphaproteobacteria;o__Rhizobiales;f__Rhizobiaceae;g__Sinorhizobium;s__Sinorhizobium fredii	0	2.61248e-05	0	0	0		0	0	0	0	0		2.1657e-05	0	2.42756e-05
k__Bacteria;p__Firmicutes;c__Bacilli;o__Bacillales;f__Bacillaceae;g__Bacillus;s__Bacillus endophyticus	0	1.8984e-05	4.50009e-05	0	3.13192e-05		0	0	0	0	0		0	0	4.24364e-05
k__Bacteria;p__Proteobacteria;c__Gammaproteobacteria;o__Xanthomonadales;f__Xanthomonadaceae;g__Xanthomonas;s__Xanthomonas citri	0	0.000120697	0	0	0		0	0	0	0	0		0.000113806	8.69953e-05	8.67073e-05
k__Bacteria;p__Proteobacteria;c__Gammaproteobacteria;o__Enterobacterales;f__Enterobacteriaceae;g__Candidatus Hamiltonella;s__Candidatus Hamiltonella defensa	0	0	0.000157953	0	0		0	6.00375e-05	0	7.66091e-05	0		2.56204e-05	0	0
k__Bacteria;p__Actinobacteria;c__Actinobacteria;o__Streptomycetales;f__Streptomycetaceae;g__Streptomyces;s__Streptomyces collinus	0.000109988	1.95065e-05	0	0	0		0	0	0	0	0		0	0	3.88287e-05
k__Bacteria;p__Firmicutes;c__Bacilli;o__Bacillales;f__Bacillaceae;g__Bacillus;s__Bacillus safensis	5.49938e-05	0	0	0.000100394	0.000110822		0	6.00375e-05	0	0	0		6.95006e-05	0	5.69284e-05
k__Bacteria;p__Proteobacteria;c__Alphaproteobacteria;o__Rhodobacterales;f__Rhodobacteraceae;g__Ketogulonicigenium;s__Ketogulonicigenium vulgare	0	0.000200639	4.50009e-05	0	0		0	0	0	7.66091e-05	0		0	0	0.000144736
k__Bacteria;p__Proteobacteria;c__Betaproteobacteria;o__Burkholderiales;f__Alcaligenaceae;g__Bordetella;s__Bordetella bronchiseptica	0	7.9942e-05	0	0	3.01147e-05		0	0	0	0	0		9.72443e-05	0	0.000168829
k__Bacteria;p__Proteobacteria;c__Deltaproteobacteria;o__Myxococcales;f__Vulgatibacteraceae;g__Vulgatibacter;s__Vulgatibacter incomptus	0	9.66619e-05	0	0	0		0	0	0	0	0		0.000226337	0	4.21307e-05
k__Bacteria;p__Proteobacteria;c__Betaproteobacteria;o__Burkholderiales;f__Alcaligenaceae;g__Bordetella;s__Bordetella sp. H567	0	0.000117562	6.30012e-05	0	0		0	0	0	0	0		0.000122723	8.69953e-05	0
k__Bacteria;p__Firmicutes;c__Bacilli;o__Bacillales;f__Bacillaceae;g__Virgibacillus;s__Virgibacillus halodenitrificans	0	0	0	0	0		0	6.00375e-05	0	0	0		0	0	1.08843e-05
k__Bacteria;p__Firmicutes;c__Bacilli;o__Lactobacillales;f__Lactobacillaceae;g__Lactobacillus;s__Lactobacillus ginsenosidimutans	0.000126486	1.74166e-05	0	0	0		0	9.18573e-05	0	0	0		0	0	0
k__Bacteria;p__Proteobacteria;c__Alphaproteobacteria;o__Rhizobiales;f__unidentified;g__Candidatus Tokpelaia;s__Candidatus Tokpelaia hoelldoblerii	5.49938e-05	1.74166e-05	0	0	0		0	0	0	0	0		2.61866e-05	0.000175731	4.60442e-05
k__Bacteria;p__Actinobacteria;c__Actinobacteria;o__Candidatus Nanopelagicales;f__Candidatus Nanopelagicaceae;g__Candidatus Nanopelagicus;s__Candidatus Nanopelagicus abundans	0	0	0	0	0		0	0	0	0	0		0	0	0
k__Bacteria;p__Bacteroidetes;c__Flavobacteriia;o__Flavobacteriales;f__Flavobacteriaceae;g__Gramella;s__Gramella sp. SH35	0	9.19594e-05	0	0	0		0	0	0	0	0		5.81767e-05	0	8.96424e-05
k__Bacteria;p__Bacteroidetes;c__Flavobacteriia;o__Flavobacteriales;f__Flavobacteriaceae;g__Gramella;s__Unclassified_Gramella	0	9.09144e-05	0	0	0		0	0	0	0	0		8.11077e-05	0	6.11476e-06
k__Bacteria;p__Proteobacteria;c__Alphaproteobacteria;o__Rhodobacterales;f__Rhodobacteraceae;g__Labrenzia;s__Labrenzia sp. VG12	0	3.37881e-05	4.50009e-05	8.43647e-05	0		0	0	8.51873e-05	0	0		4.26063e-05	0	6.99529e-05
k__Bacteria;p__Proteobacteria;c__Betaproteobacteria;o__Nitrosomonadales;f__Nitrosomonadaceae;g__Nitrosomonas;s__Nitrosomonas ureae	0	1.74166e-05	0	0	3.01147e-05		0	0	0	0	0		0	0	5.71119e-05
k__Bacteria;p__Proteobacteria;c__Deltaproteobacteria;o__Syntrophobacterales;f__Syntrophaceae;g__Syntrophus;s__Syntrophus aciditrophicus	0	0	0	0	0		0	6.00375e-05	0	0	0		0	0	2.72718e-05
k__Bacteria;p__Proteobacteria;c__Gammaproteobacteria;o__Oceanospirillales;f__Kangiellaceae;g__Kangiella;s__Kangiella sediminilitoris	7.58914e-05	2.38607e-05	7.47014e-05	0	0		0	0	0	7.66091e-05	0		2.42049e-05	8.69953e-05	0
k__Bacteria;p__Proteobacteria;c__Betaproteobacteria;o__Burkholderiales;f__Burkholderiaceae;g__Cupriavidus;s__Cupriavidus necator	0	0.000102584	4.50009e-05	0	3.37284e-05		0	0	0	0	0		5.53457e-05	0	9.0315e-05
k__Bacteria;p__Proteobacteria;c__Gammaproteobacteria;o__Pseudomonadales;f__Pseudomonadaceae;g__Pseudomonas;s__Pseudomonas protegens	0	5.4688e-05	0	0	0		0	0	0	0	0		1.41549e-05	0	6.57948e-05
k__Bacteria;p__Proteobacteria;c__Gammaproteobacteria;o__Orbales;f__Orbaceae;g__Frischella;s__Frischella perrara	0	5.5733e-05	0	0	0		0	6.00375e-05	0	0	0		3.35472e-05	0	6.11476e-06
k__Bacteria;p__Proteobacteria;c__Gammaproteobacteria;o__Chromatiales;f__Chromatiaceae;g__Allochromatium;s__Allochromatium vinosum	0	3.48331e-05	0	0	0		6.40893e-05	0	0	0	0		4.94007e-05	0	0.000161124
k__Bacteria;p__Firmicutes;c__Bacilli;o__Bacillales;f__Paenibacillaceae;g__Paenibacillus;s__Paenibacillus donghaensis	0	0	0	0	0		6.40893e-05	6.24389e-05	0	0	0		6.92175e-05	0	2.66604e-05
k__Bacteria;p__Fusobacteria;c__Fusobacteriia;o__Fusobacteriales;f__Unclassified_Fusobacteriales;g__Unclassified_Fusobacteriales;s__Unclassified_Fusobacteriales	0	3.48331e-05	0	0	3.01147e-05		0	0	0	0	0		1.41549e-05	0	5.05079e-05
k__Bacteria;p__Proteobacteria;c__Betaproteobacteria;o__Neisseriales;f__Chromobacteriaceae;g__Chromobacterium;s__Chromobacterium vaccinii	0	0.000198026	0	0	0		0	0	0	0	0.000129799		6.19985e-05	0	0.000117893
k__Bacteria;p__Planctomycetes;c__Phycisphaerae;o__unidentified;f__unidentified;g__unidentified;s__Phycisphaerae bacterium L21-RPul-D3	0	2.24674e-05	0	0	0		0	0	0	0	0		4.75605e-05	0	3.29586e-05
k__Archaea;p__Euryarchaeota;c__Thermoplasmata;o__Thermoplasmatales;f__unidentified;g__unidentified;s__Thermoplasmatales archaeon BRNA1	0	7.50653e-05	0	0	3.01147e-05		0	0	0	0	0		8.13908e-05	0	1.73659e-05
k__Bacteria;p__Bacteroidetes;c__unidentified;o__Bacteroidetes Order II. Incertae sedis;f__Rhodothermaceae;g__Salinibacter;s__Salinibacter ruber	0	0.000247663	0	0	0		0	0	0	0	6.48997e-05		0.000142823	0	3.32032e-05
k__Bacteria;p__Proteobacteria;c__Epsilonproteobacteria;o__Campylobacterales;f__Campylobacteraceae;g__Sulfurospirillum;s__Sulfurospirillum multivorans	0	5.17272e-05	0	0	6.80591e-05		0.00012177	0	0	0	0		0	0	6.11476e-06
k__Bacteria;p__Proteobacteria;c__Gammaproteobacteria;o__Chromatiales;f__Chromatiaceae;g__Rheinheimera;s__Rheinheimera sp. F8	7.36916e-05	0.000114078	0	0	3.64387e-05		0	6.12382e-05	0	0	0		4.48711e-05	0	4.69614e-05
k__Bacteria;p__Firmicutes;c__Bacilli;o__Lactobacillales;f__Lactobacillaceae;g__Lactobacillus;s__Lactobacillus pentosus	5.49938e-05	4.28447e-05	4.99509e-05	0	0		0	6.00375e-05	0	7.66091e-05	0		1.41549e-05	0	1.94449e-05
k__Bacteria;p__Proteobacteria;c__Gammaproteobacteria;o__Pseudomonadales;f__Pseudomonadaceae;g__Pseudomonas;s__Pseudomonas psychrotolerans	0	1.91582e-05	8.55016e-05	0	0		0	0	0	0	0		0.000269227	8.69953e-05	8.09594e-05
k__Bacteria;p__Proteobacteria;c__Gammaproteobacteria;o__Enterobacterales;f__Enterobacteriaceae;g__Enterobacter;s__Enterobacter sp. SA187	0.000121536	0	7.15514e-05	0	0		0	0	0	0	0		6.85098e-05	0.000171381	2.31749e-05
k__Bacteria;p__Actinobacteria;c__Actinobacteria;o__Propionibacteriales;f__Propionibacteriaceae;g__Cutibacterium;s__Cutibacterium granulosum	0	0.000153788	0	0	6.02293e-05		0	0	0	0	0		5.66197e-05	0	0.000106275
k__Bacteria;p__Proteobacteria;c__Alphaproteobacteria;o__Rhizobiales;f__Rhizobiaceae;g__Liberibacter;s__Candidatus Liberibacter africanus	0	0	0	0	0		0	0	0	0	0		0	0	6.11476e-06
k__Bacteria;p__Proteobacteria;c__Alphaproteobacteria;o__Rhizobiales;f__Phyllobacteriaceae;g__Mesorhizobium;s__Unclassified_Mesorhizobium	0	2.2119e-05	0	0	0		0	0.000180112	0	0	0		0.000143531	0	5.03856e-05
k__Bacteria;p__Actinobacteria;c__Actinobacteria;o__Corynebacteriales;f__Gordoniaceae;g__Gordonia;s__Gordonia phthalatica	0	9.23077e-05	0	0	0		6.66529e-05	0	0	0	0		2.03831e-05	0	7.72294e-05
k__Bacteria;p__Proteobacteria;c__Alphaproteobacteria;o__Rhodobacterales;f__Rhodobacteraceae;g__Dinoroseobacter;s__Dinoroseobacter shibae	0	0	0	0	0		0	0	0	0	0		0	0	0.000206557
k__Viruses;p__unidentified;c__unidentified;o__Caudovirales;f__Siphoviridae;g__unidentified;s__Moraxella phage Mcat3	9.18396e-05	0	0	0	0		0	0	0	0	0		1.41549e-05	0	0
k__Bacteria;p__Proteobacteria;c__Betaproteobacteria;o__Burkholderiales;f__Alcaligenaceae;g__Achromobacter;s__Achromobacter xylosoxidans	0	8.55153e-05	0	0	0		0	0	0	0	6.68467e-05		6.10077e-05	0	0.000224717
k__Bacteria;p__Proteobacteria;c__Deltaproteobacteria;o__Desulfuromonadales;f__Geobacteraceae;g__Geoalkalibacter;s__Geoalkalibacter subterraneus	0	0	0	8.43647e-05	3.01147e-05		0	6.00375e-05	0	0	0		3.99169e-05	0	8.79914e-05
k__Bacteria;p__Firmicutes;c__Bacilli;o__Lactobacillales;f__Lactobacillaceae;g__Lactobacillus;s__Lactobacillus amylovorus	0	0	0	0	0		0	0	0	0	0		0	0	0
k__Bacteria;p__Proteobacteria;c__Alphaproteobacteria;o__Rhodobacterales;f__Rhodobacteraceae;g__Ruegeria;s__Ruegeria pomeroyi	0	0	0	0	0		0	0	0	0	0		0	0	0.000194144
k__Bacteria;p__Actinobacteria;c__Actinobacteria;o__Propionibacteriales;f__Propionibacteriaceae;g__Propionibacterium;s__Unclassified_Propionibacterium	0	0	0	8.43647e-05	0		0	0	0	0	0		1.41549e-05	0	5.64392e-05
k__Bacteria;p__unidentified;c__unidentified;o__unidentified;f__unidentified;g__unidentified;s__uncultured bacterium Csd4	0	0	0	0	6.565e-05		0.000133306	0	0	0	0		8.08246e-05	0	2.22577e-05
k__Bacteria;p__Proteobacteria;c__Deltaproteobacteria;o__Desulfuromonadales;f__Geobacteraceae;g__Geobacter;s__Geobacter uraniireducens	0	1.74166e-05	0	0	0		0	0	0	0	0		0.000270642	0	7.46001e-05
k__Bacteria;p__Bacteroidetes;c__Sphingobacteriia;o__Sphingobacteriales;f__Sphingobacteriaceae;g__Mucilaginibacter;s__Mucilaginibacter gotjawali	0	8.39478e-05	0	0	0		6.40893e-05	0	0	0	0		0.000105596	0	5.51551e-05
k__Bacteria;p__Proteobacteria;c__Betaproteobacteria;o__Neisseriales;f__Chromobacteriaceae;g__Pseudogulbenkiania;s__Pseudogulbenkiania sp. NH8B	0	8.60378e-05	4.50009e-05	0	0		0	0	0	0	0		3.08577e-05	0	0.000146877
k__Bacteria;p__Firmicutes;c__Bacilli;o__Bacillales;f__Listeriaceae;g__Listeria;s__Unclassified_Listeria	0	8.13353e-05	0	8.43647e-05	0		0	6.00375e-05	0	0	0		0	0	3.24694e-05
k__Bacteria;p__Spirochaetes;c__Spirochaetia;o__Brachyspirales;f__Brachyspiraceae;g__Brachyspira;s__Unclassified_Brachyspira	0	3.44848e-05	4.50009e-05	0	0		0	0	0	0	0		2.83098e-05	0	0
k__Bacteria;p__Proteobacteria;c__Gammaproteobacteria;o__Pasteurellales;f__Pasteurellaceae;g__Mannheimia;s__Mannheimia glucosida	5.49938e-05	0	5.4001e-05	0	0		0	0	0	0	0		0	0	0
k__Bacteria;p__Cyanobacteria;c__unidentified;o__Chroococcales;f__Chroococcaceae;g__Chondrocystis;s__Chondrocystis sp. NIES-4102	5.55437e-05	1.74166e-05	0	0	0		0	0	0	0	0		0	8.69953e-05	1.41251e-05
k__Bacteria;p__Actinobacteria;c__Actinobacteria;o__Streptosporangiales;f__Streptosporangiaceae;g__Streptosporangium;s__Streptosporangium roseum	0	4.31931e-05	9.00017e-05	0	3.01147e-05		0	6.00375e-05	0	0	0		7.30394e-05	0	0.000177083
k__Bacteria;p__Proteobacteria;c__Alphaproteobacteria;o__Rhodobacterales;f__Rhodobacteraceae;g__Rhodobacter;s__Rhodobacter blasticus	0	2.59507e-05	0	0	0		0	0	0	0	0		1.41549e-05	0	0.000273146
k__Bacteria;p__Firmicutes;c__Bacilli;o__Bacillales;f__Staphylococcaceae;g__Macrococcus;s__Unclassified_Macrococcus	6.10431e-05	1.74166e-05	0	8.43647e-05	4.00525e-05		0	0	0	0	0		2.47711e-05	0	5.96801e-05
k__Bacteria;p__Proteobacteria;c__Gammaproteobacteria;o__Xanthomonadales;f__Xanthomonadaceae;g__Pseudoxanthomonas;s__Pseudoxanthomonas spadix	0	8.63861e-05	0	0	0		0	0	0	0	0		0.000184014	0	3.71777e-05
k__Bacteria;p__Gemmatimonadetes;c__Gemmatimonadetes;o__Gemmatimonadales;f__Gemmatimonadaceae;g__Gemmatirosa;s__Gemmatirosa kalamazoonesis	0	0.000201335	0	0	0		0	0	0	0	0		0.000201991	0	4.37205e-05
k__Bacteria;p__Firmicutes;c__Bacilli;o__Bacillales;f__Bacillaceae;g__Bacillus;s__Bacillus cellulosilyticus	5.66436e-05	4.66764e-05	0	0	0		6.40893e-05	0	0	0	0		6.42633e-05	0	6.74458e-05
k__Bacteria;p__unidentified;c__unidentified;o__unidentified;f__unidentified;g__unidentified;s__uncultured bacterium Contig17	0	9.10886e-05	0	0	0		0	0	0	0	0		0.00028961	0	0
k__Bacteria;p__Proteobacteria;c__Betaproteobacteria;o__Burkholderiales;f__Burkholderiaceae;g__Burkholderia;s__Burkholderia metallica	0	1.74166e-05	0	0	0		0	0	0	0	0		0	0	2.8189e-05
k__Bacteria;p__Proteobacteria;c__Gammaproteobacteria;o__Enterobacterales;f__Enterobacteriaceae;g__Candidatus Blochmannia;s__Unclassified_Candidatus Blochmannia	5.66436e-05	3.50073e-05	0	0	0		0	0	0	0	0		1.41549e-05	8.69953e-05	0
k__Bacteria;p__Actinobacteria;c__Actinobacteria;o__Pseudonocardiales;f__Pseudonocardiaceae;g__Pseudonocardia;s__Pseudonocardia sp. HH130629-09	0	0	0	8.43647e-05	0.000140033		0	0	0	0	0		0	0	0.000114713
k__Bacteria;p__Proteobacteria;c__Gammaproteobacteria;o__Pseudomonadales;f__Pseudomonadaceae;g__Pseudomonas;s__Pseudomonas alcaligenes	0	0.000169115	0	0	0		0	0	0	0	0		0	0	6.04138e-05
k__Bacteria;p__Bacteroidetes;c__Flavobacteriia;o__Flavobacteriales;f__Flavobacteriaceae;g__Polaribacter;s__Polaribacter sp. BM10	0	7.31495e-05	0	0	0		0	0	8.51873e-05	0	0		0	8.69953e-05	1.29633e-05
k__Bacteria;p__Bacteroidetes;c__Bacteroidia;o__Bacteroidales;f__Prevotellaceae;g__Prevotella;s__Prevotella bivia	0	1.74166e-05	4.50009e-05	0	0		0	6.00375e-05	0	0	0		0	8.69953e-05	0
k__Bacteria;p__Proteobacteria;c__Betaproteobacteria;o__Burkholderiales;f__Comamonadaceae;g__Limnohabitans;s__Limnohabitans sp. 63ED37-2	0	0	0	8.43647e-05	0		0	0	0	0	0		1.41549e-05	0	0.000101383
k__Bacteria;p__Proteobacteria;c__Gammaproteobacteria;o__Pasteurellales;f__Pasteurellaceae;g__Haemophilus;s__Haemophilus sp. oral taxon 036	0	1.74166e-05	0	0	0		0	0	0	0	0		2.90176e-05	0	3.82784e-05
k__Bacteria;p__Actinobacteria;c__Actinobacteria;o__Micrococcales;f__Microbacteriaceae;g__Microbacterium;s__Microbacterium foliorum	0	0	0	0	3.01147e-05		0	0	8.51873e-05	0	0		1.95338e-05	0	3.07572e-05
k__Bacteria;p__Proteobacteria;c__Deltaproteobacteria;o__Myxococcales;f__Unclassified_Cystobacterineae;g__Unclassified_Cystobacterineae;s__Unclassified_Cystobacterineae	0	0.000116865	0	8.43647e-05	3.01147e-05		0	0	0	0	0		0.000163206	0	4.42097e-05
k__Bacteria;p__Proteobacteria;c__Gammaproteobacteria;o__Pseudomonadales;f__Pseudomonadaceae;g__Pseudomonas;s__Pseudomonas fragi	0	0	0	0	0		0	0	0	0	0		0	0	7.61899e-05
k__Bacteria;p__Proteobacteria;c__Gammaproteobacteria;o__Pseudomonadales;f__Pseudomonadaceae;g__Pseudomonas;s__Pseudomonas sp. S-6-2	0	0.000239129	4.50009e-05	0	0		0	0	0	0.000153218	0		5.66197e-05	0	2.74553e-05
k__Bacteria;p__Proteobacteria;c__Betaproteobacteria;o__Burkholderiales;f__Oxalobacteraceae;g__Collimonas;s__Collimonas pratensis	0	0	5.1751e-05	0	0		0	0	0	0	0		5.27978e-05	0	0.000129449
k__Viruses;p__unidentified;c__unidentified;o__Caudovirales;f__Siphoviridae;g__Phietavirus;s__Staphylococcus phage StB27	0	0	0	0	0		0	0	0.000365453	0	0		0	0.000155722	0
k__Bacteria;p__Actinobacteria;c__Actinobacteria;o__Corynebacteriales;f__Segniliparaceae;g__Segniliparus;s__Segniliparus rotundus	0	4.66764e-05	0	0	4.33651e-05		0	9.06566e-05	0	0	0		3.46795e-05	0	4.87958e-05
k__Bacteria;p__unidentified;c__unidentified;o__unidentified;f__unidentified;g__unidentified;s__uncultured bacterium EB4	0	1.74166e-05	9.00017e-05	0	3.01147e-05		0	0	0	0	0		1.41549e-05	0	0
k__Bacteria;p__Actinobacteria;c__Actinobacteria;o__Corynebacteriales;f__Corynebacteriaceae;g__Corynebacterium;s__Corynebacterium simulans	0	0	0	0	0.00014696		0	0	0	0	0		1.41549e-05	0	0.000167422
k__Bacteria;p__unidentified;c__unidentified;o__unidentified;f__unidentified;g__unidentified;s__uncultured bacterium Contig1468_n_1482_cl	0	0	0	0	3.01147e-05		0	0	0	0.000153218	0		0.000190384	0	1.42474e-05
k__Bacteria;p__Bacteroidetes;c__Cytophagia;o__Cytophagales;f__Cytophagaceae;g__Cytophaga;s__Cytophaga hutchinsonii	0	5.60813e-05	0	0	0		0	0	0	0	0		0	0.000204439	9.17214e-06
k__Bacteria;p__Proteobacteria;c__Alphaproteobacteria;o__Rhodobacterales;f__Rhodobacteraceae;g__Pannonibacter;s__Pannonibacter phragmitetus	0	3.37881e-05	0	0	0		0	9.72607e-05	0	0	0		9.15823e-05	0	0.000108537
k__Bacteria;p__unidentified;c__unidentified;o__unidentified;f__unidentified;g__unidentified;s__uncultured bacterium fosmid pJB17E7_contig I	0	0.000327083	0	0	0		0	0	8.94467e-05	0	0		8.09661e-05	0	1.22295e-05
k__Bacteria;p__Firmicutes;c__Bacilli;o__Lactobacillales;f__Lactobacillaceae;g__Lactobacillus;s__Lactobacillus curvatus	0	0	0	0	0		0	0	0	0	0		1.41549e-05	0	0
k__Bacteria;p__Actinobacteria;c__Actinobacteria;o__Frankiales;f__Frankiaceae;g__Frankia;s__Frankia inefficax	0	3.55298e-05	0	0	0.000159909		0	0	0	0	0		0.000149617	0	5.70507e-05
k__Bacteria;p__Firmicutes;c__Bacilli;o__Bacillales;f__Bacillaceae;g__Bacillus;s__Bacillus mycoides	0	1.74166e-05	0	0	0		0	0	0	0	0		2.83098e-05	0	0.000150362
k__Viruses;p__unidentified;c__unidentified;o__Caudovirales;f__Siphoviridae;g__unidentified;s__Erysipelothrix phage phi1605	0	0	0	0	0		0	0	0	0	0		1.45796e-05	0	7.15427e-05
k__Bacteria;p__Proteobacteria;c__Gammaproteobacteria;o__Enterobacterales;f__Morganellaceae;g__Xenorhabdus;s__Xenorhabdus bovienii	9.23895e-05	0	4.50009e-05	0	0		0	0	0	0	0		0.000104605	9.91747e-05	0
k__Bacteria;p__Actinobacteria;c__Actinobacteria;o__Micromonosporales;f__Micromonosporaceae;g__Verrucosispora;s__Verrucosispora maris	0	0	0	0	6.02293e-05		0	0	0	0	0		0	0	7.06866e-05
k__Bacteria;p__Actinobacteria;c__Actinobacteria;o__Streptomycetales;f__Streptomycetaceae;g__Streptomyces;s__Streptomyces parvulus	0	6.09579e-05	0	0	0		0	0	0	0	0		3.22732e-05	0	6.5856e-05
k__Bacteria;p__Bacteroidetes;c__Bacteroidia;o__Bacteroidales;f__Prevotellaceae;g__Prevotella;s__Prevotella sp. Sc00044	0	0	0	0	0		0	0	0	0	0		0.000151175	0.000136583	0
k__Bacteria;p__Bacteroidetes;c__Cytophagia;o__Cytophagales;f__Cytophagaceae;g__Emticicia;s__Emticicia oligotrophica	0	6.39188e-05	0	0	0		0	0	0	0	0		4.54373e-05	8.69953e-05	0.000104012
k__Bacteria;p__Proteobacteria;c__Betaproteobacteria;o__Neisseriales;f__Neisseriaceae;g__Neisseria;s__Neisseria mucosa	5.93933e-05	0	0	0	3.67399e-05		0	0	0	0	0		0	0	0.000117281
k__Bacteria;p__Firmicutes;c__Bacilli;o__Bacillales;f__Bacillaceae;g__Lysinibacillus;s__Lysinibacillus sp. YS11	0	6.07838e-05	9.00017e-05	0	0		0	0	0	0	0		3.53873e-05	0	1.57149e-05
k__Bacteria;p__Proteobacteria;c__Betaproteobacteria;o__Rhodocyclales;f__Zoogloeaceae;g__Azoarcus;s__Unclassified_Azoarcus	0	6.56604e-05	0	0	0		0	0	0	0	0		1.41549e-05	0	0.000259388
k__Bacteria;p__Cyanobacteria;c__unidentified;o__Nostocales;f__Aphanizomenonaceae;g__Anabaenopsis;s__Anabaenopsis circularis	0	0	9.67518e-05	0	0		0	0	0	0.000153218	0		0	0	0
k__Bacteria;p__Firmicutes;c__Bacilli;o__Bacillales;f__Staphylococcaceae;g__Staphylococcus;s__Staphylococcus felis	0	0	0	0.000168729	4.45697e-05		0	0	0	0	0		0	0	6.12088e-05
k__Bacteria;p__unidentified;c__unidentified;o__unidentified;f__unidentified;g__unidentified;s__uncultured bacterium gwb2_scaffold_12	0.000101738	0	7.11014e-05	0	0		0	0	0	0	0		7.94091e-05	8.87352e-05	6.11476e-06
k__Bacteria;p__Bacteroidetes;c__Flavobacteriia;o__Flavobacteriales;f__Flavobacteriaceae;g__Cellulophaga;s__Cellulophaga algicola	6.70924e-05	3.48331e-05	4.99509e-05	8.43647e-05	3.01147e-05		0	0	0	0	0		0	0	2.1524e-05
k__Bacteria;p__Proteobacteria;c__Betaproteobacteria;o__Burkholderiales;f__Burkholderiaceae;g__Ralstonia;s__Unclassified_Ralstonia	0	0.000173121	0	0	0		0	0	0	0	0		0.000115504	0	0.000156477
k__Bacteria;p__Proteobacteria;c__Gammaproteobacteria;o__Enterobacterales;f__Hafniaceae;g__Edwardsiella;s__Edwardsiella tarda	0	9.31786e-05	4.50009e-05	0	9.0344e-05		0	0	0	0	0		0.000176087	0	2.57431e-05
k__Bacteria;p__Proteobacteria;c__Gammaproteobacteria;o__Vibrionales;f__Vibrionaceae;g__Aliivibrio;s__Aliivibrio wodanis	0	1.8984e-05	0	0	0		0	6.00375e-05	0	0	0		4.09077e-05	0	0
k__Bacteria;p__Deinococcus-Thermus;c__Deinococci;o__Thermales;f__Thermaceae;g__Meiothermus;s__Meiothermus ruber	0	0	0	8.43647e-05	6.02293e-05		0	0	0	0	0		1.41549e-05	0	4.16415e-05
k__Bacteria;p__Bacteroidetes;c__Flavobacteriia;o__Flavobacteriales;f__Blattabacteriaceae;g__Blattabacterium;s__Blattabacterium cuenoti	0	3.91872e-05	6.93013e-05	0	0		0	0	0	0	0		9.97922e-05	0	3.50987e-05
k__Bacteria;p__Proteobacteria;c__Betaproteobacteria;o__Rhodocyclales;f__Zoogloeaceae;g__Azoarcus;s__Azoarcus sp. BH72	0	1.74166e-05	0	0	0		0	0	0	7.66091e-05	6.48997e-05		0	0	0.000128349
k__Bacteria;p__Proteobacteria;c__Alphaproteobacteria;o__Sphingomonadales;f__Sphingomonadaceae;g__Sphingobium;s__Unclassified_Sphingobium	0.000109988	5.22497e-05	0	0	0		6.40893e-05	0	0	0	0		8.73358e-05	0	0
k__Bacteria;p__Proteobacteria;c__Gammaproteobacteria;o__Enterobacterales;f__Enterobacteriaceae;g__Cronobacter;s__Cronobacter condimenti	0	0	0	8.43647e-05	3.01147e-05		0	0	0	0	0		1.41549e-05	8.69953e-05	8.43837e-06
k__Bacteria;p__unidentified;c__unidentified;o__unidentified;f__unidentified;g__unidentified;s__uncultured bacterium Lq_007_G03	0	5.01597e-05	0	0	0		0	0	0	0	0		0.000241624	0	0
k__Bacteria;p__Proteobacteria;c__Deltaproteobacteria;o__Desulfobacterales;f__Desulfobacteraceae;g__Desulfococcus;s__Desulfococcus multivorans	0	5.29463e-05	0	0	3.01147e-05		0	0	0	0	0		6.49711e-05	0	8.24881e-05
k__Bacteria;p__Actinobacteria;c__Rubrobacteria;o__Rubrobacterales;f__Rubrobacteraceae;g__Rubrobacter;s__Rubrobacter xylanophilus	0	0	0	0	0		0	0	0	0	0		0.000190101	0	8.56067e-05
k__Bacteria;p__Proteobacteria;c__Deltaproteobacteria;o__Desulfovibrionales;f__Desulfovibrionaceae;g__Desulfovibrio;s__Desulfovibrio alaskensis	0	0.000139507	0	0	0		0	0	0	0	0		0.000110833	0	7.47835e-05
k__Bacteria;p__Actinobacteria;c__Actinobacteria;o__Frankiales;f__Frankiaceae;g__Jatrophihabitans;s__Jatrophihabitans sp. GAS493	5.49938e-05	0	0	8.43647e-05	0		0	0	0	0	0		1.98169e-05	0	1.72436e-05
k__Bacteria;p__Proteobacteria;c__Gammaproteobacteria;o__Vibrionales;f__Vibrionaceae;g__Vibrio;s__Vibrio harveyi	0	1.74166e-05	0	0	0		0	0	0	0	0		2.12324e-05	0	0
k__Bacteria;p__Proteobacteria;c__Gammaproteobacteria;o__Alteromonadales;f__Pseudoalteromonadaceae;g__Pseudoalteromonas;s__Pseudoalteromonas rubra	0	5.31205e-05	0	0	0		0	0	0	0	0		5.29394e-05	8.69953e-05	0
k__Bacteria;p__Proteobacteria;c__Betaproteobacteria;o__Nitrosomonadales;f__Methylophilaceae;g__Candidatus Methylopumilus;s__Candidatus Methylopumilus turicensis	5.88433e-05	0	0	0	0		0	6.00375e-05	0	0	0		0	0	1.22295e-05
k__Eukaryota;p__Apicomplexa;c__Aconoidasida;o__Haemosporida;f__Plasmodiidae;g__Plasmodium;s__Plasmodium relictum	0	0	0	0	0		0	0	0	0	0		0.000262432	0	0
k__Bacteria;p__Proteobacteria;c__Gammaproteobacteria;o__Alteromonadales;f__Alteromonadaceae;g__Marinobacter;s__Marinobacter hydrocarbonoclasticus	0	0	0	0	0		0	0	0	0	0		8.59203e-05	0	1.29633e-05
k__Archaea;p__Euryarchaeota;c__Halobacteria;o__Natrialbales;f__Natrialbaceae;g__Halopiger;s__Halopiger xanaduensis	0	3.74456e-05	0	0	0		0	0	0	0	0		5.35056e-05	0	1.26576e-05
k__Bacteria;p__Proteobacteria;c__Betaproteobacteria;o__Burkholderiales;f__Oxalobacteraceae;g__Janthinobacterium;s__Janthinobacterium sp. 1_2014MBL_MicDiv	0	0.000100494	0	0	0		0	0	8.51873e-05	0	0		8.93175e-05	0	2.08513e-05
k__Bacteria;p__Proteobacteria;c__Betaproteobacteria;o__Burkholderiales;f__Alcaligenaceae;g__Bordetella;s__Bordetella petrii	0	0.000112859	0	0	0		0	0.000180112	0	0	0		9.34225e-05	0	6.42661e-05
k__Bacteria;p__Bacteroidetes;c__Flavobacteriia;o__Flavobacteriales;f__Flavobacteriaceae;g__Capnocytophaga;s__Capnocytophaga cynodegmi	0	3.39623e-05	0	0	0		0	0.000120075	0	0.000153218	0		8.94591e-05	0	8.13263e-06
k__Bacteria;p__Bacteroidetes;c__Flavobacteriia;o__Flavobacteriales;f__Flavobacteriaceae;g__Psychroflexus;s__Psychroflexus torquis	0	0	0.000110702	0	0		0	0	0	0	0		4.06246e-05	0	0
k__Bacteria;p__Tenericutes;c__Mollicutes;o__Entomoplasmatales;f__Entomoplasmataceae;g__Mesoplasma;s__Mesoplasma lactucae	0	3.48331e-05	0	0	0		0	0	0	0	0		0	0	0
k__Bacteria;p__Proteobacteria;c__Gammaproteobacteria;o__Alteromonadales;f__Alteromonadaceae;g__Glaciecola;s__Glaciecola sp. 4H-3-7+YE-5	5.71935e-05	3.08273e-05	4.68009e-05	0	0		0	0	0	0	0		0.000115929	8.69953e-05	0
k__Bacteria;p__Proteobacteria;c__Oligoflexia;o__Bdellovibrionales;f__Bdellovibrionaceae;g__Bdellovibrio;s__Bdellovibrio bacteriovorus	0.000148483	0	0	0	0		0	0	0	0	0		0.00012881	0	0
k__Bacteria;p__Actinobacteria;c__Actinobacteria;o__Pseudonocardiales;f__Pseudonocardiaceae;g__Amycolatopsis;s__Amycolatopsis orientalis	5.49938e-05	3.53556e-05	4.50009e-05	0	0		0	0	0	0	0		6.38387e-05	0	7.27045e-05
k__Bacteria;p__Proteobacteria;c__Deltaproteobacteria;o__Desulfuromonadales;f__Geobacteraceae;g__Geobacter;s__Geobacter metallireducens	0	0	0	0	0		0	6.00375e-05	0	7.66091e-05	0		0	0	6.96471e-05
k__Bacteria;p__Firmicutes;c__Bacilli;o__Bacillales;f__Planococcaceae;g__Planococcus;s__Planococcus sp. PAMC 21323	0	2.50798e-05	0	0.000215974	0		0	0	0	7.66091e-05	0		0	8.69953e-05	2.04233e-05
k__Bacteria;p__Actinobacteria;c__Actinobacteria;o__Streptomycetales;f__Streptomycetaceae;g__Kitasatospora;s__Kitasatospora setae	0	0.000108505	0	8.43647e-05	6.02293e-05		0	6.00375e-05	0	0	0		3.4538e-05	0	5.61335e-05
k__Bacteria;p__Chloroflexi;c__Dehalococcoidia;o__unidentified;f__unidentified;g__Dehalogenimonas;s__Dehalogenimonas sp. WBC-2	0	0	0	0.000129078	0		0	0.000120075	0	0	0		0.00017085	0	0
k__Bacteria;p__Actinobacteria;c__Actinobacteria;o__Frankiales;f__Frankiaceae;g__Frankia;s__Frankia sp. EAN1pec	0	0	0	0.000184759	0		0	0	0	0.000153218	0		0	0	5.08748e-05
k__Bacteria;p__Proteobacteria;c__Alphaproteobacteria;o__Sphingomonadales;f__Sphingomonadaceae;g__Sphingopyxis;s__Sphingopyxis macrogoltabida	0	0	0	0	0		0	6.00375e-05	0	0	0.000109032		0	0	0
k__Bacteria;p__Proteobacteria;c__Alphaproteobacteria;o__Rhodobacterales;f__Rhodobacteraceae;g__Phaeobacter;s__Phaeobacter piscinae	5.49938e-05	0	4.50009e-05	0	0		0	0.000120075	0	0	0		6.80851e-05	0.000123533	5.16697e-05
k__Bacteria;p__Actinobacteria;c__Actinobacteria;o__Streptomycetales;f__Streptomycetaceae;g__Streptomyces;s__Streptomyces lydicus	0	5.22497e-05	0	0	0		0	0	8.51873e-05	0	0		7.02084e-05	0	5.50329e-05
k__Bacteria;p__Proteobacteria;c__Gammaproteobacteria;o__Alteromonadales;f__Pseudoalteromonadaceae;g__Pseudoalteromonas;s__Pseudoalteromonas phenolica	7.0392e-05	0	7.56014e-05	0	0		0	0	0	0	0		8.23816e-05	0.000217488	1.22295e-05
k__Bacteria;p__Firmicutes;c__Bacilli;o__Lactobacillales;f__Streptococcaceae;g__Streptococcus;s__Streptococcus sp. I-P16	0	0	0	0	0		0	0	0	0	0		0	0.000173991	6.11476e-06
k__Bacteria;p__Proteobacteria;c__Gammaproteobacteria;o__Enterobacterales;f__Enterobacteriaceae;g__Citrobacter;s__Citrobacter koseri	0	3.20465e-05	0	0	0		0	0	0.000170375	0	0		9.86598e-05	0	0
k__Bacteria;p__Nitrospirae;c__Nitrospira;o__Nitrospirales;f__Nitrospiraceae;g__Thermodesulfovibrio;s__Thermodesulfovibrio yellowstonii	0	0	0	0	0		0	0	0	0	0		3.62366e-05	0	0
k__Bacteria;p__Proteobacteria;c__Gammaproteobacteria;o__Acidiferrobacterales;f__Acidiferrobacteraceae;g__Sulfurifustis;s__Sulfurifustis variabilis	0	3.98839e-05	0	0	0		0	0	0	0	0		5.1807e-05	0	6.11476e-06
k__Bacteria;p__Proteobacteria;c__Gammaproteobacteria;o__Pseudomonadales;f__Pseudomonadaceae;g__Pseudomonas;s__Pseudomonas brassicacearum	9.12896e-05	0	7.20014e-05	0	0		0	6.00375e-05	0	0	0		9.76689e-05	0.000109614	2.56209e-05
k__Bacteria;p__Proteobacteria;c__Gammaproteobacteria;o__Pseudomonadales;f__Moraxellaceae;g__Acinetobacter;s__Acinetobacter calcoaceticus	7.64413e-05	2.3164e-05	0	0	0		0	0	0	0	0		3.18486e-05	0	0
k__Bacteria;p__Proteobacteria;c__Betaproteobacteria;o__unidentified;f__unidentified;g__Candidatus Kinetoplastibacterium;s__Candidatus Kinetoplastibacterium crithidii	0	5.52105e-05	6.12012e-05	0	0		0	0	0	0	0		0	0	4.42097e-05
k__Bacteria;p__Proteobacteria;c__Deltaproteobacteria;o__Desulfuromonadales;f__Geobacteraceae;g__Geobacter;s__Unclassified_Geobacter	0	9.75327e-05	0	0	3.01147e-05		0	0	0	0	0		0.000101491	0	3.85841e-05
k__Bacteria;p__unidentified;c__unidentified;o__unidentified;f__unidentified;g__unidentified;s__uncultured bacterium Contigcl_1792	0	1.74166e-05	0	0	0		0	8.22513e-05	0	0	0		0.000165188	0	2.92897e-05
k__Bacteria;p__Proteobacteria;c__Betaproteobacteria;o__Burkholderiales;f__Oxalobacteraceae;g__Janthinobacterium;s__Janthinobacterium sp. B9-8	0.000139684	3.55298e-05	0	0	0		0	0	0	0	0		3.43964e-05	0	0
k__Bacteria;p__Proteobacteria;c__Gammaproteobacteria;o__Aeromonadales;f__Aeromonadaceae;g__Oceanisphaera;s__Oceanisphaera avium	0.000139134	0	5.3551e-05	0	0		0	0	0	0	0		5.43549e-05	0	2.5254e-05
k__Bacteria;p__Actinobacteria;c__Actinobacteria;o__Streptomycetales;f__Streptomycetaceae;g__Streptomyces;s__Streptomyces sp. PBH53	0	0	0	8.43647e-05	0		0	0	0	0	0		2.83098e-05	0	1.35136e-05
[truncated: 2,470 more rows]
