# Supplementary material for: Metagenomics Reveals That Intravenous Injection of Beta-Hydroxybutyric Acid (BHBA) Disturbs the Nasopharynx Microflora and Increases the Risk of Respiratory Diseases
Source: Front Microbiol. 2021 Feb 5;11:630280. doi: 10.3389/fmicb.2020.630280 (PMC7892611; doi:10.3389/fmicb.2020.630280)
Supplement: Supplementary Table 5 — Detailed relative abundance data at the phyla level of each sample. [file Table_5.xlsx]

## Sheet: Sheet1
Taxon	G1	G2	G3	G4	G5		GB1	GB2	GB3	GB4	GB5		Z1	Z2	Z3	AVE
k__Bacteria;p__Proteobacteria	0.603867	0.302093	0.288641	0.209827	0.438951	0.368676	0.507709	0.357754	0.457461	0.52643	0.627174	0.495306	0.248637	0.311956	0.430535	0.330376
k__Bacteria;p__Firmicutes	0.180992	0.145621	0.245052	0.373236	0.125918	0.214164	0.22324	0.240182	0.283855	0.277319	0.204034	0.245726	0.177744	0.39648	0.103916	0.226047
k__Bacteria;p__Bacteroidetes	0.0319376	0.25797	0.181626	0.0765221	0.112927	0.132197	0.0257761	0.0548706	0.0551511	0.0260142	0.0249702	0.0373564	0.24036	0.111981	0.163878	0.172073
k__Bacteria;p__Actinobacteria	0.114459	0.162121	0.115424	0.216179	0.257424	0.173122	0.0834738	0.248946	0.0692394	0.0643455	0.0220912	0.0976192	0.129673	0.0257497	0.239594	0.131672
k__Eukaryota;p__Unclassified_Eukaryota	0.0294178	0.0122574	0.0278218	0.0502645	0.0254686	0.029046	0.0385292	0.0390532	0.0489631	0.0559859	0.0702066	0.0505476	0.0129563	0.0605922	0.00570379	0.0264174
k__Bacteria;p__Unclassified_Bacteria	0.0217077	0.0333901	0.0275522	0.0369576	0.0197986	0.0278813	0.0261267	0.0309031	0.0340451	0.0330331	0.0361024	0.0320421	0.0500041	0.0481345	0.0208751	0.0396712
k__Bacteria;p__Fusobacteria	0.00662895	0.0484633	0.0974566	0.00836813	0.00830623	0.0338446	0.0874332	0.00782288	0.0206622	0.00421733	0.0032054	0.0246682	0.0109365	0.0051162	0.00474885	0.00693385
k__Bacteria;p__unidentified	0.00494449	0.0241634	0.00568766	0.0126884	0.00558145	0.0106131	0.00224569	0.0105162	0.00752204	0.00478883	0.00422043	0.00585863	0.057438	0.0070849	0.0111271	0.0252167
k__Eukaryota;p__Apicomplexa	0.0021662	0.00113748	0.0025592	0.00394321	0.0019969	0.0023606	0.00298592	0.00302349	0.0148481	0.00448546	0.00542951	0.00615451	0.00454061	0.0117983	0.000467168	0.00560203
k__Bacteria;p__Tenericutes	0.000281018	0.00118868	0.00148278	0.00134899	0.00059627	0.000979548	0.000446703	0.000613583	0.0004319	0.000153218	6.48997e-05	0.000342061	0.00245262	0.00337716	0.00132042	0.0023834
k__Eukaryota;p__unidentified	0.000282118	0.000680813	0.000956268	0.00143504	0.000370711	0.000744991	0.000605003	0.000886153	0.00101288	0.000527071	0.000516602	0.000709541	0.0173122	0.00196609	0.000612699	0.00663032
k__Eukaryota;p__Ascomycota	0.000241423	0.000670015	0.000711464	0.00130343	0.000251759	0.000635619	0.000339033	0.000712044	0.000467678	0.000585294	0.000441967	0.000509203	0.00463899	0.0025942	0.000479703	0.00257096
k__Archaea;p__Euryarchaeota	0.000274969	0.000981249	0.000196654	0.00156159	0.000387576	0.000680407	0.00017945	0.00133823	0.000218931	0.000229827	0.000119416	0.000417172	0.00543804	0.000916061	0.00775572	0.00470327
k__Bacteria;p__Fibrobacteres	0	0.000699623	0.000135003	0.000652983	0.000181893	0.0003339	0.000128179	0.000661613	0.000340749	0.000651177	0	0.000356344	0.0217339	0	0.00025364	0.00732917
k__Bacteria;p__Cyanobacteria	0.00061593	0.00114218	0.00153678	0.00187374	0.000358063	0.00110534	0.000135869	0.000318198	0.000369713	0.000542392	0	0.000273235	0.00266042	0.00435151	0.000988635	0.00266685
k__Bacteria;p__Deinococcus-Thermus	0.000129785	0.000706241	0.000135003	0.000214286	0.000150573	0.000267178	6.40893e-05	0.000346416	0	0	0.000194699	0.000121041	0.00115632	0.000521972	0.000705643	0.000794644
k__Viruses;p__unidentified	0.0012907	0.000226589	0.000473409	8.43647e-05	3.01147e-05	0.000421036	0	0.000135084	0.00359916	0.000100358	6.48997e-05	0.000779901	0.000559969	0.00302222	0.000373184	0.00131846
k__Bacteria;p__Spirochaetes	7.9741e-05	0.000934572	0.00052021	0.000253094	0.000403838	0.000438291	8.33161e-05	0.00033681	8.51873e-05	7.66091e-05	0	0.000116385	0.00139242	0.000335802	0.000840046	0.000856089
k__Bacteria;p__Chlorobi	0	0.000868041	0.000292956	0.000843647	4.18594e-05	0.000409301	0.000145483	0.000180112	0.000339045	7.66091e-05	6.48997e-05	0.00016123	0.000779087	0.00103002	0.000462826	0.000757313
k__Bacteria;p__Chloroflexi	5.49938e-05	0.000512395	0	0.000312993	0	0.000176076	6.40893e-05	0.000253958	0.000126929	0	0.000177825	0.00012456	0.00134939	0.000258376	0.00172724	0.00111167
k__Bacteria;p__Verrucomicrobia	0.000133635	0.00103872	0	8.43647e-05	0.000166233	0.000284591	6.40893e-05	0.000180112	0.000258969	0	0.000129799	0.000126594	0.00157459	8.69953e-05	0.000512845	0.000724811
k__Eukaryota;p__Basidiomycota	0	7.38462e-05	4.50009e-05	0.00020585	8.67302e-05	8.22854e-05	6.40893e-05	0	0.000170375	0	0.000253109	9.75146e-05	0.000729261	8.69953e-05	0.000246058	0.000354105
k__Eukaryota;p__Unclassified_Dikarya	5.49938e-05	2.24674e-05	0.000130052	0.00016198	6.02293e-05	8.59446e-05	9.74158e-05	6.00375e-05	0.000134596	0.000208377	0.000342671	0.000168619	0.000188543	0.000113094	4.70837e-05	0.00011624
k__Bacteria;p__Synergistetes	0	0.000245051	9.00017e-05	0	3.01147e-05	7.30335e-05	0	0.000180713	0	0	6.48997e-05	4.91225e-05	0.00105383	0	0.000226002	0.000426612
k__Bacteria;p__Thermotogae	0	0.000141248	0.000100802	0.000440384	0	0.000136487	0	0	0	0	0	0	0.000104746	0.000204439	0.000259144	0.000189443
k__Eukaryota;p__Chytridiomycota	0.000164981	5.22497e-05	9.00017e-05	0	3.01147e-05	6.74695e-05	6.40893e-05	8.28517e-05	0.000169523	0.000153218	6.48997e-05	0.000106916	9.15823e-05	0.000257506	1.72436e-05	0.000122111
k__Bacteria;p__Planctomycetes	0	0.00044987	6.70513e-05	0.000264905	0	0.000156365	0	0	0	0	0	0	0.000598187	0.000788178	0.000213772	0.000533379
k__Bacteria;p__Acidobacteria	0	0.000441858	0.000129152	0	0.000116544	0.000137511	0	0.000343414	0	7.66091e-05	0	8.40047e-05	0.000769037	0	0.000160574	0.00030987
k__Bacteria;p__Ignavibacteriae	0	8.51669e-05	0.000187654	0	3.34273e-05	6.12496e-05	0	0	0.000255562	0	6.48997e-05	6.40923e-05	2.03831e-05	0	0.000591053	0.000203812
k__Bacteria;p__Lentisphaerae	0	0.000464151	0	8.43647e-05	0	0.000109703	0	6.00375e-05	0	0	0	1.20075e-05	0.000741151	0	0.000119482	0.000286878
k__Bacteria;p__Nitrospirae	0	9.09144e-05	5.0851e-05	0	3.01147e-05	3.4376e-05	0	0	0	0	0	0	0.000192507	0	8.43226e-05	9.22765e-05
k__Bacteria;p__Thermodesulfobacteria	0	0.000100145	0.000135453	0.00033999	0	0.000115117	0	6.00375e-05	0	0	0	1.20075e-05	0.000133056	0.00037408	2.63546e-05	0.00017783
k__Bacteria;p__Candidatus Saccharibacteria	5.49938e-05	0.000163541	0	0	0	4.3707e-05	0	6.00375e-05	0	0	0	1.20075e-05	4.24648e-05	0	0.00040761	0.000150025
k__Eukaryota;p__Unclassified_Fungi	0	1.74166e-05	0	0	0.000142141	3.19115e-05	0	0	0	0	0	0	8.93175e-05	8.69953e-05	1.59595e-05	6.40908e-05
k__Eukaryota;p__Bacillariophyta	5.49938e-05	1.74166e-05	9.00017e-05	0.000257312	0	8.39449e-05	0	0	0	0	0	0	7.81351e-05	0.000536761	1.19238e-05	0.00020894
k__Archaea;p__Thaumarchaeota	0	1.74166e-05	0	0	0	3.48331e-06	0	0	0	0	0	0	0	0	2.48871e-05	8.29569e-06
k__Bacteria;p__Gemmatimonadetes	0	0.000254456	4.81509e-05	0	0	6.05214e-05	0	0	0	0	0	0	0.000310417	0	0.000160512	0.000156977
k__Viruses;p__Unclassified_Viruses	0	0	4.50009e-05	0	0	9.00017e-06	0	0	0.000271747	0	0	5.43495e-05	0.000120034	0.000103524	0.00011245	0.000112003
k__Bacteria;p__Aquificae	0	2.96081e-05	0.000136803	8.43647e-05	0	5.01551e-05	0	0	0	0	0	0	7.68612e-05	0	2.39087e-05	3.359e-05
k__Bacteria;p__Armatimonadetes	0	2.56023e-05	0	0	0	5.12047e-06	0	0	0	0	0	0	7.04915e-05	0	3.54045e-05	3.52987e-05
k__Bacteria;p__Calditrichaeota	0.000165531	1.77649e-05	0	0	0.000100583	5.67758e-05	0	0	0	0	0	0	0.000134189	0	8.48117e-05	7.30001e-05
k__Eukaryota;p__Microsporidia	0	0	0	0.00020585	0	4.117e-05	0	0	0	0	0	0	0.000236812	9.48249e-05	0	0.000110546
k__Bacteria;p__Chlamydiae	0	0	0.000184053	0	3.01147e-05	4.28336e-05	0	0	0	0	0	0	0.000132632	0	1.54092e-05	4.93469e-05
k__Eukaryota;p__Mucoromycota	0	0	0	0	0	0	0	0	0	0	0	0	0.00013801	0	0	4.60035e-05
k__Bacteria;p__Dictyoglomi	0	9.38752e-05	0	0	0	1.8775e-05	0	6.00375e-05	0	0	0	1.20075e-05	7.17654e-05	0	3.08795e-05	3.4215e-05
k__Bacteria;p__Deferribacteres	0	3.51814e-05	0.000117902	0	0	3.06167e-05	0	0	0	0	0	0	0.000152732	0	1.52258e-05	5.59858e-05
k__Bacteria;p__Kiritimatiellaeota	0	1.74166e-05	9.00017e-05	0	0	2.14837e-05	0	0	0	0	0	0	0.000137869	0	0	4.59563e-05
k__Bacteria;p__Candidatus Cloacimonetes	0	0	0	0	0	0	0	0	0	0	0	0	0	0	2.21354e-05	7.37848e-06
k__Bacteria;p__Candidatus Melainabacteria	0	6.87954e-05	0	0	0	1.37591e-05	0	0	0	0	0	0	2.77436e-05	0	1.74882e-05	1.50773e-05
k__Bacteria;p__Elusimicrobia	0	0	0	0	0	0	0	0	0	0	0	0	0.000110975	0	2.78222e-05	4.62656e-05
k__Bacteria;p__Candidatus Wolfebacteria	0	0	0	0	0	0	0	0	0	0	0	0	1.41549e-05	0	0	4.71831e-06
k__Archaea;p__Crenarchaeota	0	0	0	0	0	0	0	0	0	0	0	0	0	0	1.58984e-05	5.29946e-06
k__Bacteria;p__Chrysiogenetes	0	1.74166e-05	0	0	0	3.48331e-06	0	0	0	0	0	0	0	0	3.39981e-05	1.13327e-05
k__Archaea;p__unidentified	0	0	0	0	3.01147e-05	6.02293e-06	0	0	0	0	0	0	0	0	6.11476e-06	2.03825e-06
k__Eukaryota;p__Blastocladiomycota	0	0.000112859	0	0	0	2.25719e-05	0	0	0	0	0	0	4.30309e-05	0	1.10066e-05	1.80125e-05
k__Eukaryota;p__Euglenida	0	7.7852e-05	0	0	0	1.55704e-05	0	0	0	0	0	0	0	0	0	0
k__Archaea;p__Unclassified_Archaea	0	0	0	0	0	0	0	6.00375e-05	0	0	0	1.20075e-05	1.41549e-05	0	1.22907e-05	8.8152e-06
k__Bacteria;p__Candidatus Beckwithbacteria	0	0	0	0	0	0	0	0	0	0	0	0	3.87845e-05	0	1.68767e-05	1.85537e-05
k__Bacteria;p__candidate division NC10	0	0	0	0	0	0	0	0	0	0	0	0	0	0	0	0
k__Bacteria;p__Coprothermobacterota	0	0	0	0	0	0	0	0	0	0	0	0	0	0	2.83113e-05	9.43712e-06
k__Bacteria;p__Caldiserica	0	0	0	0	0	0	0	0	0	0	0	0	0	0	0	0
