# Supplementary material for: Metagenomics Reveals That Intravenous Injection of Beta-Hydroxybutyric Acid (BHBA) Disturbs the Nasopharynx Microflora and Increases the Risk of Respiratory Diseases
Source: Front Microbiol. 2021 Feb 5;11:630280. doi: 10.3389/fmicb.2020.630280 (PMC7892611; doi:10.3389/fmicb.2020.630280)
Supplement: Supplementary Table 6 — Detailed relative abundance data of detected viruses of each group. [file Table_6.xlsx]

## Sheet: Virus Healthy Group
Taxon	HealthyGroup
Staphylococcus phage StB12	4.94457e-05
uncultured Caudovirales phage	4.83001e-05
Erysipelothrix phage phi1605	4.70437e-05
Pseudomonas phage PPpW-3	2.20991e-05
Burkholderia virus BcepC6B	1.89579e-05
Bordetella virus BPP1	1.53733e-05
Tupanvirus soda lake	1.2343e-05
Croceibacter phage P2559S	1.19365e-05
Microbacterium phage Eleri	1.09756e-05
Corynebacterium phage IME1320_01	8.9431e-06
Caudovirales	8.90615e-06
Apis mellifera filamentous virus	8.83224e-06
Siphoviridae	8.72137e-06
Bovine gammaherpesvirus 4	7.39099e-06
Staphylococcus phage StB27	6.61494e-06
Tenacibaculum phage pT24	5.21065e-06
Klebsiella phage 5 LV-2017	4.8411e-06
Azobacteroides phage ProJPt-Bp1	4.54546e-06
Moraxella phage Mcat3	3.6955e-06
Moraxella phage Mcat4	3.6955e-06
Vibrio phage PVA1	3.6955e-06
Moraxella phage Mcat28	0
Bacillus phage SIOphi	0
Staphylococcus phage IME1318_01	0
SUM	0.000311567

## Sheet: Virus Hungry Group
Taxon	HungryGroup
Azobacteroides phage ProJPt-Bp1	3.21944e-05
Bacillus phage SIOphi	2.03665e-05
Moraxella phage Mcat28	1.20379e-05
Moraxella phage Mcat3	1.1688e-05
uncultured Caudovirales phage	6.99878e-06
Bovine gammaherpesvirus 4	6.99878e-06
Moraxella phage Mcat4	6.99878e-06
Staphylococcus phage StB12	0
Erysipelothrix phage phi1605	0
Pseudomonas phage PPpW-3	0
Burkholderia virus BcepC6B	0
Bordetella virus BPP1	0
Tupanvirus soda lake	0
Croceibacter phage P2559S	0
Microbacterium phage Eleri	0
Corynebacterium phage IME1320_01	0
Caudovirales	0
Apis mellifera filamentous virus	0
Siphoviridae	0
Staphylococcus phage StB27	0
Tenacibaculum phage pT24	0
Klebsiella phage 5 LV-2017	0
Vibrio phage PVA1	0
Staphylococcus phage IME1318_01	0
SUM	9.7283e-05

## Sheet: Virus BHBA Group
Taxon	BHBAGroup
Staphylococcus phage StB12	0.000257107
Staphylococcus phage StB27	5.92051e-05
uncultured Caudovirales phage	5.25807e-05
Caudovirales	4.34723e-05
Staphylococcus phage IME1318_01	2.81535e-05
Bovine gammaherpesvirus 4	2.76014e-05
Azobacteroides phage ProJPt-Bp1	1.82169e-05
Klebsiella phage 5 LV-2017	1.80789e-05
Erysipelothrix phage phi1605	0
Pseudomonas phage PPpW-3	0
Burkholderia virus BcepC6B	0
Bordetella virus BPP1	0
Tupanvirus soda lake	0
Croceibacter phage P2559S	0
Microbacterium phage Eleri	0
Corynebacterium phage IME1320_01	0
Apis mellifera filamentous virus	0
Siphoviridae	0
Tenacibaculum phage pT24	0
Moraxella phage Mcat3	0
Moraxella phage Mcat4	0
Vibrio phage PVA1	0
Moraxella phage Mcat28	0
Bacillus phage SIOphi	0
SUM	0.000504416
