# Supplementary material for: Metagenomics Reveals That Intravenous Injection of Beta-Hydroxybutyric Acid (BHBA) Disturbs the Nasopharynx Microflora and Increases the Risk of Respiratory Diseases
Source: Front Microbiol. 2021 Feb 5;11:630280. doi: 10.3389/fmicb.2020.630280 (PMC7892611; doi:10.3389/fmicb.2020.630280)
Supplement: Supplementary Table 7 — Detailed relative abundance data of top 50 species significantly changed species. [file Table_7.xlsx]

## Sheet: Z-G
Taxon	Z1	Z2	Z3	G1	G2	G3	G4	G5
Trueperella pyogenes	0.00791416	0.000613317	0.00498702	0.0184631	0.0578658	0.046647	0.0161719	0.00535318
Finegoldia magna	0.000514956	0.000613317	0.00032127	0.000539489	0.000993963	0.00118937	0.000674074	0.000766117
Clostridium perfringens	0.000139992	0.000117444	0.0002238	0.000219975	0.000606967	0.000495909	0.000528967	0.000333972
Clostridium baratii	0.000156836	0	0.000159228	5.49938e-05	0.000406677	0.000806415	0.000421823	0.000287294
Leptotrichia sp. oral taxon 212	0.000100925	0	8.18767e-05	5.49938e-05	0.000285283	0.000499059	0.00042098	0.000127084
Romboutsia ilealis	0.000141974	0	8.6157e-05	5.49938e-05	0.000155007	0.000112502	0.000183915	0.000180086
Psychrobacter maritimus	0	0	0	0.000220525	0.000166328	0.000218254	0	0
Geosporobacter ferrireducens	0	0	0.000130611	5.49938e-05	7.59362e-05	0.000135003	0.000168729	0.000130698
Streptococcus merionis	0	0	7.97365e-05	0.000109988	9.23077e-05	0.000136353	0	0.000174966
Nocardia seriolae	0	0	7.75963e-05	0	0.000119478	0.000147153	0.000168729	0.000142141
Lactobacillus fermentum	2.68943e-05	0	3.4793e-05	0.000109988	2.59507e-05	0.000106652	0.000249719	0.000103293
Xylanimonas cellulosilytica	0	0	0.000119116	0.000109988	0.000139332	6.25512e-05	0.000253094	0.0001575
Serratia marcescens	0.000107719	8.69953e-05	9.89368e-05	0	3.48331e-05	4.50009e-05	0	5.17972e-05
candidate division SR1 bacterium Aalborg_AAW-1	0.000121166	8.69953e-05	0.000227041	0	0	0	0	0
Helcococcus ovis	1.41549e-05	0	2.75776e-05	0.000124836	2.71698e-05	0.000144903	0	8.73325e-05
Cellulophaga algicola	0	0	2.1524e-05	6.70924e-05	3.48331e-05	4.99509e-05	8.43647e-05	3.01147e-05
Bordetella bronchialis	7.11992e-05	0	9.47788e-05	0	0	0	0	0
Actinoplanes missouriensis	5.27978e-05	8.69953e-05	7.49058e-05	0	0	0	0	0

## Sheet: G-GB
Taxon	G1	G2	G3	G4	G5	GB1	GB2	GB3	GB4	GB5
Photorhabdus laumondii	0.193191	0.0459825	0.0659294	0.0752837	0.18802	0.24904	0.194402	0.251981	0.326853	0.459479
Neisseria sp. 10022	0.00828426	0.0140235	0.0204943	0.0250639	0.0489887	0.00124654	0.00844367	0.00515894	0.00266906	0.00203266
Mannheimia sp. USDA-ARS-USMARC-1261	0.00550983	0.00203913	0.00362347	0.000933073	0.00178369	0.00053066	0.00123737	0.000540087	0.000612873	0.000175229
Neisseria meningitidis	0.000635178	0.00122195	0.00109757	0.000556807	0.00102751	0.000522969	0.000717448	0.000448937	0.000228295	0.000129799
Neisseria zoodegmatis	0.000512542	0.00101695	0.000343807	0.000884142	0.000928134	0.000154455	0.000300187	0.000170375	0.000131002	0.000188858
Salmonella enterica	0.000296416	0.000199245	0.000185404	0.000204163	0	0.00250205	0.00147752	0.0033879	0.000373852	0.00229615
Prevotella jejuni	6.70924e-05	0.000362961	9.40518e-05	0.000506188	0.000788402	6.72938e-05	0	8.51873e-05	0	0
Escherichia coli	0.000380557	0.000220319	0.000358207	8.43647e-05	0.000412872	0.000596672	0.00136165	0.00106143	0.00246451	0.00221113
Eimeria necatrix	0.000283218	0.000150305	0.00051031	0.000649608	0.000249952	0.000517201	0.00057696	0.000782019	0.000755366	0.0010994
Bacteroides caccae	6.26929e-05	0.00157986	0.000926568	0.000335771	0.00087995	0.000192268	0	0.000170375	0	7.85287e-05
Neisseria sp. 10023	0.000118237	0.00070955	0.000676813	0.00106131	0.00141328	6.40893e-05	0.000405853	0.000301563	0	0.000257652
Bacteroides ovatus	5.49938e-05	0.000964703	0.000577811	0.000354332	0.000320721	6.40893e-05	6.00375e-05	0	0	0
[Eubacterium] minutum	0.000197978	0.000428099	0.000293856	0.000280091	0.0002888	0	0.000132683	0.000187412	0	0
Fusobacterium periodonticum	0.000111087	0.000334746	0.000235804	0.000328179	0.00027585	0.000209572	0	0.000238524	0	0
uncultured fungus	0.000222725	8.18578e-05	0.000172803	0.000273342	7.55878e-05	0.00030827	0.000276172	0.000450641	0.000450461	0.000251811
Corynebacterium jeikeium	0.000471846	0.000245748	9.00017e-05	0.00059224	0.000701069	0	0.000201726	0	7.66091e-05	0
Flavobacterium columnare	8.96398e-05	0.000363832	0.000373057	0.000353488	0.000157801	0	0.00019212	0	7.89074e-05	0
Neisseria gonorrhoeae	0.000377807	0.000236343	0.000492759	0.000504501	0.000219235	0	0.000214934	0	7.66091e-05	7.98267e-05
[Clostridium] ultunense	5.49938e-05	9.85777e-05	0.000135003	0	3.01147e-05	0	0	0	0	0
Pasteurella multocida	0.000318964	0.000152743	0.000181353	0	0.00013401	0	0	0	0	6.48997e-05
Romboutsia ilealis	5.49938e-05	0.000155007	0.000112502	0.000183915	0.000180086	0.000140356	6.00375e-05	0	0	6.48997e-05
Photorhabdus thracensis	0.000235373	7.41945e-05	5.85011e-05	0.00036783	9.21509e-05	0.000726132	0.000491106	0.000121818	0.000475742	0.00115976
Staphylococcus lugdunensis	0.000329963	0.000206909	0.000171903	0.000415074	3.01147e-05	0	0.00019272	0	0	0
Peptostreptococcus anaerobius	0.000160032	0.00013254	0.000300156	0.000427729	0.000168341	6.72938e-05	0.000180112	0	0	6.48997e-05
Enterococcus cecorum	0.000236473	5.22497e-05	0.000319056	8.43647e-05	0.000333972	0	0	0	0	0
Butyrivibrio fibrisolvens	0	0.000113382	0.000135003	0.000168729	0.000134914	0	0	0	0	7.07407e-05
Neisseria sp. KEM232	0.000320614	0.000332656	0.000399608	0	0.000197251	0	6.00375e-05	0	0	6.48997e-05
Psychrobacter maritimus	0.000220525	0.000166328	0.000218254	0	0	0	0	0	0	0
Acinetobacter sp. TGL-Y2	0.000452599	0.000144732	0.000268655	8.43647e-05	0	0	0	0	0	0
Winogradskyella sp. J14-2	0.000161682	0.000287547	0.000288005	0.000685885	7.52866e-05	0	0.000130882	0	7.81413e-05	0
Acinetobacter schindleri	0.000405304	0.000495327	0.000360007	0	0.000126783	6.40893e-05	0	0	0	0
Neisseria elongata	6.26929e-05	0.000164761	5.0851e-05	8.43647e-05	0.000103293	0	0	0	0	0
Flavobacterium johnsoniae	0.000193028	0.000188099	0.000226354	0.000280934	0.0001051	0	6.06378e-05	0	0	0
Porphyromonas levii	0	0.000100668	0.000225004	8.43647e-05	0.000389985	0	0	0	0	0
Fluviicola taffensis	0.000157282	0.00019524	0.000151203	0.000253938	9.0344e-05	0	0.000120075	0	0.000153218	0
[Clostridium] clariflavum	5.49938e-05	0.000125922	0.000159303	0.00019657	9.0344e-05	0	0	0	8.58022e-05	0
Acidaminococcus fermentans	6.76423e-05	0.000197852	0	0.000125703	3.01147e-05	0	0	0	0	0
Clostridium beijerinckii	0.000137484	9.38752e-05	0.000128252	0.000113049	0.000150874	0.000146765	0	0	0	0
Acinetobacter sp. NCu2D-2	0.000426752	0.000202729	0.000192604	0	0.000120459	6.40893e-05	0	0	0	0
Pasteurella dagmatis	0.000168831	0.000135327	0.000106652	0.000168729	0	0	6.00375e-05	0	0	0
Lacinutrix sp. Bg11-31	0	0.000149782	0.000105752	0.000232847	3.73422e-05	0	0	0	0	0
Wenyingzhuangia fucanilytica	0.000255171	0.000149957	0.000380257	0.000244658	3.01147e-05	0	6.66416e-05	0	0	0
Geosporobacter ferrireducens	5.49938e-05	7.59362e-05	0.000135003	0.000168729	0.000130698	0	6.00375e-05	0	0	0
Brachybacterium faecium	5.49938e-05	0.000119826	0	0.000253094	0.00016292	0	6.00375e-05	0	0	0
Capnocytophaga gingivalis	0	7.22787e-05	7.78515e-05	0	0.000107509	0	0	0	0	0
Formosa agariphila	7.53415e-05	6.93179e-05	0.000265055	0.00011558	0	0	0	0	0	0
Streptococcus merionis	0.000109988	9.23077e-05	0.000136353	0	0.000174966	0	8.22513e-05	0	0	0
Melaminivora sp. SC2-7	0	8.70828e-05	9.00017e-05	8.43647e-05	3.01147e-05	0	0	0	0	0
Bacteroides pyogenes	0.000109988	0.000205341	0.000304656	0	3.01147e-05	0	0	0	0	0
Lacinutrix venerupis	0	7.90712e-05	0.000112052	8.68956e-05	0	0	0	0	0	0
Candidatus Fluviicola riflensis	0	0.000199942	4.54509e-05	8.43647e-05	0.000183097	0	0	0	0	0
Niastella koreensis	0	0.000118433	9.00017e-05	0.000104612	6.02293e-05	0	0	0	0	0
Pedobacter steynii	6.32428e-05	5.4688e-05	0.000101252	0.000137514	0	0	0	0	0	0
Spirosoma radiotolerans	0	6.51379e-05	9.27018e-05	0	0.000108714	0	0	0	0	0
Vagococcus penaei	0.000165531	2.75182e-05	6.75013e-05	0.000166198	6.02293e-05	0	6.00375e-05	0	0	0
Cellulophaga lytica	7.9741e-05	8.32511e-05	0.000249755	0	6.53488e-05	0	0	0	0	0
Lysinibacillus sp. 2017	5.77435e-05	4.35414e-05	4.50009e-05	0	0	0	0	0	0	0
Yersinia enterocolitica	0.000164431	3.64006e-05	9.00017e-05	0.000140045	0	0	0	0	0	0
Kocuria turfanensis	0.000109988	5.22497e-05	9.09017e-05	0	6.02293e-05	0	0	0	0	0
Polaribacter sejongensis	9.23895e-05	8.44703e-05	0.000122852	0.000104612	0	0	0	0	0	0
Methylophaga nitratireducenticrescens	6.87422e-05	8.70828e-05	0.000225004	8.43647e-05	0	0	0	0	0	0
Cronobacter sakazakii	5.49938e-05	0.000104499	4.50009e-05	8.43647e-05	9.42589e-05	0	7.20449e-05	0	0	0
Methylomonas methanica	0	5.24238e-05	9.00017e-05	8.43647e-05	0	0	0	0	0	0
Nocardia seriolae	0	0.000119478	0.000147153	0.000168729	0.000142141	0	0	0	0	0
Lactobacillus fermentum	0.000109988	2.59507e-05	0.000106652	0.000249719	0.000103293	0	6.00375e-05	0	0	0
Bacillus coagulans	0	5.99129e-05	9.00017e-05	0.000103769	8.88382e-05	0	6.00375e-05	0	0	0
Enterococcus durans	5.60936e-05	3.48331e-05	4.77009e-05	0.000164511	9.0344e-05	0	6.06378e-05	0	0	0
Jeotgalibacillus malaysiensis	9.95387e-05	6.96662e-05	0	0.000175479	4.45697e-05	0	0	0	0	0
Xylanimonas cellulosilytica	0.000109988	0.000139332	6.25512e-05	0.000253094	0.0001575	6.40893e-05	6.00375e-05	0	0	0
Bernardetia litoralis	5.49938e-05	1.8984e-05	7.65015e-05	8.43647e-05	0.000104197	0	0	0	0	0
Serratia marcescens	0	3.48331e-05	4.50009e-05	0	5.17972e-05	0	0	0	0	0
Desulfococcus oleovorans	0.000109988	6.16546e-05	0	8.43647e-05	6.02293e-05	0	0	0	0	0
Babesia bovis	5.49938e-05	7.34979e-05	4.50009e-05	8.43647e-05	0	0	0	0	0	0
Lawsonia intracellularis	0	5.93904e-05	4.50009e-05	8.43647e-05	3.16204e-05	0	0	0	0	0
Lysinibacillus sphaericus	0	1.74166e-05	4.50009e-05	8.43647e-05	8.52245e-05	0	0	0	0	0
Gramella sp. MAR_2010_147	0	2.54282e-05	4.95009e-05	0.000107987	4.39674e-05	0	0	0	0	0
Pimelobacter simplex	0	0.00014508	6.21012e-05	0.000101238	3.01147e-05	0	0	0	0	0
Staphylococcus lentus	0	2.08999e-05	5.0851e-05	8.43647e-05	0.000138226	0	0	0	0	0
Colwellia sp. PAMC 21821	7.58914e-05	5.92163e-05	0	0	9.0344e-05	0	0	0	0	0
Brochothrix thermosphacta	5.49938e-05	1.74166e-05	0	8.43647e-05	6.02293e-05	0	0	0	0	0
Microterricola viridarii	5.49938e-05	5.34688e-05	9.00017e-05	8.43647e-05	3.01147e-05	0	0	0	0	0
Nakamurella multipartita	7.80911e-05	1.74166e-05	0	8.43647e-05	9.2452e-05	0	0	0	0	0
Pelagibaca abyssi	5.49938e-05	4.8418e-05	5.62511e-05	0	8.94405e-05	0	0	0	0	0
Alcaligenes faecalis	5.49938e-05	6.00871e-05	4.50009e-05	0	0	0	0	0	0	0
Dokdonia sp. 4H-3-7-5	0	0.000128534	0.000180003	0.000104612	9.0344e-05	0	0	0	0	0
Francisella tularensis	9.40393e-05	5.48621e-05	9.00017e-05	0	0	0	0	0	0	0
Arthrobacter crystallopoietes	0.000141884	5.12047e-05	4.50009e-05	8.43647e-05	4.87857e-05	0	0	0	0	6.48997e-05
Cyclobacterium marinum	5.49938e-05	7.2627e-05	0	9.11139e-05	7.70935e-05	0	0	0	0	0
Staphylococcus piscifermentans	8.24906e-05	0	4.54509e-05	0.000107987	6.02293e-05	0	0	0	0	0
Acinetobacter sp. M131	8.13908e-05	8.46445e-05	4.50009e-05	0	3.19215e-05	0	0	0	0	0
Cellulophaga algicola	6.70924e-05	3.48331e-05	4.99509e-05	8.43647e-05	3.01147e-05	0	0	0	0	0
Amycolatopsis orientalis	5.49938e-05	3.53556e-05	4.50009e-05	0	0	0	0	0	0	0
Pseudomonas sp. HLS-6	9.6789e-05	6.91437e-05	0	0	7.34798e-05	0	0	0	0	0
Oceanobacillus iheyensis	5.49938e-05	0	4.95009e-05	0	3.52342e-05	0	0	0	0	0
Pseudoalteromonas espejiana	7.75412e-05	4.87664e-05	6.07512e-05	0	0	0	0	0	0	0
Pseudomonas tolaasii	5.55437e-05	6.80987e-05	5.94011e-05	0	0	0	0	0	0	0

## Sheet: Z-GB
Taxon	Z1	Z2	Z3	GB1	GB2	GB3	GB4	GB5
Pseudomonas stutzeri	0.00102751	0.000794267	0.000668343	0.00147277	0.00139407	0.0017736	0.00110317	0.00220919
Finegoldia magna	0.000514956	0.000613317	0.00032127	0.000947881	0.000932382	0.00110062	0.00055848	0.000761923
Fusobacterium nucleatum	0.000475605	0.000237497	0.000419717	0.000915837	0.000455084	0.00109636	0.000678757	0.000689235
Neisseria meningitidis	0.00147707	0.0010248	0.00192107	0.000522969	0.000717448	0.000448937	0.000228295	0.000129799
Streptococcus equi	7.37471e-05	0.000284475	0.000395931	0.000137792	0.000120075	0.00017293	7.66091e-05	0
Acinetobacter baumannii	0.00108455	0.00157288	0.000872087	0	0.00049771	8.51873e-05	0	9.08596e-05
Bacteroides ovatus	0.000798196	0.000788178	0.000338391	6.40893e-05	6.00375e-05	0	0	0
Atopobium parvulum	0.000247145	0.000173991	0.000101322	0	0.000120075	0	0	0
[Clostridium] ultunense	0.000116637	8.96052e-05	0.000149139	0	0	0	0	0
Acetobacter pasteurianus	2.83098e-05	8.69953e-05	3.69332e-05	0	0	0	0	0
Chryseobacterium glaciei	0.000209068	0.000609837	0.000140578	0	0	0	0	0
Pasteurella multocida	0.000234972	0.00055155	0.000351905	0	0	0	0	6.48997e-05
Acinetobacter sp. ACNIH2	0.00023667	0.000454116	0.00037459	0	0	8.51873e-05	0	0
Acinetobacter pittii	0.000209917	0.000205309	0.000386331	0	0.000129081	0	0	0
Neisseria elongata	0.000365197	0.000260986	0.000412502	0	0	0	0	0
Flavobacterium johnsoniae	8.69112e-05	0.000269686	0.000120461	0	6.06378e-05	0	0	0
Sphingobacterium sp. PM2-P1-29	0	0.00055677	0.000532779	0	6.00375e-05	0	0	0
Actinobacillus suis	0.000202557	0.000126143	0.000281096	0	0	0	0	0
Pasteurella dagmatis	0.000198169	0.000214878	0.000208941	0	6.00375e-05	0	0	0
Capnocytophaga sputigena	8.74774e-05	8.69953e-05	0.000222761	0	0	0	0	0
Streptococcus marmotae	8.87513e-05	0.000173991	2.41533e-05	0	0	0	0	0
Eggerthella lenta	0.000170284	0	0.000150851	0	0	0	0	0
Tsukamurella tyrosinosolvens	0.000129942	0	0.000138132	0	0	0	0	0
Actinobacillus equuli	6.22816e-05	0.000238367	0.000231321	0	6.90431e-05	0	0	0
Chloroherpeton thalassium	1.41549e-05	0.000159201	0.000100466	0	0	0	0	0
Yersinia enterocolitica	0.000131216	8.69953e-05	8.54232e-05	0	0	0	0	0
Aquiflexum balticum	6.48295e-05	9.91747e-05	0.000202154	0	0	0	0	0
Methylomonas methanica	8.20985e-05	8.69953e-05	9.44119e-05	0	0	0	0	0
Yersinia ruckeri	0.000119609	0.000217488	4.95907e-05	0	0	0	0	0
Zhongshania aliphaticivorans	0.000114089	0.000196609	6.17591e-05	0	0	0	0	0
Cellvibrio sp. PSBB023	3.05746e-05	8.69953e-05	0.000143697	0	0	0	0	0
Desulfarculus baarsii	0.000168868	0	0.000159718	0	0	0	0	0
Serratia marcescens	0.000107719	8.69953e-05	9.89368e-05	0	0	0	0	0
candidate division SR1 bacterium Aalborg_AAW-1	0.000121166	8.69953e-05	0.000227041	0	0	0	0	0
Rhodococcus sp. PBTS 1	1.41549e-05	8.69953e-05	0.000109882	0	0	0	0	0
Bacillus flexus	1.42965e-05	8.69953e-05	5.28315e-05	0	0	0	0	0
Alcaligenes faecalis	6.15739e-05	8.69953e-05	0.000105847	0	0	0	0	0
Pseudodesulfovibrio aespoeensis	0.00017453	0	0.000101933	0	0	0	0	0
Staphylococcus lutrae	3.87845e-05	0	3.44261e-05	0	0	0	0	0
Leuconostoc gelidum	0	8.69953e-05	7.19096e-05	0	0	0	0	0
Xanthomonas citri	0.000113806	8.69953e-05	8.67073e-05	0	0	0	0	0
Bordetella bronchiseptica	9.72443e-05	0	0.000168829	0	0	0	0	0
Cutibacterium acnes	7.30394e-05	0	9.41062e-05	0	0	0	0	0
Kosakonia cowanii	6.08661e-05	0	6.26152e-05	0	0	0	0	0
Actinoplanes missouriensis	5.27978e-05	8.69953e-05	7.49058e-05	0	0	0	0	0
