# Supplementary material for: Metagenomics Reveals That Intravenous Injection of Beta-Hydroxybutyric Acid (BHBA) Disturbs the Nasopharynx Microflora and Increases the Risk of Respiratory Diseases
Source: Front Microbiol. 2021 Feb 5;11:630280. doi: 10.3389/fmicb.2020.630280 (PMC7892611; doi:10.3389/fmicb.2020.630280)
Supplement: Supplementary Table 8 — (A) Detailed relative abundance data at the genus level of each sample. (B) Detailed statistical information of contigs/scaffolds. Length of N20/50/90: arranges all the assembled contigs/scaffolds sequences in order of length from long to short and then added from long to short. When the addition length reaches 20%/50%/90% of the total length of contigs/scaffolds sequences, the corresponding length of the last series will be the length of N20/50/90. [file Table_8.xlsx]

## Sheet: Sheet1
Relative abundance of genera of each sample
Taxon	Z1	Z2	Z4	G1	G2	G3	G4	G5	GB1	GB2	GB3	GB4	GB5
k__Bacteria;p__Firmicutes;c__Clostridia;o__Clostridiales;f__Clostridiaceae;g__Clostridium	0.0503124	0.269176	0.0197586	0.137063	0.0640011	0.128589	0.249811	0.0537821	0.179043	0.154377	0.250749	0.235098	0.189546
k__Bacteria;p__Proteobacteria;c__Gammaproteobacteria;o__Enterobacterales;f__Morganellaceae;g__Photorhabdus	0.00154572	0.00303962	0.0174162	0.209103	0.0501463	0.0716508	0.0831827	0.203927	0.27686	0.213794	0.271293	0.409208	0.501863
k__Bacteria;p__Actinobacteria;c__Actinobacteria;o__Corynebacteriales;f__Corynebacteriaceae;g__Corynebacterium	0.0646247	0.0178523	0.127767	0.0764127	0.0396167	0.0477617	0.158232	0.193799	0.0134068	0.193215	0.0361015	0.0456276	0.0134304
k__Eukaryota;p__Unclassified_Eukaryota;c__Unclassified_Eukaryota;o__Unclassified_Eukaryota;f__Unclassified_Eukaryota;g__Unclassified_Eukaryota	0.0129563	0.0605922	0.00570379	0.0294178	0.0122574	0.0278218	0.0502645	0.0254686	0.0385292	0.0390532	0.0489631	0.0559859	0.0702066
k__Bacteria;p__Bacteroidetes;c__Bacteroidia;o__Bacteroidales;f__Bacteroidaceae;g__Bacteroides	0.0444855	0.0112755	0.018146	0.00688797	0.123788	0.0945967	0.0154033	0.0324901	0.00658454	0.0150322	0.0168415	0.00888512	0.00954675
k__Bacteria;p__Unclassified_Bacteria;c__Unclassified_Bacteria;o__Unclassified_Bacteria;f__Unclassified_Bacteria;g__Unclassified_Bacteria	0.0500041	0.0481345	0.0208751	0.0217077	0.0333901	0.0275522	0.0369576	0.0197986	0.0261267	0.0309031	0.0340451	0.0330331	0.0361024
k__Bacteria;p__Bacteroidetes;c__Bacteroidia;o__Bacteroidales;f__Prevotellaceae;g__Prevotella	0.104438	0.00435064	0.0205906	0.00403764	0.027236	0.00891917	0.0114019	0.018806	0.00568152	0.00958378	0.0122176	0.00326661	0.00262974
k__Bacteria;p__Proteobacteria;c__Gammaproteobacteria;o__Pseudomonadales;f__Moraxellaceae;g__Moraxella	0.0730415	0.113505	0.00315999	0.122039	0.0238356	0.0557781	0.012065	0.00457954	0.0159967	0.0293241	0.0106143	0.0109191	0.00902496
k__Bacteria;p__Fusobacteria;c__Fusobacteriia;o__Fusobacteriales;f__Fusobacteriaceae;g__Fusobacterium	0.0103961	0.0050292	0.00389822	0.00651896	0.047404	0.0958523	0.00769406	0.00758799	0.0864713	0.00761215	0.0201161	0.00414072	0.0032054
k__Bacteria;p__Firmicutes;c__Bacilli;o__Lactobacillales;f__Streptococcaceae;g__Streptococcus	0.00753282	0.0989502	0.006152	0.0088617	0.0116701	0.0139908	0.00567184	0.00939788	0.0145675	0.0157112	0.00391095	0.00276559	0.000724281
k__Bacteria;p__Bacteroidetes;c__Bacteroidia;o__Bacteroidales;f__Porphyromonadaceae;g__Porphyromonas	0.00821183	0.00327711	0.00669793	0.00226794	0.00950822	0.0123271	0.0051125	0.0269282	0.00358452	0.00397568	0.00510527	0.0017306	0.00255705
k__Bacteria;p__Proteobacteria;c__Betaproteobacteria;o__Neisseriales;f__Neisseriaceae;g__Neisseria	0.0184841	0.00524843	0.0645087	0.0130341	0.0233533	0.0271639	0.0321514	0.0586522	0.00232837	0.0136345	0.00762256	0.00487234	0.00324174
k__Bacteria;p__Proteobacteria;c__Gammaproteobacteria;o__Enterobacterales;f__Morganellaceae;g__Xenorhabdus	0.00372175	0.0193278	0.00109833	0.0768895	0.00409899	0.00893222	0.0174896	0.0016271	0.107153	0.0128978	0.024499	0.013821	0.0134018
k__Bacteria;p__Proteobacteria;c__Gammaproteobacteria;o__Pseudomonadales;f__Pseudomonadaceae;g__Pseudomonas	0.00814417	0.003017	0.00659801	0.00391501	0.0407302	0.0328592	0.00273932	0.10958	0.0490098	0.00549463	0.00514531	0.00365808	0.00756601
k__Bacteria;p__Proteobacteria;c__Gammaproteobacteria;o__Pasteurellales;f__Pasteurellaceae;g__Mannheimia	0.00668607	0.00751466	0.0241103	0.025048	0.00744018	0.0101121	0.00418196	0.00732087	0.00242065	0.00620247	0.003071	0.00350716	0.00193336
k__Bacteria;p__Actinobacteria;c__Actinobacteria;o__Actinomycetales;f__Actinomycetaceae;g__Trueperella	0.00791416	0.000613317	0.00498702	0.0184631	0.0578658	0.046692	0.0161719	0.00535318	0.0595255	0.00662213	0.0168978	0.00368337	0.00121622
k__Bacteria;p__Proteobacteria;c__Alphaproteobacteria;o__Rhodobacterales;f__Rhodobacteraceae;g__Paracoccus	0.00530512	0.0131285	0.0435532	0.0097031	0.00404412	0.00598286	0.0130031	0.00500957	0.00843864	0.0109652	0.0126035	0.0118039	0.0164845
k__Bacteria;p__Proteobacteria;c__Gammaproteobacteria;o__Pseudomonadales;f__Moraxellaceae;g__Acinetobacter	0.0086471	0.0111354	0.0554749	0.0324309	0.0423633	0.0132087	0.00300254	0.0102037	0.00171439	0.00378776	0.00623656	0.0016808	0.00213585
k__Bacteria;p__unidentified;c__unidentified;o__unidentified;f__unidentified;g__unidentified	0.057438	0.0070849	0.0111271	0.00494449	0.0241634	0.00568766	0.0126884	0.00558145	0.00224569	0.0105162	0.00752204	0.00478883	0.00422043
k__Bacteria;p__Proteobacteria;c__Gammaproteobacteria;o__Enterobacterales;f__Morganellaceae;g__Unclassified_Morganellaceae	3.18486e-05	0	0.000916236	0.0163046	0.00220946	0.00227524	0.00369602	0.0125671	0.0148489	0.00987436	0.010369	0.0342519	0.0324778
k__Bacteria;p__Actinobacteria;c__Actinobacteria;o__Unclassified_Actinobacteria;f__Unclassified_Actinobacteria;g__Unclassified_Actinobacteria	0.0109852	0.00149893	0.0249669	0.0052761	0.0103066	0.0050005	0.011687	0.0143045	0.00255716	0.0138362	0.00425851	0.00385957	0.00198593
k__Bacteria;p__Firmicutes;c__Bacilli;o__Bacillales;f__Staphylococcaceae;g__Staphylococcus	0.00615215	0.00801053	0.0212264	0.00869286	0.00647321	0.00494379	0.0228088	0.0223002	0.00221429	0.0091335	0.0041631	0.00802174	0.000583449
k__Bacteria;p__Firmicutes;c__Bacilli;o__Bacillales;f__Bacillaceae;g__Bacillus	0.00384462	0.00261856	0.00306833	0.00215081	0.00400145	0.0447795	0.00644209	0.00245796	0.0012632	0.00360525	0.00102736	0.0130887	0.00612913
k__Bacteria;p__Bacteroidetes;c__Bacteroidia;o__Bacteroidales;f__Unclassified_Bacteroidales;g__Unclassified_Bacteroidales	0.00940127	0.000673344	0.0141573	0.00119996	0.014699	0.00833281	0.00224494	0.00568173	0.00157916	0.00188758	0.00126333	0.000579165	0.00112082
k__Bacteria;p__Proteobacteria;c__Gammaproteobacteria;o__Pseudomonadales;f__Moraxellaceae;g__Psychrobacter	0.00955584	0.0160115	0.000563536	0.0336006	0.0100229	0.0110972	0.000731442	0.000815505	0.00103825	0.00370791	0.00182982	0.000872578	0.000413411
k__Bacteria;p__Firmicutes;c__Unclassified_Firmicutes;o__Unclassified_Firmicutes;f__Unclassified_Firmicutes;g__Unclassified_Firmicutes	0.00641515	0.0010135	0.00549515	0.00179665	0.00528784	0.00564851	0.00449326	0.00430308	0.00232516	0.00284277	0.00137577	0.000917011	0.000259599
k__Bacteria;p__Proteobacteria;c__Betaproteobacteria;o__Burkholderiales;f__Comamonadaceae;g__Unclassified_Comamonadaceae	0.00585093	0.00123881	0.0452526	0.00209856	0.00732889	0.00396188	0.00359562	0.00357431	0.00341148	0.00423384	0.00330356	0.00285829	0.00438657
k__Bacteria;p__Firmicutes;c__Tissierellia;o__Tissierellales;f__Peptoniphilaceae;g__Parvimonas	0.00323864	0.000521972	0.0014012	0.000903548	0.00779739	0.0145834	0.00194208	0.00185235	0.00806949	0.00266446	0.00218591	0.000766091	6.48997e-05
k__Bacteria;p__Bacteroidetes;c__Bacteroidia;o__Bacteroidales;f__Porphyromonadaceae;g__Petrimonas	0.00334183	0.000173991	0.0626369	0.000838655	0.00705562	0.00317886	0.0022711	0.00861761	0.000704983	0.00076908	0.0012974	0.000634323	0.00276797
k__Bacteria;p__Proteobacteria;c__Unclassified_Proteobacteria;o__Unclassified_Proteobacteria;f__Unclassified_Proteobacteria;g__Unclassified_Proteobacteria	0.0151538	0.0041897	0.0118183	0.00363289	0.0120439	0.00394432	0.00592409	0.00250674	0.00234952	0.00415759	0.00358809	0.00178423	0.00240648
k__Bacteria;p__Proteobacteria;c__Gammaproteobacteria;o__Vibrionales;f__Vibrionaceae;g__Vibrio	0.00136538	0.0470827	0.000396298	0.00106468	0.0007409	0.000495909	0.000253094	0.000143647	0.00029417	0.000509718	0.0682342	0.00038994	0.000153812
k__Bacteria;p__Proteobacteria;c__Gammaproteobacteria;o__Unclassified_Gammaproteobacteria;f__Unclassified_Gammaproteobacteria;g__Unclassified_Gammaproteobacteria	0.0087316	0.00782349	0.00560039	0.00815173	0.00607402	0.00505765	0.00153375	0.00117206	0.00120103	0.00258881	0.001501	0.0014188	0.00118637
k__Bacteria;p__Bacteroidetes;c__Unclassified_Bacteroidetes;o__Unclassified_Bacteroidetes;f__Unclassified_Bacteroidetes;g__Unclassified_Bacteroidetes	0.0061397	0.00968258	0.00314048	0.000954692	0.00802415	0.00531775	0.00468055	0.00306718	0.00102158	0.00255399	0.00257606	0.00135138	0.000736612
k__Bacteria;p__Firmicutes;c__Clostridia;o__Clostridiales;f__Peptostreptococcaceae;g__Filifactor	0.0010176	0	0.000728757	0.000555987	0.000803251	0.00458784	0.000672387	0.000439373	0.00249051	0.000752269	0.000681498	0	6.55487e-05
k__Eukaryota;p__Apicomplexa;c__Aconoidasida;o__unidentified;f__Babesiidae;g__Babesia	0.000654523	0.0038913	0.000257737	0.00151783	0.000742294	0.00138918	0.00238499	0.00139551	0.00229376	0.00203587	0.00263655	0.0032873	0.00391086
k__Bacteria;p__Tenericutes;c__Mollicutes;o__Mycoplasmatales;f__Mycoplasmataceae;g__Mycoplasma	0.00151288	0.000481084	0.000354595	5.49938e-05	0.000319071	0.000653862	0.000253094	0	0.000318524	0.000126679	0.000170375	0	6.48997e-05
k__Bacteria;p__Bacteroidetes;c__Flavobacteriia;o__Flavobacteriales;f__Flavobacteriaceae;g__Chryseobacterium	0.00173737	0.0040157	0.0084539	0.0026133	0.00188395	0.0145798	0.0013144	0.000727871	0.000663966	0.000848329	0.000711314	0.000692546	0.000438073
k__Bacteria;p__Actinobacteria;c__Actinobacteria;o__Actinomycetales;f__Actinomycetaceae;g__Actinomyces	0.00262107	0.000608967	0.00308942	0.000950292	0.0211824	0.00286205	0.00178684	0.0090603	0.000497974	0.00388382	0.00096858	0.000612873	0.000267387
k__Bacteria;p__Firmicutes;c__Bacilli;o__Lactobacillales;f__Lactobacillaceae;g__Lactobacillus	0.00466886	0.00055938	0.00195856	0.00177575	0.00142276	0.000860416	0.0116423	0.00173491	0.000686397	0.00194822	0.000596311	0.000750003	6.48997e-05
k__Bacteria;p__Proteobacteria;c__Gammaproteobacteria;o__Pasteurellales;f__Pasteurellaceae;g__Avibacterium	0.000890486	0.00385215	0.000288433	0.00257811	0.000996053	0.00176538	0.00287515	0.000921509	0.00292376	0.0025672	0.00407877	0.00435063	0.00424509
k__Bacteria;p__Proteobacteria;c__Alphaproteobacteria;o__Rhodobacterales;f__Rhodobacteraceae;g__Rhodobacter	0.00123403	0.00547462	0.00180514	0.00316544	0.00102793	0.00133923	0.00386981	0.000528211	0.00327945	0.00286078	0.00491957	0.00430926	0.00342281
k__Bacteria;p__Proteobacteria;c__Betaproteobacteria;o__Burkholderiales;f__Comamonadaceae;g__Ottowia	0.0026004	0.000326232	0.0205446	0.000783111	0.00178764	0.00111737	0.000924637	0.000730883	0.00117988	0.00105786	0.000596311	0.00185241	0.00124997
k__Bacteria;p__Actinobacteria;c__Actinobacteria;o__Corynebacteriales;f__Unclassified_Corynebacteriales;g__Unclassified_Corynebacteriales	0.00170567	0.000578519	0.00497362	0.00114387	0.00139245	0.00136218	0.00333241	0.00446179	0.000333905	0.00425065	0.00136726	0.00133147	0.000454298
k__Bacteria;p__Actinobacteria;c__Coriobacteriia;o__Coriobacteriales;f__Atopobiaceae;g__Olsenella	0.00417924	0.000173991	0.00101132	0.000577984	0.00174026	0.000225004	0.00199016	0.00202732	0.000128179	0.00173568	0.000603126	0.000459655	0
k__Bacteria;p__Firmicutes;c__Clostridia;o__Clostridiales;f__Unclassified_Clostridiales;g__Unclassified_Clostridiales	0.00711893	0.000333192	0.00208929	0.000841955	0.00302229	0.000784365	0.00356694	0.00105191	0.000712033	0.00190979	0.00131188	0.000529369	0.000314115
k__Bacteria;p__Bacteroidetes;c__Flavobacteriia;o__Flavobacteriales;f__Flavobacteriaceae;g__Ornithobacterium	0.000438095	0.00231234	0.000138499	0.00156347	0.000616198	0.00104177	0.00138189	0.000814602	0.00117283	0.00126979	0.00286314	0.00156972	0.00199697
k__Bacteria;p__Bacteroidetes;c__Bacteroidia;o__Bacteroidales;f__Rikenellaceae;g__Alistipes	0.0142355	0.000528062	0.000621565	0.000336012	0.0142079	0.000585011	0.00110433	0.000841102	0.000269175	0.00232465	0.00207687	0.000871812	0.000324499
k__Bacteria;p__Firmicutes;c__Bacilli;o__Lactobacillales;f__Enterococcaceae;g__Enterococcus	0.00295215	0.000891702	0.00196107	0.00206447	0.00108592	0.00198004	0.00443927	0.00172768	0	0.00319159	0.00112192	0.00180874	6.61977e-05
k__Bacteria;p__Firmicutes;c__Bacilli;o__Bacillales;f__Staphylococcaceae;g__Salinicoccus	0.0019296	0.000592438	0.00316323	0.0013655	0.00111344	0.000363607	0.00604473	0.00297744	0.000449266	0.00539857	0.00122925	0.00100128	0.000389398
k__Bacteria;p__Bacteroidetes;c__Bacteroidia;o__Bacteroidales;f__Tannerellaceae;g__Tannerella	0.0069042	0.000173991	0.00301611	5.49938e-05	0.00582828	0.000924318	0.000846178	0.00147351	0.000833802	0.00108788	0.00152741	0.000161645	0.000130448
k__Bacteria;p__Proteobacteria;c__Gammaproteobacteria;o__Enterobacterales;f__Enterobacteriaceae;g__Unclassified_Enterobacteriaceae	0.000892468	0.00141541	0.000597901	0.0026287	0.00153457	0.000922068	0.000376267	0.00168522	0.00187077	0.00221958	0.00220891	0.00285829	0.0048876
k__Bacteria;p__Firmicutes;c__Bacilli;o__Lactobacillales;f__Unclassified_Lactobacillales;g__Unclassified_Lactobacillales	0.00174134	0.000173991	0.00101725	0.00202487	0.000876227	0.00172083	0.00491509	0.00169214	0.00025828	0.00287279	0.00101458	0.00163254	0.000803459
k__Bacteria;p__Firmicutes;c__Clostridia;o__Clostridiales;f__Clostridiales Family XIII. Incertae Sedis;g__Mogibacterium	0.00177687	0.000263596	0.000666815	0.000164981	0.00140308	0.000198454	0.00113386	0.000661619	0.000426835	0.000809305	0.000689165	0.000263535	0
k__Bacteria;p__Actinobacteria;c__Actinobacteria;o__Bifidobacteriales;f__Bifidobacteriaceae;g__Bifidobacterium	0.0038323	0.000260986	0.00102936	0.000112187	0.00113974	0.000298356	0.00101238	0.000489965	6.40893e-05	0.00038424	8.51873e-05	0.000229827	0.000129799
k__Bacteria;p__Firmicutes;c__Bacilli;o__Lactobacillales;f__Leuconostocaceae;g__Weissella	0.000325705	0.000944769	0.000301763	0	0.000122613	0.000184053	0.000740722	0.000422208	6.40893e-05	0.000324803	0	0.000306436	0
k__Bacteria;p__Actinobacteria;c__Actinobacteria;o__Propionibacteriales;f__Propionibacteriaceae;g__Tessaracoccus	0.00181466	0.00037582	0.00630903	0.00106853	0.00119286	0.000723164	0.000921262	0.00154217	0.000331342	0.00197883	0.000375676	0.00117595	0.000772956
k__Bacteria;p__Proteobacteria;c__Betaproteobacteria;o__Burkholderiales;f__Comamonadaceae;g__Acidovorax	0.0013869	0.000407138	0.0106995	0.000420702	0.00173138	0.00051526	0.000674918	0.000778464	0.000722287	0.000680825	0.000601422	0.000459655	0.00112731
k__Bacteria;p__Firmicutes;c__Clostridia;o__Clostridiales;f__Clostridiales Family XIII. Incertae Sedis;g__unidentified	0.00164324	0.00017747	0.000529599	0.000368458	0.00121655	0.000644862	0.000870644	0.000846523	0.000454393	0.000590168	0.000272599	0.000229827	0
k__Bacteria;p__Proteobacteria;c__Betaproteobacteria;o__Burkholderiales;f__Unclassified_Burkholderiales;g__Unclassified_Burkholderiales	0.00185755	0.000260986	0.00897115	0.000563136	0.00215983	0.000416708	0.00069854	0.000805868	0.000521046	0.00046469	0.00070961	0.00053703	0.000396537
k__Bacteria;p__Firmicutes;c__Negativicutes;o__Veillonellales;f__Veillonellaceae;g__Veillonella	0.00114895	0.000354941	0.000545131	0.000121536	0.000564122	0.000441458	0.000555963	9.60658e-05	0	0.00024015	0.000255562	7.66091e-05	0
k__Bacteria;p__Bacteroidetes;c__Flavobacteriia;o__Flavobacteriales;f__Flavobacteriaceae;g__Unclassified_Flavobacteriaceae	0.00137699	0.0039087	0.00113398	0.0017807	0.00215373	0.00338496	0.00152784	0.000609822	0.00014356	0.000714446	0.000523902	0.000592188	7.00917e-05
k__Bacteria;p__Actinobacteria;c__Actinobacteria;o__Streptomycetales;f__Streptomycetaceae;g__Streptomyces	0.00331862	8.69953e-05	0.00520458	0.000304665	0.0029953	0.000889217	0.000759282	0.00157168	0.000512715	0.00184615	0.000851873	0.000355466	0.000277771
k__Bacteria;p__Firmicutes;c__Tissierellia;o__Tissierellales;f__Peptoniphilaceae;g__Finegoldia	0.000514956	0.000613317	0.00032127	0.000539489	0.000993963	0.00118937	0.000674074	0.000766117	0.000947881	0.000932382	0.00110062	0.00055848	0.000761923
k__Bacteria;p__Actinobacteria;c__Actinobacteria;o__Micrococcales;f__Unclassified_Micrococcales;g__Unclassified_Micrococcales	0.00119482	0.000521972	0.00344041	0.00116917	0.00116482	0.000762764	0.000843647	0.0014437	0.000490924	0.00150514	0.000741981	0.00072319	0.000194699
k__Bacteria;p__Proteobacteria;c__Betaproteobacteria;o__Neisseriales;f__Neisseriaceae;g__Kingella	0.00377908	0.000262726	0.00031491	0.000768263	0.00265341	0.00144183	0.000267436	0.000268322	6.40893e-05	0.00156878	0.000340749	0.000439736	0
k__Bacteria;p__Firmicutes;c__Bacilli;o__Bacillales;f__Unclassified_Bacillales;g__Unclassified_Bacillales	0.00142866	0.000479344	0.00132305	0.000818307	0.000817011	0.00117047	0.00361418	0.000745639	0	0.00265786	0.000501753	0.00107176	0.000606164
k__Bacteria;p__Firmicutes;c__Clostridia;o__Clostridiales;f__Ruminococcaceae;g__Faecalibacterium	0.00639321	0	0.00189215	5.49938e-05	0.00235019	0.000273155	0.00150928	0.000493579	0.000192268	0.00107647	0.00062783	0.000229827	0.000194699
k__Bacteria;p__Bacteroidetes;c__Bacteroidia;o__Bacteroidales;f__Barnesiellaceae;g__Barnesiella	0.00560988	0.000173991	0.000542869	0.000164981	0.00268877	0.000256505	0.00131778	0.000701672	0.000413376	0.000591969	0.00064146	0.000206845	0.000133693
k__Bacteria;p__Bacteroidetes;c__Flavobacteriia;o__Flavobacteriales;f__Flavobacteriaceae;g__Capnocytophaga	0.00141068	0.00212704	0.00136219	0.000157832	0.0017737	0.00153498	0.000826774	0.000976317	0.000250589	0.000415459	0.000279414	0.000435906	6.48997e-05
k__Bacteria;p__Proteobacteria;c__Betaproteobacteria;o__Neisseriales;f__Neisseriaceae;g__Unclassified_Neisseriaceae	0.00208261	0.000258376	0.00170259	0.000495494	0.00233626	0.00117137	0.000264905	0.000482136	0.000128179	0.00113951	0.000346712	0.000237488	0.000519198
k__Bacteria;p__Fibrobacteres;c__Fibrobacteria;o__Fibrobacterales;f__Fibrobacteraceae;g__Fibrobacter	0.0217339	0	0.00025364	0	0.000699623	0.000135003	0.000652983	0.000181893	0.000128179	0.000661613	0.000340749	0.000651177	0
k__Bacteria;p__Bacteroidetes;c__Flavobacteriia;o__Flavobacteriales;f__Flavobacteriaceae;g__Flavobacterium	0.00131188	0.00497961	0.00142364	0.000459748	0.00210531	0.00141663	0.00201379	0.000495085	0	0.000540937	0.000382491	0.000308735	0
k__Eukaryota;p__Apicomplexa;c__Aconoidasida;o__Haemosporida;f__Plasmodiidae;g__Plasmodium	0.00355713	0.00714145	0.000130122	0.000182029	0.000215094	0.000377557	0.000753377	0.000276453	6.40893e-05	0.000238349	0.0112456	0.000163943	6.48997e-05
k__Bacteria;p__Firmicutes;c__Bacilli;o__Lactobacillales;f__Aerococcaceae;g__Aerococcus	0.00082325	0.000347981	0.00167887	0.000940943	0.00051762	0.000728564	0.00308859	0.00118622	0.00035185	0.00215354	0.000931097	0.000396835	0.000275175
k__Bacteria;p__Firmicutes;c__Tissierellia;o__Tissierellales;f__Peptoniphilaceae;g__Peptoniphilus	0.000424223	0.000225318	0.000239454	5.49938e-05	0.00107547	0.00165288	0.000696852	0.000580008	0.000584495	0.000360225	0.000340749	0.000314863	0.000194699
k__Bacteria;p__Firmicutes;c__Clostridia;o__Clostridiales;f__Peptostreptococcaceae;g__Clostridioides	0.000797913	0.000434977	0.000670667	0.000315114	0.00094659	0.00108587	0.000675761	0.000483039	0.000710751	0.00040045	0.000355231	0.000153218	0.000149918
k__Bacteria;p__Firmicutes;c__Bacilli;o__Unclassified_Bacilli;f__Unclassified_Bacilli;g__Unclassified_Bacilli	0.00104039	0	0.000931767	0.00017983	0.000536256	0.000459009	0.00192014	0.000587236	6.79347e-05	0.00174529	0.000262377	0.000162411	7.98267e-05
k__Bacteria;p__Actinobacteria;c__Actinobacteria;o__Micrococcales;f__Microbacteriaceae;g__Unclassified_Microbacteriaceae	0.00081136	0.000173991	0.00290573	0.000567536	0.000923252	0.000271355	0.000599833	0.00106907	0.000320447	0.00117613	0.000425936	0.000538562	6.48997e-05
k__Bacteria;p__Proteobacteria;c__Gammaproteobacteria;o__Pasteurellales;f__Pasteurellaceae;g__Unclassified_Pasteurellaceae	0.000460318	0.000659425	0.00222382	0.00205182	0.000861597	0.000598061	8.43647e-05	0.000420099	0.000357618	0.000655009	0.000425936	9.19309e-05	0.000129799
k__Bacteria;p__Proteobacteria;c__Gammaproteobacteria;o__Pseudomonadales;f__Moraxellaceae;g__Unclassified_Moraxellaceae	0.00186208	0.003124	0.00020405	0.00401784	0.00081405	0.00193234	0.000470755	9.87761e-05	0.000256357	0.000599174	8.51873e-05	7.66091e-05	0.000153812
k__Bacteria;p__Proteobacteria;c__Gammaproteobacteria;o__Enterobacterales;f__Enterobacteriaceae;g__Escherichia	0.000589269	0.0007412	0.000685587	0.000574685	0.000220319	0.000448209	8.43647e-05	0.000452623	0.000596672	0.00136165	0.00106143	0.00246451	0.00221113
k__Bacteria;p__Proteobacteria;c__Gammaproteobacteria;o__Enterobacterales;f__Enterobacteriaceae;g__Salmonella	0.000723175	0.00472646	0.000283297	0.000296416	0.000283541	0.000185404	0.000204163	0	0.00250205	0.00147752	0.0033879	0.000373852	0.00229615
k__Bacteria;p__Firmicutes;c__Tissierellia;o__Tissierellales;f__Peptoniphilaceae;g__Anaerococcus	0.000162498	8.69953e-05	0.000247831	5.49938e-05	0.000309144	0.00051166	8.43647e-05	0.000487857	0.000146124	0.000180112	0.000170375	0	0.000129799
k__Bacteria;p__Bacteroidetes;c__Cytophagia;o__Cytophagales;f__Hymenobacteraceae;g__Hymenobacter	0.00547328	0	0.000363523	0.000404204	0.00645597	0.000427058	0.000253094	0.00046497	6.40893e-05	0.00123977	0.000694276	0.000190757	0.000194699
k__Bacteria;p__Firmicutes;c__Clostridia;o__Clostridiales;f__unidentified;g__Flavonifractor	0.00532989	0.000100045	0.00128489	0.000274969	0.00177614	0.000463059	0.00178516	0.000688722	0.000192268	0.00109268	0.000597163	0.000459655	0.000129799
k__Bacteria;p__Proteobacteria;c__Alphaproteobacteria;o__Rhodobacterales;f__Rhodobacteraceae;g__Unclassified_Rhodobacteraceae	0.000364631	8.69953e-05	0.00546458	0.000422352	0.00020447	0.000135003	0.000507032	0.000214718	0.000349287	0.000360225	0	0.000229827	0.000462735
k__Bacteria;p__Proteobacteria;c__Betaproteobacteria;o__Neisseriales;f__Neisseriaceae;g__Simonsiella	0.00200787	0.00093346	0.000101016	0.000823807	0.00155704	0.00106337	0.000337459	0.000151778	0.000128179	0.000775083	0.000255562	0	0
k__Bacteria;p__Firmicutes;c__Clostridia;o__Clostridiales;f__Lachnospiraceae;g__Butyrivibrio	0.00807411	8.69953e-05	0.000551613	0	0.000529115	0.000225004	0.00120388	0.000554712	0	0.000788892	0	0.000288816	7.07407e-05
k__Eukaryota;p__Apicomplexa;c__Conoidasida;o__Eucoccidiorida;f__Eimeriidae;g__Eimeria	0.000210484	0.000600268	4.94073e-05	0.000283218	0.000150305	0.00051031	0.000649608	0.000249952	0.000517201	0.00057696	0.000782019	0.000755366	0.0010994
k__Bacteria;p__Firmicutes;c__Bacilli;o__Lactobacillales;f__Leuconostocaceae;g__Leuconostoc	0.000237378	0.00037147	0.00038309	0.000109988	0.000273092	9.00017e-05	0.00121316	0.000427327	0.000128179	0.000645403	9.54098e-05	7.66091e-05	0
k__Bacteria;p__Firmicutes;c__Bacilli;o__Bacillales;f__Paenibacillaceae;g__Paenibacillus	0.00245121	0.000414098	0.00113631	0.000171581	0.00133271	0.000353257	0.00075422	0.00036499	0.00035185	0.000554146	0.000340749	0	0
k__Bacteria;p__Bacteroidetes;c__Flavobacteriia;o__Flavobacteriales;f__Flavobacteriaceae;g__Polaribacter	0.000379635	0.00566862	0.000271434	0.000436101	0.00126723	0.00167853	0.00130597	0.000112027	6.40893e-05	0.000687429	0.000429344	0.000324056	0
k__Bacteria;p__Bacteroidetes;c__Flavobacteriia;o__Flavobacteriales;f__Flavobacteriaceae;g__Riemerella	0.000336604	0.00125708	0.000314238	0.000713269	0.000761974	0.00326076	0.000425198	9.27531e-05	0.000189064	0.000281576	0.000103077	0.000540094	0
k__Bacteria;p__Bacteroidetes;c__Flavobacteriia;o__Flavobacteriales;f__Flavobacteriaceae;g__Elizabethkingia	0.000738745	0.00292652	0.000654341	0.000586783	0.000688651	0.00199849	0.00130428	0.000344512	0	0.000842325	0.000165263	0.000308735	0
k__Bacteria;p__Firmicutes;c__Clostridia;o__Clostridiales;f__Lachnospiraceae;g__Lachnoclostridium	0.00259998	0	0.000850013	0.000272769	0.00121289	0.000184053	0.00103853	0.000529416	6.40893e-05	0.000478498	0	0.000229827	0
k__Bacteria;p__Bacteroidetes;c__Flavobacteriia;o__Flavobacteriales;f__Flavobacteriaceae;g__Nonlabens	0.000379918	0.00165726	0.000245691	0.00026617	0.000501248	0.00054136	0.00196232	0.000654392	0.000460161	0.000357223	0.000437863	7.73752e-05	0.000327744
k__Bacteria;p__Firmicutes;c__Bacilli;o__Lactobacillales;f__Carnobacteriaceae;g__Jeotgalibaca	0.00107464	0.000173991	0.000818889	0.00110647	0.00052389	0.000697513	0.00287515	0.000729377	0.000135228	0.00215354	0.000260673	0.00060751	0.000324499
k__Bacteria;p__Bacteroidetes;c__Sphingobacteriia;o__Sphingobacteriales;f__Sphingobacteriaceae;g__Sphingobacterium	0.000557421	0.00395568	0.00101676	0.00122251	0.00137852	0.000968868	0.00113302	0.000131902	0.000192268	0.000599774	0.000267488	0.000229827	6.48997e-05
k__Bacteria;p__Proteobacteria;c__Deltaproteobacteria;o__Desulfobacterales;f__Desulfobulbaceae;g__Desulfobulbus	0.000878596	8.69953e-05	0.00911148	0.000150133	0.000877794	0.000135003	0	0.000210803	0	0.000360225	0.000255562	0	0
k__Bacteria;p__Actinobacteria;c__Actinobacteria;o__Corynebacteriales;f__Nocardiaceae;g__Rhodococcus	0.000624798	0.000260986	0.00251898	0.000456448	0.000670015	0.000135003	0.00049269	0.00153856	6.40893e-05	0.000824314	0.000179745	7.66091e-05	0.000192752
k__Bacteria;p__Bacteroidetes;c__Bacteroidia;o__Bacteroidales;f__Bacteroidaceae;g__Unclassified_Bacteroidaceae	0.00108582	0.000500223	0.000339675	0.000100639	0.000721742	0.00053911	0.000452195	0.000709501	6.40893e-05	0.000295985	8.51873e-05	0.000383812	6.48997e-05
k__Bacteria;p__Proteobacteria;c__Betaproteobacteria;o__Burkholderiales;f__Comamonadaceae;g__Comamonas	0.000397187	8.69953e-05	0.00452914	0.000238123	0.000634659	0.000225004	0.000218505	0.00015509	0.000256998	0	8.51873e-05	0.000153218	0.000389398
k__Bacteria;p__Deinococcus-Thermus;c__Deinococci;o__Deinococcales;f__Deinococcaceae;g__Deinococcus	0.000844058	0.000521972	0.000415192	5.49938e-05	0.000549144	9.00017e-05	0	6.02293e-05	6.40893e-05	0.000226341	0	0	0.000194699
k__Bacteria;p__Proteobacteria;c__Deltaproteobacteria;o__Desulfovibrionales;f__Desulfovibrionaceae;g__Desulfovibrio	0.00230315	0	0.00168602	0.000285968	0.0042674	0.000204754	0.000253094	0.000361677	0	0.000486303	0.000434455	0	6.48997e-05
k__Bacteria;p__Proteobacteria;c__Betaproteobacteria;o__Burkholderiales;f__Comamonadaceae;g__Delftia	0.000242615	0.000254026	0.00374609	5.49938e-05	0.000568825	0.000624162	0.000785435	0.000166835	0.000524892	0.000120075	0.000511124	0.000153218	0.000364737
k__Bacteria;p__Actinobacteria;c__Coriobacteriia;o__Coriobacteriales;f__Coriobacteriaceae;g__unidentified	0.000648578	0.000173991	0.000168462	5.60936e-05	0.000243309	9.00017e-05	0.000253094	0.000216826	0	0.00024015	0.000287933	0	0
k__Bacteria;p__Proteobacteria;c__Gammaproteobacteria;o__Pasteurellales;f__Pasteurellaceae;g__Actinobacillus	0.000480843	0.000608097	0.00229536	0.0012841	0.000497939	0.000366757	0.000199944	0.000272237	0	0.000129081	0	9.88257e-05	0.000268685
k__Bacteria;p__Bacteroidetes;c__Bacteroidia;o__Bacteroidales;f__Dysgonamonadaceae;g__Proteiniphilum	0.000836414	0	0.00311578	0	0.000729231	0.000450009	0	0.000788101	0.000128179	0.000133884	0.000258969	0	6.48997e-05
k__Bacteria;p__Proteobacteria;c__Betaproteobacteria;o__Unclassified_Betaproteobacteria;f__Unclassified_Betaproteobacteria;g__Unclassified_Betaproteobacteria	0.00139907	0.000570689	0.00287975	0.000657175	0.00106955	0.000598511	0.000337459	0.000293317	0	0.000458686	0.000658498	0.000245915	0.000293996
k__Bacteria;p__Actinobacteria;c__Actinobacteria;o__Propionibacteriales;f__Propionibacteriaceae;g__Unclassified_Propionibacteriaceae	0.000898696	0.000173991	0.00193985	0.000398155	0.000255675	0.000283055	0.000590553	0.000907957	7.11392e-05	0.000460487	0.00040038	0.000383045	0.000360194
k__Bacteria;p__Actinobacteria;c__Actinobacteria;o__Corynebacteriales;f__Corynebacteriaceae;g__Unclassified_Corynebacteriaceae	0.000423515	0	0.00109216	0.000346461	0.000402671	0.000225454	0.00086052	0.00079834	0.000148046	0.000806303	0.000182301	7.66091e-05	8.17737e-05
k__Bacteria;p__Proteobacteria;c__Gammaproteobacteria;o__Pasteurellales;f__Pasteurellaceae;g__Haemophilus	0.00062862	0.00112572	0.00117318	0.00110372	0.000240174	0.000553511	0.000615862	0.000180688	0	0.00024015	8.51873e-05	7.66091e-05	6.48997e-05
k__Bacteria;p__Actinobacteria;c__Actinobacteria;o__Micrococcales;f__Micrococcaceae;g__Arthrobacter	0.00114641	0	0.00144822	0.000259571	0.0010234	0.000616512	0.00102503	0.000698359	0	0.00133763	0.000255562	7.66091e-05	0.000408219
k__Bacteria;p__Firmicutes;c__Negativicutes;o__Selenomonadales;f__Selenomonadaceae;g__Selenomonas	0.00434839	0.000621147	0.000374835	0	0.000971495	0.000225904	0.000506188	0.000130999	0.000128179	0.000597373	0.000317749	7.66091e-05	6.48997e-05
k__Bacteria;p__Firmicutes;c__Clostridia;o__Clostridiales;f__Lachnospiraceae;g__unidentified	0.000834857	0	0.000428584	0	0.000329347	0.000296556	0.000460631	0.000242122	0.000305706	0.000260563	0	0	6.48997e-05
k__Bacteria;p__Firmicutes;c__Clostridia;o__Clostridiales;f__Ruminococcaceae;g__Ruminiclostridium	0.001623	0.000762079	0.000375936	5.49938e-05	0.000674021	0.000209254	0.000525592	0.000199359	0	0.000306791	0	0.00023902	6.48997e-05
k__Bacteria;p__Actinobacteria;c__Actinobacteria;o__Micrococcales;f__Micrococcaceae;g__Unclassified_Micrococcaceae	0.00071454	8.69953e-05	0.000917092	0.000623629	0.000479478	0.000446408	0.000421823	0.000336682	0.000493488	0.000936584	0.000170375	0.000229827	6.48997e-05
k__Bacteria;p__Bacteroidetes;c__Flavobacteriia;o__Flavobacteriales;f__Blattabacteriaceae;g__Blattabacterium	0.000264131	0.00405572	9.34947e-05	0	0.000629783	0.000850066	0.00119798	0.000138226	7.43436e-05	0.000344615	0.000176338	8.19717e-05	0
k__Bacteria;p__Actinobacteria;c__Coriobacteriia;o__Coriobacteriales;f__Atopobiaceae;g__Atopobium	0.0002613	0.000173991	0.000101322	0	0.000355994	0.000105302	0.000253094	6.02293e-05	0	0.000120075	0	0	0
k__Bacteria;p__Bacteroidetes;c__Bacteroidia;o__Bacteroidales;f__Muribaculaceae;g__Muribaculum	0.00374723	0	0.00029571	5.49938e-05	0.00131913	0.000292056	0.000655514	0.000218934	8.58797e-05	0.000679624	0.000110743	0.000229827	0.000129799
k__Bacteria;p__Proteobacteria;c__Epsilonproteobacteria;o__Campylobacterales;f__Campylobacteraceae;g__Campylobacter	0.000503915	0.00162333	0.000202154	0.000140784	0.000514659	0.000993169	0.000463162	6.02293e-05	0.000322369	0.000253958	0	0	0
k__Bacteria;p__Proteobacteria;c__Alphaproteobacteria;o__Unclassified_Alphaproteobacteria;f__Unclassified_Alphaproteobacteria;g__Unclassified_Alphaproteobacteria	0.00117146	0.000173991	0.00147904	0.000139684	0.000764761	0.000284855	0.000621768	0.000376433	0.000243539	0.000523527	0.000376528	0.000388408	0.000301135
k__Bacteria;p__Firmicutes;c__Negativicutes;o__Veillonellales;f__Veillonellaceae;g__Dialister	0.000514107	0	0.000188824	0	0.000261422	0.000448659	0.000168729	0.000208996	6.40893e-05	0	0	0	0
k__Bacteria;p__Actinobacteria;c__Actinobacteria;o__Micrococcales;f__Micrococcaceae;g__Micrococcus	0.000522175	0.000348851	0.000879425	0.00061813	0.000155007	0.000153453	0.000651295	0.000507432	6.40893e-05	0.000970806	0	0.000457356	0
k__Bacteria;p__Actinobacteria;c__Actinobacteria;o__Micrococcales;f__Microbacteriaceae;g__Microbacterium	0.000490468	8.69953e-05	0.00183314	0.000109988	0.000479652	0.000358657	0.000272498	0.000837188	8.33161e-05	0.00024015	0.00058694	7.66091e-05	6.48997e-05
k__Bacteria;p__Firmicutes;c__Erysipelotrichia;o__Erysipelotrichales;f__Erysipelotrichaceae;g__Erysipelothrix	0.000357129	0	0.000953169	5.88433e-05	0.000298868	0	0.000253094	6.02293e-05	0	0	0.000170375	0.000128703	0
k__Eukaryota;p__unidentified;c__unidentified;o__unidentified;f__unidentified;g__unidentified	0.00115957	0.000782088	0.000220193	0.000222725	0.000111118	0.000338406	0.000361081	0.000109919	0.000404404	0.000396247	0.000586089	0.000450461	0.000363439
k__Bacteria;p__Firmicutes;c__Tissierellia;o__Tissierellales;f__Peptoniphilaceae;g__Unclassified_Peptoniphilaceae	0.00022294	0.000121793	0.000149445	0.00043995	0.000166328	0.000184954	0.000537403	0.00018129	0.000204445	0.000120075	0.000402936	0.000216804	6.48997e-05
k__Bacteria;p__Firmicutes;c__Clostridia;o__Clostridiales;f__Clostridiaceae;g__Unclassified_Clostridiaceae	0.00118746	9.56949e-05	0.000435677	0.000221625	0.000452656	0	0.000806526	0.000149369	0	0.00040045	8.51873e-05	0.00053703	0
k__Bacteria;p__Firmicutes;c__Clostridia;o__Clostridiales;f__Peptostreptococcaceae;g__Romboutsia	0.000291591	0	0.000281218	0.000109988	0.000576314	0.000112502	0.000183915	0.000303857	0.000140356	0.000187917	0	0	6.48997e-05
k__Bacteria;p__Proteobacteria;c__Alphaproteobacteria;o__Rhodospirillales;f__Acetobacteraceae;g__Acetobacter	0.000310559	0.000440196	0.000123579	0.000210626	0	0.000215104	0.000236221	6.02293e-05	0	6.00375e-05	0	7.66091e-05	0.000194699
k__Bacteria;p__Fusobacteria;c__Fusobacteriia;o__Fusobacteriales;f__Leptotrichiaceae;g__Leptotrichia	0.00026951	0	0.000241472	5.49938e-05	0.000597736	0.000827566	0.000589709	0.000217428	0.000497333	0.000120075	0.000290489	7.66091e-05	0
k__Bacteria;p__Proteobacteria;c__Betaproteobacteria;o__Burkholderiales;f__Comamonadaceae;g__Variovorax	0.00063499	0	0.00451777	0	0.000404238	4.50009e-05	0.000270811	9.57646e-05	0	0.000339812	0	0.000547755	0.000194699
k__Bacteria;p__Firmicutes;c__Clostridia;o__Clostridiales;f__unidentified;g__unidentified	0.002381	8.69953e-05	0.00042467	5.49938e-05	0.000663222	0.000111602	0.000674918	9.0344e-05	0.000128179	0.000399249	0.000255562	7.66091e-05	0
k__Bacteria;p__Firmicutes;c__Clostridia;o__Clostridiales;f__Ruminococcaceae;g__Unclassified_Ruminococcaceae	0.00248773	0.00018965	0.000601754	0.000143534	0.000701016	0	0.000911982	7.22752e-05	0	0.000317598	0.00037738	8.58022e-05	0
k__Bacteria;p__Firmicutes;c__Clostridia;o__Clostridiales;f__Lachnospiraceae;g__Unclassified_Lachnospiraceae	0.00139044	0	0.000187723	0.000277169	0.00043942	0.000396458	0.000432791	8.82359e-05	0.000142278	0.0004809	0.000170375	7.66091e-05	0
k__Bacteria;p__Firmicutes;c__Clostridia;o__Clostridiales;f__Lachnospiraceae;g__Blautia	0.00102156	0.0001853	0.0006234	5.49938e-05	0.000614282	0	0.000603208	6.92637e-05	0	0.000189718	0.000187412	0	8.50187e-05
k__Bacteria;p__Proteobacteria;c__Betaproteobacteria;o__Burkholderiales;f__Comamonadaceae;g__Ramlibacter	0.000346937	8.69953e-05	0.00378724	0	0.000215791	4.50009e-05	0	0	6.40893e-05	0.000180112	0.00020019	0	0.000196646
k__Bacteria;p__Firmicutes;c__unidentified;o__unidentified;f__unidentified;g__Ndongobacter	0.000441209	0	0.000219948	0	0.000326909	0.000661963	0.000168729	0.000391491	0.000746	0.000430469	0.000606534	0.000313331	0
k__Archaea;p__Euryarchaeota;c__Methanobacteria;o__Methanobacteriales;f__Methanobacteriaceae;g__Methanobrevibacter	0.00412984	0	0.000432925	0.000274969	0.000312105	0	0.000885829	0.00014967	0.00017945	0.000990018	0.000129485	0.000153218	0
k__Bacteria;p__Actinobacteria;c__Actinobacteria;o__Propionibacteriales;f__Propionibacteriaceae;g__Propionibacterium	0.000377229	0	0.00173885	0.000340411	0.00021074	0.000247055	0.00126294	0.000841705	0.000256357	0.000151294	0.000148226	0	6.48997e-05
k__Bacteria;p__Proteobacteria;c__Gammaproteobacteria;o__Pasteurellales;f__Pasteurellaceae;g__Histophilus	0.000219118	0.000668124	0.000452737	0.000580184	0.00030984	0.000295206	0	0.000280367	7.24209e-05	0	0.000170375	0.000229827	6.48997e-05
k__Bacteria;p__Proteobacteria;c__Gammaproteobacteria;o__Pasteurellales;f__Pasteurellaceae;g__Glaesserella	0.000625647	0.00113703	0.0015518	0.000745165	0.000275704	0.000378457	8.43647e-05	3.25238e-05	6.40893e-05	0.000298987	0	0.000153218	6.48997e-05
k__Bacteria;p__Firmicutes;c__Clostridia;o__Clostridiales;f__Ruminococcaceae;g__Ruminococcus	0.00262517	8.69953e-05	0.000475545	0	0.00130746	0.000166503	0.000366986	0.000184904	0.0002006	0.0004815	0.000255562	7.66091e-05	0
k__Bacteria;p__Actinobacteria;c__Actinobacteria;o__Micrococcales;f__Dermabacteraceae;g__Brachybacterium	0.000609935	8.69953e-05	0.00146779	0.000109988	0.000594949	0.000216454	0.000759282	0.000385166	0	0.000360225	0.000225746	0.000487234	0
k__Bacteria;p__Actinobacteria;c__Actinobacteria;o__Corynebacteriales;f__Nocardiaceae;g__Nocardia	0.000262008	0	0.00109668	8.24906e-05	0.000467983	0.000327156	0.000590553	0.000805868	0	0.000180112	8.51873e-05	7.66091e-05	0
k__Bacteria;p__Actinobacteria;c__Actinobacteria;o__Micrococcales;f__Micrococcaceae;g__Kocuria	0.000462866	0.000211399	0.000766669	0.000500993	0.000409289	9.09017e-05	0.000506188	0.000408054	0	0.000588967	0	0	0
k__Bacteria;p__Bacteroidetes;c__Flavobacteriia;o__Flavobacteriales;f__Flavobacteriaceae;g__Maribacter	0.000230442	0.00259507	0.000106825	0.000570835	0.000399362	0.000601211	0.000759282	0	6.40893e-05	0.00040105	0.000176338	0.000229827	0
k__Archaea;p__Euryarchaeota;c__Methanomicrobia;o__Methanosarcinales;f__Methanosaetaceae;g__Methanothrix	2.78852e-05	0	0.00671113	0	1.74166e-05	0	0	0	0	0	0	0	0
k__Bacteria;p__Actinobacteria;c__Actinobacteria;o__Corynebacteriales;f__Dietziaceae;g__Dietzia	0.00034722	8.69953e-05	0.000976894	0.000219975	0.000402845	9.00017e-05	0.000337459	0.000457141	0.000128179	0.00036863	8.51873e-05	0.00016471	0
k__Bacteria;p__Proteobacteria;c__Gammaproteobacteria;o__Pasteurellales;f__Pasteurellaceae;g__Bibersteinia	0.000615739	0.000280995	0.000600714	0.000497694	0.000180958	0.000417608	0.000253094	0.000231281	0.000132024	6.18386e-05	0.00040464	8.12056e-05	0
k__Bacteria;p__Bacteroidetes;c__Bacteroidia;o__Bacteroidales;f__Tannerellaceae;g__Parabacteroides	0.000850852	8.69953e-05	0.000185461	5.49938e-05	0.000670189	0.000350557	0	0.000135817	0	0	8.51873e-05	0	0
k__Bacteria;p__Firmicutes;c__Bacilli;o__Lactobacillales;f__Streptococcaceae;g__Lactococcus	0.000374539	0.000347981	0.000298156	0.000250772	0.000118781	0.000147603	0.000461475	0.000353546	0.000128179	0.000335609	0	0	0.000186911
k__Bacteria;p__Firmicutes;c__Bacilli;o__Bacillales;f__Listeriaceae;g__Listeria	0.000507029	0.000260986	0.000636669	0.000461948	0.000229899	0.000240305	0.000685885	0.000255975	0.000139715	0.000866941	0.000120114	9.19309e-05	0
k__Bacteria;p__Bacteroidetes;c__Flavobacteriia;o__Flavobacteriales;f__Flavobacteriaceae;g__Lacinutrix	0.000117061	0.00349721	0.000161002	0.000383856	0.000335443	0.000411308	0.000583804	7.52866e-05	0	0.000120075	0	0.000114914	0
k__Bacteria;p__Bacteroidetes;c__Flavobacteriia;o__Flavobacteriales;f__Flavobacteriaceae;g__Tenacibaculum	0.000214589	0.00231408	0.000160512	0.000328313	0.000357736	0.000686713	0.0011946	0.000101185	0	6.00375e-05	9.11504e-05	0.000153218	0.0002265
k__Bacteria;p__Actinobacteria;c__Actinobacteria;o__Micrococcales;f__Intrasporangiaceae;g__Janibacter	0.000283098	0.000260986	0.00148369	0.000164981	0.000128186	0.000149403	0.000259	0.000439072	0.000718441	0.000567954	0.000170375	0	0
k__Bacteria;p__Bacteroidetes;c__Flavobacteriia;o__Flavobacteriales;f__Flavobacteriaceae;g__Winogradskyella	0.000216429	0.00247937	0.000138744	0.000161682	0.000531553	0.000676813	0.0011617	7.52866e-05	0	0.000199925	8.51873e-05	7.81413e-05	6.48997e-05
k__Bacteria;p__Proteobacteria;c__Gammaproteobacteria;o__Pasteurellales;f__Pasteurellaceae;g__Pasteurella	0.00043314	0.000766429	0.000560846	0.000487795	0.000336314	0.000288005	0.000168729	0.00013401	0	6.00375e-05	0	0	6.48997e-05
k__Bacteria;p__Firmicutes;c__Clostridia;o__Clostridiales;f__Eubacteriaceae;g__Eubacterium	0.0010234	0	0.000415192	0.000109988	0.0004018	0.000183153	0.00043026	0.000309579	6.40893e-05	0.000408855	8.51873e-05	0	6.48997e-05
k__Eukaryota;p__Ascomycota;c__Eurotiomycetes;o__Eurotiales;f__Aspergillaceae;g__Aspergillus	0.000252948	8.69953e-05	3.56491e-05	8.08408e-05	5.4688e-05	4.50009e-05	0.000247189	6.02293e-05	6.40893e-05	6.00375e-05	8.51873e-05	0.000229827	0.000257003
k__Viruses;p__unidentified;c__unidentified;o__Caudovirales;f__Siphoviridae;g__unidentified	0.000352457	0.000889962	0.00018436	0.00118237	9.5791e-05	0.000321756	0	3.01147e-05	0	0.000135084	0	0.000100358	0
k__Bacteria;p__Firmicutes;c__Clostridia;o__Clostridiales;f__Clostridiales Family XIII. Incertae Sedis;g__Unclassified_Clostridiales Family XIII. Incertae Sedis	0.000448003	0	0.000179591	5.49938e-05	0.000217359	0.000135003	0.000421823	0.000251156	0.00022944	0.000141688	8.51873e-05	7.66091e-05	0
k__Bacteria;p__Actinobacteria;c__Actinobacteria;o__Corynebacteriales;f__Mycobacteriaceae;g__Mycobacterium	0.000508445	0	0.00139325	5.49938e-05	0.000155356	0	0.000291902	0.000867302	0.000134588	0.000241351	0	7.66091e-05	0
k__Bacteria;p__Proteobacteria;c__Betaproteobacteria;o__Burkholderiales;f__Burkholderiaceae;g__Burkholderia	0.00131103	8.69953e-05	0.00161589	0.000127586	0.00123553	4.50009e-05	8.43647e-05	0.000125277	0	0.00024015	0	7.66091e-05	0.000387452
k__Bacteria;p__Firmicutes;c__Bacilli;o__Bacillales;f__Staphylococcaceae;g__Macrococcus	0.00034538	0	0.00039642	0.000359109	0.000104499	0	0.00123172	0.000411667	6.40893e-05	0.000353621	8.51873e-05	0	0
k__Bacteria;p__Bacteroidetes;c__Sphingobacteriia;o__Sphingobacteriales;f__Sphingobacteriaceae;g__Pedobacter	0.00032344	0.00210268	0.000136237	6.32428e-05	0.000511524	0.000672763	0.000639484	0.000160812	0	0.000420863	8.51873e-05	0	0
k__Bacteria;p__Actinobacteria;c__Actinobacteria;o__Propionibacteriales;f__Unclassified_Propionibacteriales;g__Unclassified_Propionibacteriales	0.000275313	0	0.0012394	0.000555437	0.00021074	0.000192604	0.000337459	0.000563746	0.000128179	0.000500112	8.51873e-05	7.66091e-05	0.000206381
k__Bacteria;p__Firmicutes;c__Bacilli;o__Lactobacillales;f__Carnobacteriaceae;g__Marinilactibacillus	0.000471359	8.69953e-05	0.000282013	0.000488345	0.000383338	0.000180003	0.001268	0.000346921	6.40893e-05	0.00168225	0.000208709	0.000618235	6.48997e-05
k__Bacteria;p__Bacteroidetes;c__Chitinophagia;o__Chitinophagales;f__Chitinophagaceae;g__Chitinophaga	0.000519344	0.00235148	9.99152e-05	0	0.000510131	0.000298806	0.000764344	0.000343006	0	0.000372833	8.51873e-05	0	8.30717e-05
k__Bacteria;p__Tenericutes;c__Mollicutes;o__Entomoplasmatales;f__Spiroplasmataceae;g__Spiroplasma	0.000244455	0.00181037	0.000366152	6.10431e-05	0.000382293	0.000335706	0.000491003	6.41442e-05	6.40893e-05	0.000306791	0	7.66091e-05	0
k__Bacteria;p__Firmicutes;c__Bacilli;o__Lactobacillales;f__Carnobacteriaceae;g__Carnobacterium	0.000505047	8.69953e-05	0.000516575	0.000478996	0.000343803	0.000371257	0.000298651	0.000255372	6.40893e-05	0.000483301	0	0.000248213	0
k__Bacteria;p__Proteobacteria;c__Gammaproteobacteria;o__Alteromonadales;f__Pseudoalteromonadaceae;g__Pseudoalteromonas	0.000473199	0.000915191	0.000257982	0.00155522	0.000977243	0.000396458	0	3.01147e-05	6.40893e-05	0.000180112	8.51873e-05	7.66091e-05	0
k__Bacteria;p__Firmicutes;c__Clostridia;o__Clostridiales;f__Peptostreptococcaceae;g__unidentified	9.97922e-05	0	9.20883e-05	0	0.000229376	0.000319056	0	0.000312289	0.000267253	0.000127279	0.000170375	7.66091e-05	0
k__Eukaryota;p__Apicomplexa;c__Unclassified_Apicomplexa;o__Unclassified_Apicomplexa;f__Unclassified_Apicomplexa;g__Unclassified_Apicomplexa	2.12324e-05	0.000165291	2.37864e-05	0.000183129	2.97823e-05	0.000220504	0.000155231	7.49855e-05	0.000110875	6.00375e-05	0.000184005	0.000278857	0.000354353
k__Bacteria;p__Bacteroidetes;c__Cytophagia;o__Cytophagales;f__Hymenobacteraceae;g__Pontibacter	0.00135816	0	0.00013856	0	0.00110386	0.000211054	8.43647e-05	0.000242122	0.000128179	0.000428067	0.000276859	0	0.000194699
k__Bacteria;p__Actinobacteria;c__Coriobacteriia;o__Coriobacteriales;f__Atopobiaceae;g__Unclassified_Atopobiaceae	0.000536754	9.3085e-05	0.000122112	5.49938e-05	0.000242613	4.50009e-05	0.000496908	0.000210803	0	0.000120075	0	0	6.48997e-05
k__Bacteria;p__Bacteroidetes;c__Bacteroidia;o__Bacteroidales;f__Porphyromonadaceae;g__Fermentimonas	0.000303623	0	0.00110897	5.49938e-05	0.000312279	0.000181353	8.43647e-05	0.000615242	6.40893e-05	0	0	0	6.48997e-05
k__Bacteria;p__Firmicutes;c__Clostridia;o__Clostridiales;f__Peptostreptococcaceae;g__Paeniclostridium	0.000153156	0	0.000104379	5.49938e-05	0.000143164	0.000217804	8.43647e-05	0.00018641	0.000302502	6.00375e-05	0.000255562	0	0
k__Bacteria;p__Bacteroidetes;c__Flavobacteriia;o__Flavobacteriales;f__Flavobacteriaceae;g__Formosa	9.66781e-05	0.00216531	1.92615e-05	7.53415e-05	0.000333875	0.000751514	0.000699383	3.64387e-05	0	0.000202927	0	8.04396e-05	0
k__Bacteria;p__Spirochaetes;c__Spirochaetia;o__Spirochaetales;f__Spirochaetaceae;g__Treponema	0.000699678	0	0.000560479	7.9741e-05	0.000326909	0.000196654	0	0.000403838	0	0.000120075	0	7.66091e-05	0
k__Bacteria;p__Proteobacteria;c__Gammaproteobacteria;o__Legionellales;f__Legionellaceae;g__Legionella	0.000242898	0.00227754	0.0001577	0.000571935	0.000382642	0.00051076	0.00039567	3.01147e-05	0	0.000446078	0	0	0
k__Eukaryota;p__unidentified;c__Litostomatea;o__Entodiniomorphida;f__Ophryoscolecidae;g__Entodinium	0.00643836	0	1.22295e-05	0	5.22497e-05	0	0.000227785	8.0105e-05	0	0.000300187	8.51873e-05	0	0
k__Bacteria;p__Proteobacteria;c__Betaproteobacteria;o__Burkholderiales;f__Comamonadaceae;g__Alicycliphilus	0.000177644	0.000160941	0.00220266	0	0.000169289	0.000118352	0.000250563	7.7997e-05	6.40893e-05	0	0	0	6.48997e-05
k__Bacteria;p__Actinobacteria;c__Actinobacteria;o__Corynebacteriales;f__Mycobacteriaceae;g__Mycolicibacterium	0.000304048	0	0.000939655	5.77435e-05	0.000245225	0	0	0.000566156	7.88299e-05	0.000274371	0	0	0.000259599
k__Bacteria;p__Firmicutes;c__Clostridia;o__Clostridiales;f__Peptostreptococcaceae;g__Unclassified_Peptostreptococcaceae	0.000238369	8.69953e-05	0.000305493	0.000109988	0.000411205	0.000228154	0.000270811	0.000130999	0	0.000180112	0	0	0
k__Bacteria;p__Actinobacteria;c__Actinobacteria;o__Micrococcales;f__Microbacteriaceae;g__Clavibacter	0.00025493	0	0.00106415	0	0.000144557	0.000308256	8.43647e-05	0.000340898	0	0.000323001	0.000287933	0	0
k__Bacteria;p__Proteobacteria;c__Gammaproteobacteria;o__Oceanospirillales;f__Halomonadaceae;g__Halomonas	0.000603141	0.000301004	0.000507464	0.000301366	0.000710944	0.000445958	0	0.000231582	0	0.000326003	8.51873e-05	0.000153218	6.48997e-05
k__Bacteria;p__Firmicutes;c__Bacilli;o__Lactobacillales;f__Lactobacillaceae;g__Pediococcus	0.000182032	0.000100045	0.00010071	5.49938e-05	0.000198723	0.000253355	0.000993816	0.000122567	0	0.000372232	0	0.000153218	7.59327e-05
k__Bacteria;p__Bacteroidetes;c__Bacteroidia;o__Bacteroidales;f__Porphyromonadaceae;g__Unclassified_Porphyromonadaceae	5.66197e-05	0.000173991	0.00090101	5.49938e-05	0.000381597	0.000345607	0.000253094	0.000457743	6.40893e-05	9.84614e-05	0	0	6.48997e-05
k__Bacteria;p__Proteobacteria;c__Gammaproteobacteria;o__Enterobacterales;f__Unclassified_Enterobacterales;g__Unclassified_Enterobacterales	0.000546663	0.000530672	0.000230893	0.000302466	0.000232163	0.000323556	8.43647e-05	0.000101486	0	0.000230544	0.000250451	0.000352402	0.000305029
k__Bacteria;p__Fusobacteria;c__Fusobacteriia;o__Fusobacteriales;f__Leptotrichiaceae;g__Streptobacillus	9.08746e-05	8.69953e-05	0.0003357	0	0.000128012	0.000412658	0	0.000320119	6.47302e-05	0	0.000170375	0	0
k__Bacteria;p__Firmicutes;c__Bacilli;o__Bacillales;f__Bacillaceae;g__Anoxybacillus	0.000228177	0.00018965	0.000213955	0.000296416	0.000166851	0.000237605	0.000218505	0.00017075	0.000284557	0.000130281	0.000340749	7.66091e-05	0
k__Bacteria;p__Actinobacteria;c__Actinobacteria;o__Micrococcales;f__Microbacteriaceae;g__Leifsonia	0.000135746	0	0.000664491	0	0.000157446	0.000192604	0.000253094	0.000176171	6.40893e-05	0.000180112	9.3706e-05	7.66091e-05	0
k__Bacteria;p__Proteobacteria;c__Gammaproteobacteria;o__Enterobacterales;f__Enterobacteriaceae;g__Enterobacter	0.000559402	0.000700312	0.00023126	0.000774862	0.00032447	0.000331206	0.000168729	9.90772e-05	8.13935e-05	0.00024015	8.51873e-05	0.000287284	0.000259599
k__Bacteria;p__Firmicutes;c__Tissierellia;o__unidentified;f__unidentified;g__Ezakiella	0.000193922	0.000173991	7.85135e-05	0	0.000169637	7.51514e-05	0	6.02293e-05	0	0	0	0	0
k__Bacteria;p__Firmicutes;c__Bacilli;o__Bacillales;f__Staphylococcaceae;g__Unclassified_Staphylococcaceae	0.000159951	0.00017747	0.000290818	0	0.000199942	0.000135003	0.000976943	0.000335477	0	0.000414859	8.51873e-05	0	0
k__Bacteria;p__Bacteroidetes;c__Flavobacteriia;o__Flavobacteriales;f__Unclassified_Flavobacteriales;g__Unclassified_Flavobacteriales	5.84598e-05	0.00208441	0.000254435	0	0.000225544	0.000597161	0.000741566	0	0	0.000231144	0	0.000232126	0
k__Bacteria;p__Actinobacteria;c__Actinobacteria;o__Micromonosporales;f__Micromonosporaceae;g__Micromonospora	0.000235113	0	0.00131045	0	0.000280232	0.000196204	0.000253094	0.000318613	0	6.00375e-05	0.000255562	0.000166242	0.000129799
k__Bacteria;p__Firmicutes;c__Tissierellia;o__Tissierellales;f__Tissierellaceae;g__unidentified	0.000116637	8.96052e-05	0.000149139	5.49938e-05	9.85777e-05	0.000135003	0	3.01147e-05	0	0	0	0	0
k__Bacteria;p__Bacteroidetes;c__Bacteroidia;o__Bacteroidales;f__Paludibacteraceae;g__Paludibacter	0.00065509	8.69953e-05	0.000808249	0	0.000429841	0.000289355	0.000104612	0.000405946	0.000144201	0.000356622	0.000255562	0	0
k__Bacteria;p__Actinobacteria;c__Actinobacteria;o__Micrococcales;f__Brevibacteriaceae;g__Brevibacterium	0.00026866	8.69953e-05	0.000718729	0.00026287	0.000338404	4.50009e-05	0.000287684	0.000429435	0.000192268	0.000318198	0.000207857	7.66091e-05	6.48997e-05
k__Bacteria;p__Bacteroidetes;c__Chitinophagia;o__Chitinophagales;f__Chitinophagaceae;g__Arachidicoccus	8.84682e-05	0.00203482	0	0.000123736	0.000268215	0.000356857	0.000693478	0	0	0.000169306	0	0.000268132	6.48997e-05
k__Bacteria;p__Actinobacteria;c__Actinobacteria;o__Corynebacteriales;f__Gordoniaceae;g__Gordonia	0.00016264	0	0.000910366	0.00017488	0.000170856	0.000193504	0.000414231	0.000532728	6.66529e-05	0.000276773	0.000170375	0.000306436	0
k__Bacteria;p__Firmicutes;c__Tissierellia;o__Tissierellales;f__Peptoniphilaceae;g__Murdochiella	0.000315088	0	0.000197018	0	0.000438549	0.000578711	8.43647e-05	8.16107e-05	0.000492847	0.000265366	0.000255562	7.66091e-05	0
k__Bacteria;p__Proteobacteria;c__Gammaproteobacteria;o__Enterobacterales;f__Enterobacteriaceae;g__Klebsiella	0.000701093	8.69953e-05	0.000377892	0.000109988	0.000355298	7.06513e-05	0.000283465	9.30543e-05	0.000378768	0.00030439	0.000446381	0.000123341	0.000194699
k__Bacteria;p__Firmicutes;c__Clostridia;o__Clostridiales;f__Lachnospiraceae;g__Roseburia	0.000743275	0	0.000190719	5.49938e-05	0.000170856	0.000180003	8.43647e-05	9.18497e-05	0	0.000301388	0	0	0
k__Bacteria;p__Firmicutes;c__Clostridia;o__Clostridiales;f__unidentified;g__Intestinimonas	0.00201099	0	0.000497314	0	0.000541132	0	8.43647e-05	9.0344e-05	0	0.00024015	0	0	0.000194699
k__Bacteria;p__Proteobacteria;c__Gammaproteobacteria;o__Enterobacterales;f__Yersiniaceae;g__Yersinia	0.000543124	0.00073772	0.000470775	0.000632428	0.000337184	0.00050176	0.000140045	6.05305e-05	0	0.000120075	0	0	0
k__Bacteria;p__Proteobacteria;c__Betaproteobacteria;o__Burkholderiales;f__Alcaligenaceae;g__Achromobacter	0.00051991	0	0.00101658	0	0.000522148	0.000180453	0	0.000106907	0.000160223	0.00060878	8.60392e-05	8.50361e-05	6.68467e-05
k__Bacteria;p__Proteobacteria;c__Gammaproteobacteria;o__Alteromonadales;f__Shewanellaceae;g__Shewanella	0.00050986	0.00036886	0.000287883	0.000217225	0.00022537	0.000294756	0	5.7519e-05	6.40893e-05	0.000390844	0	0	0
k__Bacteria;p__Proteobacteria;c__Alphaproteobacteria;o__Rhizobiales;f__Unclassified_Rhizobiales;g__Unclassified_Rhizobiales	0.000811077	0	0.000551735	0.000274969	0.000813005	0.000135003	8.43647e-05	3.01147e-05	0	0.000120075	0	0	0.000408219
k__Bacteria;p__Firmicutes;c__Bacilli;o__Lactobacillales;f__Lactobacillaceae;g__Unclassified_Lactobacillaceae	2.83098e-05	0	0.000103768	0	0	0	0.00113217	0.000240315	0	0	0	0	0
k__Bacteria;p__Proteobacteria;c__Betaproteobacteria;o__Burkholderiales;f__Comamonadaceae;g__Melaminivora	0.000286779	0	0.00250522	0	0.000134456	0.000135003	0.000168729	0.000119856	0	0	0	0.000153218	6.48997e-05
k__Bacteria;p__Proteobacteria;c__Gammaproteobacteria;o__Enterobacterales;f__Enterobacteriaceae;g__Citrobacter	0.000355996	0.000271425	0.000127615	9.62391e-05	0.000434891	4.50009e-05	0	0.00046497	0.000237131	6.00375e-05	0.000170375	0	0.000751539
k__Bacteria;p__Firmicutes;c__Bacilli;o__Lactobacillales;f__Enterococcaceae;g__Vagococcus	0.000293998	8.69953e-05	0.000157944	0.000275519	0.000159013	6.75013e-05	0.000750846	0.000213212	0	0.00024015	8.51873e-05	0.000306436	0
k__Bacteria;p__Firmicutes;c__Bacilli;o__Bacillales;f__Planococcaceae;g__Planococcus	0.000260026	0.000173991	0.000251622	0.00017983	0.000139507	6.48012e-05	0.000684198	0.000158403	0	0.000459887	8.51873e-05	7.66091e-05	0
k__Bacteria;p__Firmicutes;c__Bacilli;o__Bacillales;f__Bacillaceae;g__Unclassified_Bacillaceae	0.000207511	0.000770779	0.000278955	0	0.000139855	0.000207904	0.000255625	0.000115941	6.40893e-05	0.000670018	8.51873e-05	0	0.000129799
k__Bacteria;p__Bacteroidetes;c__Flavobacteriia;o__Flavobacteriales;f__Flavobacteriaceae;g__unidentified	0.000214872	0.00132755	0.0002227	0.000131985	0.000180087	0.000301056	0.00062008	9.63669e-05	0	0.000120075	0	7.66091e-05	0
k__Bacteria;p__Proteobacteria;c__Epsilonproteobacteria;o__Campylobacterales;f__Helicobacteraceae;g__Helicobacter	0.00037737	0.00134408	5.20978e-05	0.000307415	0.000352163	0.000377107	0.000379641	0	0	0.000169306	0	0.000156283	6.48997e-05
k__Bacteria;p__Bacteroidetes;c__Cytophagia;o__Cytophagales;f__Cytophagaceae;g__Spirosoma	0.000873925	0.000226188	0.000203438	0	0.000748389	0.000189004	8.43647e-05	0.000178279	0	0.000120075	0.000255562	0	0
k__Bacteria;p__Firmicutes;c__Clostridia;o__Clostridiales;f__Oscillospiraceae;g__Oscillibacter	0.00151543	0	0.000572647	0.000109988	0.000420784	0	0.000421823	0	0	0.000567354	0.000170375	0	6.48997e-05
k__Bacteria;p__Firmicutes;c__Clostridia;o__Clostridiales;f__Peptostreptococcaceae;g__Peptostreptococcus	0.000117627	0	0.000100527	0.000230974	0.00013254	0.000300156	0.000528123	0.000168341	6.72938e-05	0.000180112	0	0	6.48997e-05
k__Bacteria;p__Proteobacteria;c__Gammaproteobacteria;o__Enterobacterales;f__Yersiniaceae;g__Serratia	0.000717654	0.000173991	0.000599247	0.000245822	0.000504209	4.50009e-05	8.43647e-05	0.00012618	0	0.000173508	0	0	0
k__Bacteria;p__Proteobacteria;c__Betaproteobacteria;o__Burkholderiales;f__Burkholderiaceae;g__Ralstonia	0.000373973	8.69953e-05	0.000949133	0.000119336	0.000478084	0.000103502	0	3.01147e-05	6.40893e-05	0.00024015	9.20023e-05	0	6.48997e-05
k__Bacteria;p__Proteobacteria;c__Gammaproteobacteria;o__Aeromonadales;f__Aeromonadaceae;g__Aeromonas	0.00130268	0.000173991	0.000351905	0.000199077	0.00069614	6.93013e-05	8.43647e-05	0	0	6.48404e-05	0.000107336	0	6.48997e-05
k__Bacteria;p__Actinobacteria;c__Actinobacteria;o__Pseudonocardiales;f__Pseudonocardiaceae;g__Amycolatopsis	0.000355855	0	0.000800178	0.000116587	0.000307751	9.00017e-05	0.000590553	0.000206888	0.000192268	0.000275572	0.000100521	9.34631e-05	0
k__Bacteria;p__Firmicutes;c__Negativicutes;o__Acidaminococcales;f__Acidaminococcaceae;g__Acidaminococcus	0.00122893	0	0.00024991	6.76423e-05	0.000358084	4.50009e-05	0.000294433	6.02293e-05	0	0.000171107	0	0	0
k__Bacteria;p__Proteobacteria;c__Betaproteobacteria;o__Burkholderiales;f__Comamonadaceae;g__Hydrogenophaga	0.000402	0.000173991	0.00200368	0.000274969	0.000129927	0	0	0.000135215	0	0.000147692	0	0.000176201	6.48997e-05
k__Bacteria;p__Firmicutes;c__Bacilli;o__Bacillales;f__unidentified;g__Gemella	0.000102906	0	0.000159473	0.000160582	7.83745e-05	0.000302856	8.94266e-05	6.02293e-05	0.0002006	0.000180112	8.51873e-05	0	0
k__Bacteria;p__Firmicutes;c__Negativicutes;o__Selenomonadales;f__Sporomusaceae;g__Pelosinus	0.000150042	0.00108048	7.49058e-05	0	0.000129579	0.000315006	0.000604051	3.01147e-05	7.17801e-05	6.00375e-05	0	0.000153218	0
k__Bacteria;p__Firmicutes;c__Bacilli;o__Bacillales;f__Bacillaceae;g__Lysinibacillus	0.000500376	0.000127013	0.000220315	0.000123186	0.000156575	0.000300156	0.000168729	8.52245e-05	0	6.00375e-05	0.000128633	0	0
k__Bacteria;p__Firmicutes;c__Clostridia;o__Unclassified_Clostridia;f__Unclassified_Clostridia;g__Unclassified_Clostridia	0.000390959	0	0.000418983	5.49938e-05	0.000238781	4.50009e-05	0.000168729	0.000125578	0.000132665	0	0	0.000229827	0
k__Bacteria;p__Bacteroidetes;c__Flavobacteriia;o__Flavobacteriales;f__Crocinitomicaceae;g__Fluviicola	0.000317636	0.000676824	6.12088e-05	0.000157282	0.000395182	0.000196654	0.000338302	0.000273441	0	0.000120075	0	0.000153218	0
k__Bacteria;p__Firmicutes;c__Tissierellia;o__Tissierellales;f__Gottschalkiaceae;g__Gottschalkia	8.64865e-05	0	0.000126392	0	9.61394e-05	0	9.44885e-05	5.33029e-05	0	0.000247354	0	0	0
k__Bacteria;p__Fusobacteria;c__Fusobacteriia;o__Fusobacteriales;f__Leptotrichiaceae;g__Sneathia	5.80352e-05	0	0.000137154	5.49938e-05	0.000120174	0.000157503	8.43647e-05	9.0344e-05	0.000335828	9.06566e-05	8.51873e-05	0	0
k__Bacteria;p__Firmicutes;c__Clostridia;o__Clostridiales;f__Peptostreptococcaceae;g__Acetoanaerobium	7.51626e-05	0.000241847	0.000275837	0	0.000587809	9.00017e-05	8.43647e-05	0.000120459	6.66529e-05	0	0	0	0
k__Bacteria;p__Proteobacteria;c__Betaproteobacteria;o__Burkholderiales;f__Alcaligenaceae;g__Bordetella	0.000762525	8.69953e-05	0.00109424	0	0.0005636	6.30012e-05	0	6.02293e-05	0.000128179	0.000356622	8.51873e-05	0	0
k__Bacteria;p__Actinobacteria;c__Actinobacteria;o__Micrococcales;f__Cellulomonadaceae;g__Cellulomonas	0.000390959	0	0.000681246	0.000164981	0.000604877	0.000215554	0.000105456	0.000271032	0	0.000349418	0	0	0
k__Bacteria;p__Bacteroidetes;c__Flavobacteriia;o__Flavobacteriales;f__Flavobacteriaceae;g__Gramella	0.000231716	0.00119532	0.000124374	0	0.000317504	0.000155703	0.000441227	7.40821e-05	0	6.00375e-05	0	7.66091e-05	0
k__Bacteria;p__Tenericutes;c__Mollicutes;o__Entomoplasmatales;f__Entomoplasmataceae;g__Mesoplasma	9.83767e-05	0.0010857	4.07243e-05	0	0.000214398	0.000148953	0.000436165	0	0	0.000180112	8.51873e-05	7.66091e-05	0
k__Bacteria;p__Actinobacteria;c__Actinobacteria;o__Micrococcales;f__Intrasporangiaceae;g__Unclassified_Intrasporangiaceae	0.000171699	0	0.000667365	0	0.000148912	0.000270905	0.000354332	0.000396309	0	0.000180713	8.51873e-05	0.000196119	0
k__Bacteria;p__Bacteroidetes;c__Flavobacteriia;o__Flavobacteriales;f__Flavobacteriaceae;g__Cellulophaga	1.41549e-05	0.000655945	0.00046784	0.000146833	0.00021492	0.000460809	0.000299495	0.000125578	0	6.42401e-05	0	0	0.00015511
k__Bacteria;p__Bacteroidetes;c__Flavobacteriia;o__Flavobacteriales;f__Flavobacteriaceae;g__Weeksella	5.40718e-05	0	0.00153083	0.0013402	0.000364006	9.54018e-05	9.11139e-05	0	0	0	8.85948e-05	0	6.48997e-05
k__Bacteria;p__Actinobacteria;c__Coriobacteriia;o__Coriobacteriales;f__Atopobiaceae;g__Libanicoccus	0.000577379	0	0.000145715	5.49938e-05	0.000168244	9.00017e-05	0	7.1974e-05	0	0.000120075	0	0	0
k__Bacteria;p__Actinobacteria;c__Coriobacteriia;o__Eggerthellales;f__Eggerthellaceae;g__Slackia	0.0014288	8.87352e-05	0.000216524	0	0.00057283	0	0	9.12474e-05	0	0.00028878	0.000193375	0	0
k__Bacteria;p__Proteobacteria;c__Betaproteobacteria;o__Burkholderiales;f__Burkholderiaceae;g__Cupriavidus	0.000380626	0.000252286	0.000835704	0.000182579	0.000483832	4.50009e-05	0	0.000154187	0.000128179	6.00375e-05	0	0.000153218	0
k__Bacteria;p__Proteobacteria;c__Betaproteobacteria;o__Rhodocyclales;f__Zoogloeaceae;g__Thauera	0.000504623	0	0.00123665	0	0.000440116	9.00017e-05	8.43647e-05	6.02293e-05	0	0.000120075	0	0	0
k__Bacteria;p__Bacteroidetes;c__Flavobacteriia;o__Flavobacteriales;f__Flavobacteriaceae;g__Lutibacter	1.69859e-05	0.00151894	0.000106213	0.000109988	0.000201161	0.000107102	0.000376267	3.01147e-05	0	0.000163302	0.000100521	0.000153218	0
k__Bacteria;p__Actinobacteria;c__Coriobacteriia;o__Eggerthellales;f__Eggerthellaceae;g__Gordonibacter	0.000994524	0	0.000276571	0.000109988	0.000587286	6.12012e-05	0	3.10181e-05	0.000194832	0.000120075	8.77429e-05	7.66091e-05	0
k__Bacteria;p__Actinobacteria;c__Actinobacteria;o__Corynebacteriales;f__Nocardiaceae;g__Unclassified_Nocardiaceae	9.49795e-05	0	0.000244101	0	5.34688e-05	4.50009e-05	0.000168729	0.000409559	6.40893e-05	0.000217936	8.60392e-05	0.000306436	6.48997e-05
k__Bacteria;p__Firmicutes;c__Clostridia;o__Thermoanaerobacterales;f__Thermoanaerobacteraceae;g__Thermoanaerobacter	0.000140134	0	0.000162041	0	0.000251321	0.000186754	0	0.00013401	0.000128179	0	0	0	6.48997e-05
k__Bacteria;p__Firmicutes;c__Bacilli;o__Bacillales;f__unidentified;g__Exiguobacterium	0.000204963	0.000339282	0.000147549	0	0.000179913	5.3101e-05	0.000803152	0.000261094	0	0.000387842	0.000170375	0	0
k__Bacteria;p__Actinobacteria;c__Actinobacteria;o__Micrococcales;f__Intrasporangiaceae;g__Phycicoccus	0.000312824	0	0.000706316	5.49938e-05	0.000152917	4.50009e-05	0.000421823	0.000130999	0.000292247	0.00020893	8.51873e-05	9.19309e-05	0
k__Bacteria;p__Proteobacteria;c__Deltaproteobacteria;o__Desulfuromonadales;f__Geobacteraceae;g__Geobacter	0.00105298	0	0.00072466	0	0.000539042	0	0	3.01147e-05	0	0.000195122	0	7.66091e-05	0
k__Bacteria;p__Actinobacteria;c__Actinobacteria;o__Actinomycetales;f__Unclassified_Actinomycetales;g__Unclassified_Actinomycetales	0.000320184	0	0.000211815	5.49938e-05	0.000685864	0.000193054	8.43647e-05	0.000314999	0	0.000180112	0	7.89074e-05	0
k__Bacteria;p__Bacteroidetes;c__Cytophagia;o__Cytophagales;f__Cytophagaceae;g__Fibrella	0.000862176	0.000498483	0.000210776	0	0.00040598	0	0.000302869	0	0	6.00375e-05	0	9.03987e-05	0
k__Viruses;p__unidentified;c__unidentified;o__Caudovirales;f__Siphoviridae;g__Phietavirus	0	0.00176427	0	0	0	0	0	0	0	0	0.00280863	0	0
k__Eukaryota;p__Unclassified_Dikarya;c__Unclassified_Dikarya;o__Unclassified_Dikarya;f__Unclassified_Dikarya;g__Unclassified_Dikarya	0.000188543	0.000113094	4.70837e-05	5.49938e-05	2.24674e-05	0.000130052	0.00016198	6.02293e-05	9.74158e-05	6.00375e-05	0.000134596	0.000208377	0.000342671
k__Bacteria;p__Proteobacteria;c__Gammaproteobacteria;o__Cardiobacteriales;f__Cardiobacteriaceae;g__Dichelobacter	0.00026498	8.69953e-05	0	0.000250772	8.70828e-05	0.000241205	0	0	0	0	0	0	0
k__Bacteria;p__Actinobacteria;c__Actinobacteria;o__Propionibacteriales;f__Nocardioidaceae;g__Micropruina	0.000477162	8.69953e-05	0.00109075	0.000101738	0.000160929	9.94519e-05	8.43647e-05	9.0344e-05	0	6.00375e-05	0	0	0.000295294
k__Bacteria;p__Bacteroidetes;c__Chitinophagia;o__Chitinophagales;f__Chitinophagaceae;g__Unclassified_Chitinophagaceae	5.73274e-05	0.00128579	3.13076e-05	0	0.000280407	0.000277205	0.000596458	0	0	0.000286379	0.000194227	7.96735e-05	0
k__Bacteria;p__Bacteroidetes;c__Cytophagia;o__Cytophagales;f__Flammeovirgaceae;g__Marivirga	4.24648e-05	0.00123359	0	0	0.000195414	0.000319506	0.000586335	0	0	0.000121276	8.51873e-05	7.89074e-05	0
k__Bacteria;p__Actinobacteria;c__Actinobacteria;o__Micrococcales;f__Microbacteriaceae;g__Agromyces	0.000203831	0	0.000788743	0	0.000161277	4.50009e-05	0.000253094	0.000162017	6.40893e-05	0.000204127	0	0	0
k__Bacteria;p__Proteobacteria;c__Alphaproteobacteria;o__Caulobacterales;f__Caulobacteraceae;g__Brevundimonas	0.000206096	0	6.0903e-05	0	6.96662e-05	0.000156603	0	3.01147e-05	0.00010062	0.000268968	8.51873e-05	0.000527837	0.000391994
k__Bacteria;p__Bacteroidetes;c__Bacteroidia;o__Bacteroidales;f__unidentified;g__unidentified	0.000753749	0	0.000114224	0	0.000488708	0.000214654	0.000177166	9.30543e-05	0	0.00024075	0	0	0
k__Bacteria;p__Firmicutes;c__Tissierellia;o__Unclassified_Tissierellia;f__Unclassified_Tissierellia;g__Unclassified_Tissierellia	3.6095e-05	0	7.5395e-05	0	0.000118433	0.000306906	0	0.000214718	0.000128179	0	0	0	0
k__Bacteria;p__Bacteroidetes;c__Flavobacteriia;o__Flavobacteriales;f__Flavobacteriaceae;g__Myroides	0.000169151	0.000110484	0.000127799	0	0.000504906	0.000321306	0.000168729	6.02293e-05	0.000140997	0	8.51873e-05	0	0
k__Bacteria;p__Firmicutes;c__Clostridia;o__Clostridiales;f__Clostridiaceae;g__Mordavella	0.000653108	8.69953e-05	0.000159962	0	0.000150131	0	0	0	0	0	0.000220635	0	0.000129799
k__Bacteria;p__Actinobacteria;c__Coriobacteriia;o__Coriobacteriales;f__Unclassified_Coriobacteriales;g__Unclassified_Coriobacteriales	0.000277578	0	4.57384e-05	0	8.16836e-05	9.00017e-05	0	3.01147e-05	0	0.000298386	0	0	0
k__Bacteria;p__Bacteroidetes;c__Bacteroidia;o__Bacteroidales;f__Rikenellaceae;g__Mucinivorans	0.000314381	0	0.000229426	0	0.000267518	9.00017e-05	0	0.000368603	0	6.00375e-05	0	7.66091e-05	0
k__Bacteria;p__Bacteroidetes;c__Flavobacteriia;o__Flavobacteriales;f__Flavobacteriaceae;g__Seonamhaeicola	0.000101349	0.00161376	6.52445e-05	0	0.00026926	0.000223654	9.11139e-05	3.01147e-05	0	6.24389e-05	9.02985e-05	0	0
k__Bacteria;p__Firmicutes;c__Clostridia;o__Thermoanaerobacterales;f__Thermoanaerobacterales Family III. Incertae Sedis;g__Thermoanaerobacterium	0.000113664	0	0.000127309	0	7.28012e-05	9.00017e-05	8.43647e-05	3.10181e-05	0	0.000124878	8.51873e-05	0	0
k__Bacteria;p__Actinobacteria;c__Actinobacteria;o__Micrococcales;f__Intrasporangiaceae;g__Arsenicicoccus	0.000212324	0	0.00103719	0.000109988	0.000282671	0	0	0.000121362	0.000128179	0.000145291	8.51873e-05	0.000153218	6.48997e-05
k__Bacteria;p__Actinobacteria;c__Actinobacteria;o__Propionibacteriales;f__Nocardioidaceae;g__Nocardioides	0.000136029	0	0.000783607	0.000237573	0.000122438	0	0.000189821	0.000327346	0	6.00375e-05	9.20023e-05	0.000153218	0.000194699
k__Bacteria;p__Proteobacteria;c__Gammaproteobacteria;o__Xanthomonadales;f__Xanthomonadaceae;g__Xanthomonas	0.0008936	8.69953e-05	0.000483922	0	0.000749957	4.50009e-05	8.43647e-05	6.47465e-05	6.40893e-05	0	0.000170375	0	0
k__Bacteria;p__Proteobacteria;c__Gammaproteobacteria;o__unidentified;f__unidentified;g__unidentified	0.000566055	0.000790788	7.68626e-05	0.000486145	0.000135327	0.000404558	0.000185602	3.01147e-05	0	6.42401e-05	0.00010478	0	0
k__Bacteria;p__Firmicutes;c__Bacilli;o__Lactobacillales;f__Enterococcaceae;g__Tetragenococcus	0.000264838	0	0.000126453	0.00026067	7.66328e-05	4.50009e-05	0.000996347	6.17351e-05	0	0.000271369	0.000179745	0.000153218	6.48997e-05
k__Bacteria;p__Bacteroidetes;c__Bacteroidia;o__Bacteroidales;f__Odoribacteraceae;g__Odoribacter	0.000278852	0	0.000151157	0	0.000309492	0.000225004	0	0	0	0.000191519	8.51873e-05	0	0
k__Bacteria;p__Proteobacteria;c__Betaproteobacteria;o__Burkholderiales;f__Comamonadaceae;g__Rhodoferax	0.000340001	0.000128753	0.00132018	0.00026782	0.000218404	0.000225904	0	0	0	0.000120075	8.51873e-05	0	0
k__Bacteria;p__Actinobacteria;c__Actinobacteria;o__Actinomycetales;f__Actinomycetaceae;g__Unclassified_Actinomycetaceae	0.000149901	0.000173991	0.000141129	0	0.000531379	0.000448209	0.000168729	0.00017858	0.000290325	0.000120075	0.000141411	0	0
k__Bacteria;p__Proteobacteria;c__Alphaproteobacteria;o__Rhodospirillales;f__Acetobacteraceae;g__Unclassified_Acetobacteraceae	4.21817e-05	0	0	0	3.48331e-05	0	0.000168729	3.01147e-05	0	0	0	0.000153218	0
k__Bacteria;p__Proteobacteria;c__Gammaproteobacteria;o__Xanthomonadales;f__Xanthomonadaceae;g__Stenotrophomonas	0.000807963	0	0.000594233	0.000123736	0.000711292	0.000135003	0	0	0	0.000300187	0	0	0
k__Bacteria;p__Actinobacteria;c__Actinobacteria;o__Propionibacteriales;f__Propionibacteriaceae;g__Microlunatus	0.000157403	0	0.000772417	0	9.45719e-05	4.50009e-05	0	9.0344e-05	6.40893e-05	8.34521e-05	0.000306674	0.000113381	0
k__Bacteria;p__Proteobacteria;c__Betaproteobacteria;o__Neisseriales;f__Neisseriaceae;g__Vitreoscilla	0.000435688	0.000269686	0.000147549	0.000149583	0.000254108	0.000163803	0	0	0	0.000286379	0	0	0.000129799
k__Bacteria;p__Proteobacteria;c__Gammaproteobacteria;o__Thiotrichales;f__Piscirickettsiaceae;g__Methylophaga	0.000350759	0.000829065	2.7333e-05	0.000345361	0.000226241	0.000499959	0.000210912	3.01147e-05	8.07526e-05	0.000204728	0	0	0
k__Bacteria;p__Proteobacteria;c__Alphaproteobacteria;o__Rhizobiales;f__Rhizobiaceae;g__Rhizobium	0.000567046	0	0.000386636	0	0.000391872	4.50009e-05	8.43647e-05	3.01147e-05	6.40893e-05	6.00375e-05	0	0	0
k__Bacteria;p__Proteobacteria;c__Gammaproteobacteria;o__Enterobacterales;f__Erwiniaceae;g__Pantoea	0.000249693	0.000204439	0.000103034	0.000301916	0.000157794	0.000444608	0.000227785	3.01147e-05	0.000128179	0	0	0	0
k__Bacteria;p__Bacteroidetes;c__Chitinophagia;o__Chitinophagales;f__Chitinophagaceae;g__Filimonas	0.000102906	0.00103089	3.95625e-05	0	3.64006e-05	0.000114302	0.000326491	3.01147e-05	0	6.00375e-05	8.51873e-05	7.66091e-05	0
k__Bacteria;p__Spirochaetes;c__Spirochaetia;o__Brachyspirales;f__Brachyspiraceae;g__Brachyspira	0.000182315	0	4.98353e-05	0	0.000166328	0.000104402	8.43647e-05	0	8.33161e-05	0	8.51873e-05	0	0
k__Bacteria;p__Bacteroidetes;c__Cytophagia;o__Cytophagales;f__Hymenobacteraceae;g__Rufibacter	0.00106091	0	7.62511e-05	0	0.000811437	0	0	0	0	0.000118274	8.51873e-05	7.66091e-05	0
k__Bacteria;p__Proteobacteria;c__Gammaproteobacteria;o__Pasteurellales;f__Pasteurellaceae;g__Aggregatibacter	0.000185146	0.000772519	0.000113429	0.000342611	0.000175733	6.48012e-05	0	6.08316e-05	0.000185218	6.36397e-05	0	0	0
k__Bacteria;p__Chlorobi;c__Chlorobia;o__Chlorobiales;f__Chlorobiaceae;g__Chlorobium	5.67612e-05	0.000870823	7.96753e-05	0	0.000284412	0.000247955	0.000609957	0	0	0.000120075	0.000253858	7.66091e-05	0
k__Bacteria;p__Actinobacteria;c__Actinobacteria;o__Propionibacteriales;f__Nocardioidaceae;g__Aeromicrobium	9.22901e-05	0	0.000497375	0.000109988	0.000146473	0	0.000168729	7.70935e-05	0	6.00375e-05	0	0	0
k__Eukaryota;p__Chytridiomycota;c__Neocallimastigomycetes;o__Neocallimastigales;f__Neocallimastigaceae;g__Unclassified_Neocallimastigaceae	9.15823e-05	0.000257506	1.72436e-05	0.000164981	5.22497e-05	9.00017e-05	0	3.01147e-05	6.40893e-05	8.28517e-05	0.000169523	0.000153218	6.48997e-05
k__Bacteria;p__Firmicutes;c__Bacilli;o__Bacillales;f__Bacillaceae;g__Virgibacillus	0.000101632	0.000207919	0.000170296	5.49938e-05	8.4122e-05	0.000123302	0.000214286	8.73325e-05	0	0.000190319	0	0	0
k__Bacteria;p__Firmicutes;c__Tissierellia;o__Tissierellales;f__Peptoniphilaceae;g__Helcococcus	3.59535e-05	0	7.29491e-05	0.000181479	0.000118258	0.000144903	8.43647e-05	0.000117447	0.000283916	8.16509e-05	8.51873e-05	7.66091e-05	0
k__Bacteria;p__Firmicutes;c__unidentified;o__unidentified;f__unidentified;g__unidentified	0.000236953	8.69953e-05	0.00011618	0	0.000184615	0.000131402	0.000332397	3.01147e-05	6.40893e-05	6.00375e-05	0.000274303	0	0
k__Bacteria;p__Actinobacteria;c__Actinobacteria;o__Propionibacteriales;f__Nocardioidaceae;g__Unclassified_Nocardioidaceae	7.84182e-05	0	0.000421001	0	0.000159187	0	8.43647e-05	7.61901e-05	0	6.00375e-05	0	7.66091e-05	0
k__Eukaryota;p__unidentified;c__Litostomatea;o__Haptorida;f__Spathidiidae;g__Epispathidium	0.000840802	8.69953e-05	2.56209e-05	5.93933e-05	1.74166e-05	0	0.000288527	6.02293e-05	6.40893e-05	6.00375e-05	8.51873e-05	0	0.000153163
k__Bacteria;p__Proteobacteria;c__Gammaproteobacteria;o__Alteromonadales;f__Colwelliaceae;g__Colwellia	0.000202698	0.000260986	8.27939e-05	0.000415753	0.000161451	0	8.43647e-05	0.000150573	0	0.000129681	0	0	0
k__Bacteria;p__Bacteroidetes;c__unidentified;o__unidentified;f__unidentified;g__unidentified	0.000465838	8.69953e-05	0.00116804	0	0.000181306	0	0	0.000187614	0	0	0	0	0
k__Bacteria;p__Firmicutes;c__Bacilli;o__Lactobacillales;f__Carnobacteriaceae;g__Atopostipes	3.51042e-05	0	4.81232e-05	0	4.65022e-05	0	0.000575367	3.01147e-05	0	0.000229943	0.000170375	0	0.000129799
k__Bacteria;p__Firmicutes;c__Clostridia;o__Clostridiales;f__Lachnospiraceae;g__Coprococcus	0.000613899	0	0.000114468	0	4.23222e-05	0	8.43647e-05	0.00023911	0	6.00375e-05	0	0	0
k__Bacteria;p__Actinobacteria;c__Actinobacteria;o__Corynebacteriales;f__Tsukamurellaceae;g__Tsukamurella	0.000129942	0	0.00028984	5.71935e-05	1.74166e-05	4.63509e-05	0	0.000259287	0	7.20449e-05	0	7.66091e-05	0
k__Bacteria;p__Bacteroidetes;c__Sphingobacteriia;o__Sphingobacteriales;f__Sphingobacteriaceae;g__Mucilaginibacter	0.000256062	0.000224448	0.000210103	0	0.000396749	0.000299256	0.000117267	0.000151477	6.40893e-05	0.000123077	8.51873e-05	0	0
k__Bacteria;p__Proteobacteria;c__Gammaproteobacteria;o__Alteromonadales;f__Alteromonadaceae;g__Marinobacter	0.00060484	0.000262726	0.000125047	0.000317314	0.000132888	0.000249755	0	0	6.40893e-05	6.96434e-05	0	0	0
k__Bacteria;p__Proteobacteria;c__Betaproteobacteria;o__Burkholderiales;f__Comamonadaceae;g__Polaromonas	8.9176e-05	0	0.000934947	0	4.21481e-05	0	0.000168729	0	0	0	0	7.66091e-05	0.000129799
k__Bacteria;p__Firmicutes;c__Clostridia;o__Thermoanaerobacterales;f__Thermoanaerobacterales Family III. Incertae Sedis;g__Caldicellulosiruptor	0.000155704	0	0.000136237	0	0.000121916	4.50009e-05	0	9.93784e-05	0	6.00375e-05	0	0	0
k__Bacteria;p__Actinobacteria;c__Actinobacteria;o__Micrococcales;f__Micrococcaceae;g__Sinomonas	0.000164055	8.69953e-05	0.000389021	0.000162782	0.000110769	4.50009e-05	0.000332397	0.000113231	0	0.000300187	0.00017719	0	0
k__Eukaryota;p__Ascomycota;c__Saccharomycetes;o__Saccharomycetales;f__Phaffomycetaceae;g__Wickerhamomyces	0.000614323	0.000992617	3.46707e-05	0	9.03919e-05	0.000142653	0.000304557	0	0	6.00375e-05	0	0	0
k__Eukaryota;p__unidentified;c__unidentified;o__Trichomonadida;f__Trichomonadidae;g__Trichomonas	0.000248277	0	0	0	8.77794e-05	0.000135003	8.43647e-05	3.01147e-05	7.24209e-05	0	0	0	0
k__Bacteria;p__Firmicutes;c__Negativicutes;o__Selenomonadales;f__Selenomonadaceae;g__Megamonas	0.000183589	0	0.000181547	0	0.000116343	9.00017e-05	0	0	0	0.000120075	0	0	0
k__Bacteria;p__Proteobacteria;c__Alphaproteobacteria;o__Sphingomonadales;f__Sphingomonadaceae;g__Sphingobium	0.000424789	0	0.00071347	0.000109988	0.000400581	0	0.000123172	8.94405e-05	6.40893e-05	0.000174109	0	0	0
k__Bacteria;p__Actinobacteria;c__Actinobacteria;o__Micrococcales;f__Microbacteriaceae;g__Agrococcus	6.44049e-05	0	0.000536326	0	0.000214224	9.09017e-05	8.43647e-05	7.01672e-05	0	0.000120075	0	0.000150154	0
k__Bacteria;p__Proteobacteria;c__Gammaproteobacteria;o__Enterobacterales;f__Enterobacteriaceae;g__Cronobacter	0.000270359	0.000295784	8.53009e-05	0.00017323	0.000104499	0.000248855	0.000253094	0.000161113	0	0.000168705	0	0	0
k__Bacteria;p__Actinobacteria;c__Coriobacteriia;o__Eggerthellales;f__Eggerthellaceae;g__Eggerthella	0.000251391	0	0.000158923	0.00018038	0.000354601	0	0	0	0	7.38461e-05	0	0	0
k__Bacteria;p__Proteobacteria;c__Alphaproteobacteria;o__Rickettsiales;f__Anaplasmataceae;g__Ehrlichia	3.24148e-05	0.00124055	2.5682e-05	0	4.16256e-05	0.000185854	0.000253094	4.87857e-05	0	6.66416e-05	0	0	0
k__Bacteria;p__Actinobacteria;c__Unclassified_Actinobacteria;o__Unclassified_Actinobacteria;f__Unclassified_Actinobacteria;g__Unclassified_Actinobacteria	0.000363498	0	0.00024459	0.000126486	0.000119652	0	8.43647e-05	6.02293e-05	6.40893e-05	0.000120075	0	0	6.48997e-05
k__Bacteria;p__Actinobacteria;c__Actinobacteria;o__Propionibacteriales;f__Nocardioidaceae;g__Friedmanniella	8.33725e-05	0	0.000950234	0	5.83455e-05	0	0	3.01147e-05	0	0.000126079	8.51873e-05	0	0
k__Bacteria;p__Firmicutes;c__Bacilli;o__Bacillales;f__Planococcaceae;g__Solibacillus	0.000103614	0.000321883	0.000117037	0.000164981	0.000105718	0.000180003	0.00012486	6.02293e-05	0	0.000175309	0	0	0
k__Bacteria;p__Firmicutes;c__Clostridia;o__Clostridiales;f__Lachnospiraceae;g__Anaerostipes	0.000246579	0	0.000183198	0	0.000146473	0.000138603	0	0.000233087	0	6.00375e-05	0	0	0
k__Bacteria;p__Proteobacteria;c__Betaproteobacteria;o__Burkholderiales;f__unidentified;g__unidentified	9.17239e-05	0	0.000739519	6.32428e-05	0.00011582	4.50009e-05	0	0	0	0	0	0	0
k__Eukaryota;p__Ascomycota;c__Unclassified_Ascomycota;o__Unclassified_Ascomycota;f__Unclassified_Ascomycota;g__Unclassified_Ascomycota	1.41549e-05	0.000194	3.8523e-05	0.000105588	0	0.000108002	8.43647e-05	0	6.40893e-05	0.000217336	8.51873e-05	7.66091e-05	0.000109032
k__Bacteria;p__Proteobacteria;c__Alphaproteobacteria;o__Rickettsiales;f__unidentified;g__unidentified	0	0.000942159	0	0	0.000138113	0.000143103	0.000445446	0	0	0.000184315	0.000300711	0	0
k__Eukaryota;p__Ascomycota;c__Eurotiomycetes;o__Eurotiales;f__Trichocomaceae;g__Talaromyces	3.04331e-05	8.69953e-05	2.21354e-05	5.49938e-05	1.74166e-05	4.50009e-05	0.000112205	5.14961e-05	8.20343e-05	6.00375e-05	8.51873e-05	8.73344e-05	7.59327e-05
k__Bacteria;p__Firmicutes;c__Negativicutes;o__Veillonellales;f__Veillonellaceae;g__Megasphaera	0.000573133	0	0.000216707	0	0.00014717	0	0.000202475	0	0	0	0	0	0
k__Bacteria;p__Proteobacteria;c__Gammaproteobacteria;o__Thiotrichales;f__Francisellaceae;g__Francisella	0.000352033	0	0.00016785	0.000212276	0.000165806	0.000195304	0	6.47465e-05	0	6.00375e-05	0	0	0
k__Bacteria;p__Proteobacteria;c__Alphaproteobacteria;o__Rhizobiales;f__Bartonellaceae;g__Bartonella	0.000143106	0.000985657	6.19425e-05	0	0.000265951	0.000239855	0.000368674	4.39674e-05	0	7.26453e-05	0	8.19717e-05	0
k__Bacteria;p__Bacteroidetes;c__Flavobacteriia;o__Flavobacteriales;f__Flavobacteriaceae;g__Wenyingzhuangia	4.4588e-05	0.000767299	4.37205e-05	0.000255171	0.000149957	0.000380257	0.000244658	3.01147e-05	0	6.66416e-05	0	0	0
k__Bacteria;p__Actinobacteria;c__Actinobacteria;o__Micrococcales;f__Promicromonosporaceae;g__Isoptericola	1.47211e-05	0	0.000338513	0	0.000363658	9.00017e-05	9.70194e-05	0.000277657	0	6.00375e-05	8.51873e-05	0.000216038	0
k__Bacteria;p__Cyanobacteria;c__unidentified;o__Nostocales;f__Aphanizomenonaceae;g__Dolichospermum	4.41633e-05	0.000916931	0	0	8.81278e-05	0.000288905	0.000491003	3.43307e-05	0	0	8.51873e-05	0	0
k__Bacteria;p__Proteobacteria;c__Epsilonproteobacteria;o__Campylobacterales;f__Campylobacteraceae;g__Arcobacter	0.000218552	0.00037147	7.69848e-05	0.000300266	0.000130972	0.000212854	0	4.27628e-05	0	6.00375e-05	0	0	0
k__Bacteria;p__Firmicutes;c__Clostridia;o__Clostridiales;f__Ruminococcaceae;g__Fastidiosipila	2.83098e-05	0	7.10535e-05	0	3.48331e-05	4.50009e-05	0	0	6.40893e-05	0	0	0	0
k__Bacteria;p__Firmicutes;c__Bacilli;o__Bacillales;f__Bacillaceae;g__Geobacillus	0.000347362	0	0.000218236	0	9.49202e-05	0.000154803	0	0	0	7.50468e-05	8.51873e-05	0	0
k__Bacteria;p__Bacteroidetes;c__Flavobacteriia;o__Flavobacteriales;f__Flavobacteriaceae;g__Sediminicola	2.83098e-05	0.000858644	4.28645e-05	0	0.000173991	0.000311406	0.000141733	7.46844e-05	6.40893e-05	0.000125478	0	0	0
k__Bacteria;p__Actinobacteria;c__Actinobacteria;o__Pseudonocardiales;f__Pseudonocardiaceae;g__Pseudonocardia	0.000125413	0	0.000536081	0	0.000202555	4.50009e-05	0.000168729	0.000328551	0	8.64539e-05	0	7.66091e-05	0
k__Bacteria;p__Bacteroidetes;c__unidentified;o__Bacteroidetes Order II. Incertae sedis;f__Rhodothermaceae;g__unidentified	0.000579078	0	0.000106519	0	0.000662177	0	8.43647e-05	9.0344e-05	0	0.00024015	8.51873e-05	0	0
k__Bacteria;p__Proteobacteria;c__Gammaproteobacteria;o__Alteromonadales;f__Alteromonadaceae;g__Alteromonas	0.000112956	0.000173991	0.00013905	0.000224924	0.000183919	9.13517e-05	0	3.25238e-05	7.04983e-05	6.90431e-05	0	0	7.00917e-05
k__Bacteria;p__Actinobacteria;c__Actinobacteria;o__Pseudonocardiales;f__Pseudonocardiaceae;g__Actinosynnema	1.41549e-05	0	0.000217563	0	5.99129e-05	0	0	9.18497e-05	0.000320447	0	0	0	0
k__Bacteria;p__Actinobacteria;c__Actinobacteria;o__Propionibacteriales;f__Propionibacteriaceae;g__Acidipropionibacterium	0.000287769	0	0.00044332	5.49938e-05	0.000110943	6.34512e-05	0	0.000340898	0.000192268	0	0	0	0
k__Bacteria;p__Firmicutes;c__Bacilli;o__Lactobacillales;f__Enterococcaceae;g__Melissococcus	0.000118194	0.000108744	8.8236e-05	0.000151783	5.48621e-05	6.03011e-05	0.000210912	6.02293e-05	0	0.00022454	8.51873e-05	0	0
k__Bacteria;p__Bacteroidetes;c__Bacteroidia;o__Marinilabiliales;f__Prolixibacteraceae;g__Draconibacterium	0.000206662	0	0.000358631	0.000144634	0.000298171	4.50009e-05	8.43647e-05	0.00019695	0.000234567	6.00375e-05	0	0	0
k__Bacteria;p__Actinobacteria;c__Actinobacteria;o__Bifidobacteriales;f__Bifidobacteriaceae;g__Gardnerella	0.000236387	0	6.4205e-06	0	8.34253e-05	0	0.000111361	3.10181e-05	6.72938e-05	0	0	0	0
k__Bacteria;p__Bacteroidetes;c__Bacteroidia;o__Marinilabiliales;f__Salinivirgaceae;g__Salinivirga	0.000168868	0	0.000257493	0	0.000203077	4.50009e-05	0	0.000196348	0	6.00375e-05	0	0	0.000103191
k__Bacteria;p__Actinobacteria;c__Actinobacteria;o__Corynebacteriales;f__Mycobacteriaceae;g__Unclassified_Mycobacteriaceae	8.29478e-05	0	0.000499209	0	3.69231e-05	5.4451e-05	8.43647e-05	0.00019424	6.40893e-05	0.000148893	0	0	0
k__Bacteria;p__Bacteroidetes;c__Flavobacteriia;o__Flavobacteriales;f__Ichthyobacteriaceae;g__Ichthyobacterium	0	0.00148153	0	0	0	4.50009e-05	0.000275029	0	0	6.06378e-05	0	0	0
k__Bacteria;p__Actinobacteria;c__Actinobacteria;o__Micrococcales;f__Microbacteriaceae;g__Cryobacterium	5.70443e-05	0	0.000344078	0.000110537	0.000119303	0	0.000168729	0	0	9.60599e-05	0	0	0
k__Bacteria;p__Bacteroidetes;c__Bacteroidia;o__Unclassified_Bacteroidia;f__Unclassified_Bacteroidia;g__Unclassified_Bacteroidia	0.000235113	8.69953e-05	0.000792412	5.49938e-05	0.000148563	4.50009e-05	0	0	0	0	0	0	7.52837e-05
k__Bacteria;p__Actinobacteria;c__Coriobacteriia;o__Eggerthellales;f__Eggerthellaceae;g__Unclassified_Eggerthellaceae	0.000339293	0	0.000228264	5.49938e-05	0.000234427	0	0	6.02293e-05	0	0.000120075	0	7.66091e-05	0
k__Bacteria;p__Proteobacteria;c__Betaproteobacteria;o__Rhodocyclales;f__Zoogloeaceae;g__Azoarcus	0.000126828	0	0.000753828	0	0.000260377	0.000135003	0	0	0	0	0	0.000153218	6.48997e-05
k__Bacteria;p__Firmicutes;c__Clostridia;o__Clostridiales;f__Ruminococcaceae;g__Ethanoligenens	0.000396762	0	0.000202399	0	0.000381945	7.65015e-05	0	9.0344e-05	0.000189064	0	0	0	0
k__Bacteria;p__Proteobacteria;c__Gammaproteobacteria;o__Xanthomonadales;f__Xanthomonadaceae;g__Xylella	2.83098e-05	0.00117705	0	0.000116037	5.20755e-05	4.50009e-05	0.000280091	3.01147e-05	0	7.68479e-05	0	0	0
k__Bacteria;p__Actinobacteria;c__Actinobacteria;o__Micrococcales;f__Microbacteriaceae;g__Curtobacterium	9.42717e-05	0	0.000346768	0	0.000175559	0.000281705	0	0	0	6.00375e-05	0	0	0.000129799
k__Bacteria;p__Proteobacteria;c__Alphaproteobacteria;o__Sphingomonadales;f__Sphingomonadaceae;g__Unclassified_Sphingomonadaceae	0.000155987	0	3.87676e-05	0	0.000272047	9.00017e-05	8.43647e-05	3.01147e-05	0	0.000120075	0	0.000192289	0
k__Bacteria;p__Firmicutes;c__Clostridia;o__Clostridiales;f__Peptococcaceae;g__Desulfitobacterium	0.000247994	0.000160941	0.000151279	0.000109988	0.000155704	0	0.0001063	5.63144e-05	0.000262766	0	0	0	0
k__Bacteria;p__Cyanobacteria;c__unidentified;o__Nostocales;f__Hapalosiphonaceae;g__Fischerella	1.41549e-05	0.000629846	0	0.000109988	3.18723e-05	0.000126902	0.000557651	0	0	0	0	0	0
k__Bacteria;p__Proteobacteria;c__Gammaproteobacteria;o__Oceanospirillales;f__Oceanospirillaceae;g__Marinomonas	6.69528e-05	0.00038104	4.71448e-05	0	8.27286e-05	5.71511e-05	0.000107143	0	0	0.000120075	0.000170375	0	0
k__Bacteria;p__Firmicutes;c__Clostridia;o__Clostridiales;f__Clostridiaceae;g__Geosporobacter	0	0	0.000130611	5.49938e-05	7.59362e-05	0.000135003	0.000168729	0.000130698	0	6.00375e-05	0	0	0
k__Bacteria;p__Proteobacteria;c__Alphaproteobacteria;o__Rickettsiales;f__Anaplasmataceae;g__Wolbachia	1.95338e-05	0.000795137	3.8523e-05	0	0.00011791	0.000140403	0.000285153	3.01147e-05	0	0.000162101	0	0.000153218	0
k__Bacteria;p__Actinobacteria;c__Actinobacteria;o__Corynebacteriales;f__Mycobacteriaceae;g__Mycobacteroides	0.000158677	0	0.00025205	0	0.00024627	4.50009e-05	8.43647e-05	3.01147e-05	6.40893e-05	0.000300187	8.51873e-05	0	0
k__Bacteria;p__Firmicutes;c__Clostridia;o__Clostridiales;f__Peptococcaceae;g__Desulfosporosinus	0.000274605	8.69953e-05	8.92755e-05	0	8.11611e-05	0.000185404	0.000127391	5.60133e-05	0	0.000147692	0	0	0
k__Bacteria;p__Firmicutes;c__Clostridia;o__Halanaerobiales;f__Halanaerobiaceae;g__Halanaerobium	6.97837e-05	0	0.000213466	0	0.000107634	0.000137253	8.43647e-05	3.01147e-05	0	0	0	9.80596e-05	0
k__Bacteria;p__Bacteroidetes;c__Sphingobacteriia;o__Sphingobacteriales;f__Sphingobacteriaceae;g__unidentified	5.7469e-05	0.000612447	0	0	0.000221713	0.000239405	0.000140045	0	6.40893e-05	0.000197523	0.000219783	0	0
k__Bacteria;p__Firmicutes;c__Clostridia;o__Clostridiales;f__Ruminococcaceae;g__Mageeibacillus	0.000462016	0	0.000115997	0	9.87519e-05	4.50009e-05	0	0	0	0	8.51873e-05	0	0
k__Bacteria;p__Proteobacteria;c__Alphaproteobacteria;o__Rickettsiales;f__Rickettsiaceae;g__Rickettsia	4.40218e-05	0.000544591	2.28692e-05	0	0.00011373	0.000224554	0.000146795	6.02293e-05	0	0.000183715	0	0	0
k__Bacteria;p__Bacteroidetes;c__Sphingobacteriia;o__Sphingobacteriales;f__Sphingobacteriaceae;g__Solitalea	0.00017085	0.000147892	0.000209859	0.000109988	0.000277968	4.50009e-05	8.43647e-05	4.24617e-05	0	0.000254559	0	0	0
k__Bacteria;p__Proteobacteria;c__Betaproteobacteria;o__Burkholderiales;f__Oxalobacteraceae;g__Collimonas	0.000420826	8.69953e-05	0.000260305	0.000164981	0.000158665	0.000121502	0	3.01147e-05	0	0.000360225	0	0	0
k__Bacteria;p__Proteobacteria;c__Alphaproteobacteria;o__Rhodobacterales;f__Rhodobacteraceae;g__Rhodovulum	1.41549e-05	0	0.00095855	0	0	0	0	0	0	0	0	0	0.000138885
k__Bacteria;p__Proteobacteria;c__Gammaproteobacteria;o__Xanthomonadales;f__Xanthomonadaceae;g__Pseudoxanthomonas	0.000459469	0	0.000175371	0	0.000292598	0	0	6.02293e-05	0	0	0	0	0
k__Bacteria;p__Proteobacteria;c__Gammaproteobacteria;o__Enterobacterales;f__Morganellaceae;g__Proteus	0.000121732	0.000140062	0.000142474	0.000161132	5.22497e-05	0.000154803	0	9.456e-05	6.40893e-05	0.000178912	0	0	0
k__Bacteria;p__Bacteroidetes;c__Cytophagia;o__Cytophagales;f__Persicobacteraceae;g__Persicobacter	4.24648e-05	0	0.000118137	0	6.60087e-05	4.50009e-05	0	6.565e-05	6.40893e-05	6.00375e-05	0	0	0.000118767
k__Bacteria;p__Actinobacteria;c__Coriobacteriia;o__Coriobacteriales;f__Coriobacteriaceae;g__Collinsella	0.000444464	0	2.45202e-05	0	0.000109202	0	0.000168729	9.00428e-05	0	0.000198124	0	0	0
k__Bacteria;p__Firmicutes;c__Bacilli;o__Lactobacillales;f__Carnobacteriaceae;g__Unclassified_Carnobacteriaceae	0.000119043	0.000267076	5.22812e-05	5.49938e-05	8.93469e-05	4.50009e-05	0.000237065	5.9627e-05	0	0.000249155	8.60392e-05	0	0.000204434
k__Bacteria;p__Firmicutes;c__Clostridia;o__Clostridiales;f__Lachnospiraceae;g__Herbinix	0.000160658	0	2.89228e-05	0	0.000105196	0.000170553	8.43647e-05	0.000234593	0	7.86491e-05	0	0.000101124	0
k__Bacteria;p__Firmicutes;c__Bacilli;o__Bacillales;f__Paenibacillaceae;g__Brevibacillus	6.95006e-05	0	7.96753e-05	0	7.73295e-05	0	8.43647e-05	0	0	6.00375e-05	0	0	0
k__Bacteria;p__Proteobacteria;c__Deltaproteobacteria;o__Desulfuromonadales;f__Desulfuromonadaceae;g__Pelobacter	0.000249551	0	0.000194633	0	0.00026508	4.50009e-05	0	0	0	0	0.000173782	0	0
k__Bacteria;p__Ignavibacteriae;c__Ignavibacteria;o__Ignavibacteriales;f__Ignavibacteriaceae;g__Ignavibacterium	0	0	0.00047634	0	8.51669e-05	0.000187654	0	3.34273e-05	0	0	0.000255562	0	6.48997e-05
k__Bacteria;p__Firmicutes;c__Bacilli;o__Bacillales;f__Planococcaceae;g__Sporosarcina	0.000179484	0	0.000184972	0.000136385	0	9.00017e-05	0.000168729	0.000132504	0	0.000300187	0	0	6.48997e-05
k__Bacteria;p__Proteobacteria;c__Alphaproteobacteria;o__Rhodobacterales;f__Rhodobacteraceae;g__Phaeobacter	0.000102623	0.000123533	0.000342732	0.000109988	7.90712e-05	4.50009e-05	0	0	0	0.00024015	0	0	0.000129799
k__Bacteria;p__Proteobacteria;c__Gammaproteobacteria;o__Enterobacterales;f__Erwiniaceae;g__Buchnera	3.93507e-05	0	7.14204e-05	0	6.28738e-05	0	0	0.000120459	0	0	0	0	0
k__Bacteria;p__Firmicutes;c__Clostridia;o__Clostridiales;f__Lachnospiraceae;g__Anaerotignum	0.000290176	0	0.000113123	0	9.71844e-05	0	8.43647e-05	0	0	6.00375e-05	0	0	0
k__Bacteria;p__Firmicutes;c__Clostridia;o__Clostridiales;f__Clostridiaceae;g__Alkaliphilus	0	0	0.000247954	0	0.000164238	0	0	6.65534e-05	0	0	0	0	0
k__Bacteria;p__Cyanobacteria;c__unidentified;o__Nostocales;f__Rivulariaceae;g__Calothrix	0.000305038	8.69953e-05	7.77798e-05	0.00026892	8.25545e-05	0.000189004	0	0	0.000135869	0	0	0	0
k__Bacteria;p__Actinobacteria;c__Coriobacteriia;o__Unclassified_Coriobacteriia;f__Unclassified_Coriobacteriia;g__Unclassified_Coriobacteriia	0.000367037	0	5.53997e-05	0	1.74166e-05	0	0	0	0	0.000120075	8.51873e-05	0	0
k__Bacteria;p__Cyanobacteria;c__unidentified;o__Synechococcales;f__Synechococcaceae;g__Synechococcus	0.000427478	0	0.000295893	0	0.000118084	0.000189004	0	8.25142e-05	0	0	0	0	0
k__Eukaryota;p__Ascomycota;c__Saccharomycetes;o__Saccharomycetales;f__Debaryomycetaceae;g__Candida	0.000641642	0.000487174	1.09454e-05	0	0.000123483	9.40518e-05	0.000161137	3.01147e-05	0	7.92494e-05	0	0	0
k__Bacteria;p__Lentisphaerae;c__Lentisphaeria;o__Victivallales;f__unidentified;g__unidentified	0.000741151	0	0.000119482	0	0.000464151	0	8.43647e-05	0	0	6.00375e-05	0	0	0
k__Bacteria;p__Firmicutes;c__Bacilli;o__Lactobacillales;f__Streptococcaceae;g__Unclassified_Streptococcaceae	8.94591e-05	0	0.000122295	0	0	0	0	6.62522e-05	0	0	0	0	0
k__Bacteria;p__Cyanobacteria;c__unidentified;o__Nostocales;f__Aphanizomenonaceae;g__Nodularia	2.83098e-05	0.000755119	0	0	2.89115e-05	0.000136803	0.000317211	0	0	7.26453e-05	0.000114151	7.66091e-05	0
k__Bacteria;p__Bacteroidetes;c__Bacteroidia;o__Marinilabiliales;f__Marinilabiliaceae;g__Alkalitalea	0.000185146	0	0.000468085	0	9.31786e-05	6.88513e-05	0	0	0	0	0	0	6.48997e-05
k__Bacteria;p__Bacteroidetes;c__Flavobacteriia;o__Flavobacteriales;f__Flavobacteriaceae;g__Muricauda	0.000188968	0.000398439	4.9285e-05	0	0.000261074	9.99019e-05	0.000230316	4.36663e-05	0	0.000136285	0.000110743	0	0
k__Bacteria;p__Bacteroidetes;c__Flavobacteriia;o__Flavobacteriales;f__Flavobacteriaceae;g__Algibacter	4.24648e-05	8.69953e-05	0.000468696	6.26929e-05	0.000130276	0	0	0	0	0	0	0	0
k__Bacteria;p__Chloroflexi;c__Dehalococcoidia;o__Dehalococcoidales;f__Dehalococcoidaceae;g__Dehalococcoides	0.000173256	0.000258376	4.92238e-05	0	0.000155356	0	9.95503e-05	0	0	7.38461e-05	0	0	0.000112926
k__Bacteria;p__Bacteroidetes;c__Flavobacteriia;o__Flavobacteriales;f__Flavobacteriaceae;g__Dokdonia	8.66281e-05	0.000335802	5.74176e-05	0	0.000191408	0.000279005	0.000104612	0.000210803	0	0.000131482	9.3706e-05	0	0
k__Bacteria;p__Firmicutes;c__Clostridia;o__Clostridiales;f__Peptococcaceae;g__Desulfotomaculum	0.00018274	0	0.000169562	0	0.000145428	0	0	0	0	0	0	0	0
k__Archaea;p__Euryarchaeota;c__Methanomicrobia;o__Methanosarcinales;f__Methanosarcinaceae;g__Methanosarcina	4.38802e-05	0.00074207	0.000101322	0	1.74166e-05	6.12012e-05	0.000244658	6.47465e-05	0	0	0	7.66091e-05	0
k__Bacteria;p__Proteobacteria;c__Betaproteobacteria;o__Burkholderiales;f__unidentified;g__Leptothrix	9.41302e-05	0	0.000700691	0	5.22497e-05	0	0	0	6.40893e-05	0	0	7.66091e-05	0
k__Bacteria;p__Tenericutes;c__unidentified;o__unidentified;f__unidentified;g__unidentified	0.000189676	0	0.000112817	0.000164981	0.000105196	0.000132753	8.43647e-05	7.73947e-05	6.40893e-05	0	0	0	0
k__Bacteria;p__Proteobacteria;c__Betaproteobacteria;o__Nitrosomonadales;f__Nitrosomonadaceae;g__Nitrosomonas	0.00017453	0.000225318	0.000120155	0.000208426	0.000174514	0.000111602	0	3.01147e-05	6.40893e-05	8.82551e-05	0	0	6.48997e-05
k__Bacteria;p__Actinobacteria;c__Actinobacteria;o__Propionibacteriales;f__Propionibacteriaceae;g__Auraticoccus	4.96838e-05	0	0.000583409	5.66436e-05	7.50653e-05	9.00017e-05	8.43647e-05	3.01147e-05	0	0.000137486	0	0	6.48997e-05
k__Bacteria;p__Proteobacteria;c__Gammaproteobacteria;o__Enterobacterales;f__Morganellaceae;g__Providencia	0.000153439	0.000173991	4.58607e-05	0.000164981	5.22497e-05	0.000135003	0	6.29396e-05	0	9.96622e-05	0	0	0
k__Bacteria;p__Firmicutes;c__Erysipelotrichia;o__Erysipelotrichales;f__Erysipelotrichaceae;g__Turicibacter	1.41549e-05	0	0.000111594	5.49938e-05	9.07402e-05	4.50009e-05	0.000168729	6.50477e-05	0	8.76547e-05	0	0.0002214	0
k__Bacteria;p__Proteobacteria;c__Betaproteobacteria;o__Neisseriales;f__Chromobacteriaceae;g__Unclassified_Chromobacteriaceae	3.14239e-05	0	0.000416966	0	0.000112337	0.000156603	0	0	0	0.000109869	8.51873e-05	7.66091e-05	0
k__Bacteria;p__Actinobacteria;c__Coriobacteriia;o__Coriobacteriales;f__Coriobacteriaceae;g__Coriobacterium	0.000265546	8.69953e-05	3.38758e-05	0	6.75762e-05	6.34512e-05	8.43647e-05	9.0344e-05	8.01117e-05	6.00375e-05	0.000113299	0	0.000129799
k__Bacteria;p__Proteobacteria;c__Gammaproteobacteria;o__Thiotrichales;f__Thiotrichaceae;g__Beggiatoa	0.000242615	0.000282735	2.18297e-05	0.000195778	5.19013e-05	7.33514e-05	0	0	0	0.000361425	0	0	0
k__Bacteria;p__Proteobacteria;c__Betaproteobacteria;o__Burkholderiales;f__Oxalobacteraceae;g__Massilia	0.000295696	0	0.000305065	5.49938e-05	9.42236e-05	0	0	9.0344e-05	0	0	0	0	0
k__Bacteria;p__Verrucomicrobia;c__Opitutae;o__Opitutales;f__Opitutaceae;g__Opitutus	0.000458478	0	8.81137e-05	0	0.000299391	0	8.43647e-05	0	0	0.000180112	0	0	0
k__Bacteria;p__Proteobacteria;c__Betaproteobacteria;o__Burkholderiales;f__unidentified;g__Rubrivivax	8.87513e-05	0	0.000531067	0	0.000215094	4.50009e-05	0	0	0	6.00375e-05	0	0	0
k__Eukaryota;p__unidentified;c__Oligohymenophorea;o__Hymenostomatida;f__unidentified;g__Ichthyophthirius	0.00203364	0	0	0	0	0	0	0	0	0	0	0	0
k__Bacteria;p__Proteobacteria;c__Gammaproteobacteria;o__Cellvibrionales;f__Cellvibrionaceae;g__Cellvibrio	0.000192932	0.000278385	0.000163203	0.000169381	0.000125922	4.50009e-05	0	0	0	0	0	0	0
k__Bacteria;p__Proteobacteria;c__Deltaproteobacteria;o__Desulfovibrionales;f__Desulfomicrobiaceae;g__Desulfomicrobium	0.000224497	0	0.000805008	0	0.000149608	0	0	3.82456e-05	0	6.00375e-05	0	0	0
k__Bacteria;p__Proteobacteria;c__Epsilonproteobacteria;o__Campylobacterales;f__Campylobacteraceae;g__Sulfurospirillum	0.000103331	0	1.22295e-05	0	0.000182003	0	0.000168729	9.81738e-05	0.00012177	0	0	0	0
k__Bacteria;p__Actinobacteria;c__Actinobacteria;o__Micrococcales;f__Sanguibacteraceae;g__Sanguibacter	3.59535e-05	0	0.000217502	0.000117137	0.000321335	0	8.43647e-05	6.02293e-05	0	0.000151294	0	0	0
k__Bacteria;p__Bacteroidetes;c__Flavobacteriia;o__Flavobacteriales;f__Flavobacteriaceae;g__Croceibacter	0.00013065	0.000394959	0	0	8.48186e-05	0.000180003	0.000120642	6.02293e-05	0	8.46528e-05	0	0	0
k__Bacteria;p__Tenericutes;c__Mollicutes;o__Acholeplasmatales;f__Acholeplasmataceae;g__Acholeplasma	0.000218552	0	0.000168706	0	6.96662e-05	7.51514e-05	0	0.000200262	0	0	8.51873e-05	0	0
k__Eukaryota;p__Basidiomycota;c__Tremellomycetes;o__Cystofilobasidiales;f__Mrakiaceae;g__Itersonilia	1.41549e-05	8.69953e-05	3.17356e-05	0	3.48331e-05	0	9.70194e-05	0	6.40893e-05	0	0.000170375	0	0.000188209
k__Bacteria;p__Proteobacteria;c__Alphaproteobacteria;o__Sphingomonadales;f__Sphingomonadaceae;g__Sphingomonas	0.000544823	0	0.000249421	0	0.000245922	0	0	0	0	0	8.51873e-05	0	0
k__Bacteria;p__Proteobacteria;c__Deltaproteobacteria;o__Myxococcales;f__Anaeromyxobacteraceae;g__Anaeromyxobacter	0.000641218	0	0.000159106	0	0.000144383	0	8.43647e-05	0	0	0	8.51873e-05	0	0
k__Bacteria;p__Firmicutes;c__Bacilli;o__Lactobacillales;f__Leuconostocaceae;g__Unclassified_Leuconostocaceae	1.41549e-05	0	4.32925e-05	0	1.96807e-05	0	0.000167042	8.85371e-05	0	0	0	0	0
k__Bacteria;p__Proteobacteria;c__Deltaproteobacteria;o__Desulfovibrionales;f__Desulfovibrionaceae;g__Pseudodesulfovibrio	0.000479285	0	0.000129083	0	0.000352511	0	0	0	0	0	0	0.000306436	0
k__Bacteria;p__Firmicutes;c__Clostridia;o__Clostridiales;f__Heliobacteriaceae;g__Heliobacterium	0.00019916	0	0.000150851	0	0.000187054	0	0	0.000120459	0	0.000522326	0.000170375	0	0
k__Bacteria;p__Proteobacteria;c__Alphaproteobacteria;o__Rhodospirillales;f__Rhodospirillaceae;g__Azospirillum	0.000282674	0	0.000244224	0	0.000171727	4.50009e-05	0	0	0	0	0	7.66091e-05	0.000149269
k__Bacteria;p__Thermotogae;c__Thermotogae;o__Petrotogales;f__unidentified;g__Marinitoga	1.41549e-05	0.000204439	1.22295e-05	0	5.22497e-05	4.50009e-05	0.000356019	0	0	0	0	0	0
k__Bacteria;p__Proteobacteria;c__Gammaproteobacteria;o__Pasteurellales;f__Pasteurellaceae;g__unidentified	4.99669e-05	0.00019226	7.8697e-05	5.66436e-05	0.000197504	9.13517e-05	0.000113049	3.01147e-05	0	0.000174109	9.45579e-05	0	0
k__Bacteria;p__Proteobacteria;c__Betaproteobacteria;o__Neisseriales;f__Neisseriaceae;g__Eikenella	7.07746e-05	0	0.000310691	0	0.000157097	0	0	0	0	0	0	0	0
k__Bacteria;p__Actinobacteria;c__Actinobacteria;o__Micrococcales;f__Dermacoccaceae;g__Dermacoccus	1.4438e-05	0	0.000202827	0	5.73005e-05	0.000123302	0.000168729	9.0344e-05	0	9.96622e-05	0	0	6.48997e-05
k__Bacteria;p__Proteobacteria;c__Betaproteobacteria;o__Burkholderiales;f__Oxalobacteraceae;g__Janthinobacterium	0.00025309	0	0.000293631	0.000194678	0.000225544	0	0	0	0	6.00375e-05	8.51873e-05	0	0
k__Bacteria;p__Proteobacteria;c__Gammaproteobacteria;o__Methylococcales;f__Methylococcaceae;g__Methylomonas	0.000260309	8.69953e-05	0.000188151	6.37928e-05	5.24238e-05	9.00017e-05	8.43647e-05	0	0	0	0	0	0
k__Bacteria;p__Bacteroidetes;c__Cytophagia;o__Cytophagales;f__Cyclobacteriaceae;g__Cyclobacterium	7.11992e-05	0.000218358	8.0776e-05	5.49938e-05	0.000205341	0.000138153	0.000259843	7.70935e-05	0	6.48404e-05	0	0	0
k__Bacteria;p__Proteobacteria;c__Alphaproteobacteria;o__Sphingomonadales;f__Sphingomonadaceae;g__Sphingopyxis	5.7469e-05	0	0.000124986	0	0.000151872	0	0	0	0	6.00375e-05	0.000253006	7.66091e-05	0.000191454
k__Bacteria;p__Firmicutes;c__Clostridia;o__Clostridiales;f__Clostridiaceae;g__Candidatus Arthromitus	4.95422e-05	0	0.000111044	0	2.76923e-05	9.00017e-05	0	6.02293e-05	6.40893e-05	0	0.000170375	8.88666e-05	0
k__Bacteria;p__Proteobacteria;c__Alphaproteobacteria;o__Rhizobiales;f__Rhizobiaceae;g__Sinorhizobium	0.000323581	8.69953e-05	0.000164181	0	0.00015344	0	0	0	0	0.000120075	9.3706e-05	0	0.000129799
k__Bacteria;p__Proteobacteria;c__Deltaproteobacteria;o__Myxococcales;f__Myxococcaceae;g__Myxococcus	0.0004313	0	0.000118198	0	0.000301655	0	0	0	0	0	0	0	0
k__Bacteria;p__Proteobacteria;c__Gammaproteobacteria;o__Xanthomonadales;f__Xanthomonadaceae;g__Unclassified_Xanthomonadaceae	0.000313107	0	0.000205823	0.000109988	0.000289463	0	0	0	0	0	0	0	0
k__Bacteria;p__Bacteroidetes;c__Flavobacteriia;o__Flavobacteriales;f__Flavobacteriaceae;g__Arenibacter	4.51542e-05	0.000496743	3.46095e-05	0	0.000130624	4.50009e-05	0.00043026	6.02293e-05	0	0.000120075	9.11504e-05	0	0
k__Bacteria;p__Actinobacteria;c__Actinobacteria;o__Propionibacteriales;f__Propionibacteriaceae;g__Pseudopropionibacterium	0.000118477	0	0.000367191	5.49938e-05	0.000198897	0	8.43647e-05	3.01147e-05	0	0.000120075	0	0	0
k__Bacteria;p__Bacteroidetes;c__Chitinophagia;o__Chitinophagales;f__Chitinophagaceae;g__Niastella	6.4688e-05	0.000344502	0	0	0.000118433	9.00017e-05	0.000104612	6.02293e-05	0	0	0	0	0
k__Bacteria;p__Proteobacteria;c__Deltaproteobacteria;o__Unclassified_Deltaproteobacteria;f__Unclassified_Deltaproteobacteria;g__Unclassified_Deltaproteobacteria	0.000250825	0	0.000681674	0	0.000230421	0	0	6.02293e-05	0	0	0	0	0
k__Bacteria;p__Proteobacteria;c__Gammaproteobacteria;o__Alteromonadales;f__Ferrimonadaceae;g__Ferrimonas	0.000130225	0	6.37158e-05	0	2.33382e-05	4.77009e-05	0.000168729	9.0344e-05	0	0.000120075	0	0	0
k__Bacteria;p__Bacteroidetes;c__Saprospiria;o__Saprospirales;f__Saprospiraceae;g__Saprospira	6.24232e-05	0.00075251	2.83725e-05	0	0.000123483	0.000225004	0	0	0	0.000120075	0	0	0
k__Bacteria;p__Proteobacteria;c__Alphaproteobacteria;o__Rhizobiales;f__Hyphomicrobiaceae;g__Devosia	6.48295e-05	8.69953e-05	4.35982e-05	5.49938e-05	0	6.16512e-05	8.43647e-05	0	0	0	0	0	0.000848889
k__Bacteria;p__Firmicutes;c__Clostridia;o__Clostridiales;f__Peptostreptococcaceae;g__Peptoclostridium	5.71859e-05	0	7.57619e-05	0	6.51379e-05	0	0	5.63144e-05	0	0	0	0	0
k__Bacteria;p__Bacteroidetes;c__Flavobacteriia;o__Flavobacteriales;f__Flavobacteriaceae;g__Salegentibacter	0.000127536	0.000612447	8.62793e-05	0	0.000110247	5.1751e-05	0.000163668	3.01147e-05	0	0.000124878	0	0.000189224	0
k__Bacteria;p__Firmicutes;c__Bacilli;o__Bacillales;f__Planococcaceae;g__Kurthia	0.000113381	0	3.76058e-05	0	1.74166e-05	4.54509e-05	0	7.28775e-05	0	0.000242551	8.51873e-05	0.000153218	0
k__Bacteria;p__Proteobacteria;c__Alphaproteobacteria;o__Rhizobiales;f__Bradyrhizobiaceae;g__Bradyrhizobium	0.000554448	0	0.000316255	0	0.000175385	9.00017e-05	0	0	0	0	0	0	6.48997e-05
k__Bacteria;p__Actinobacteria;c__Actinobacteria;o__Micrococcales;f__Micrococcaceae;g__Rothia	5.42133e-05	0	9.62463e-05	0	0.000133062	5.4451e-05	0.000382172	0	0	0.000180112	8.51873e-05	0	0
k__Bacteria;p__Proteobacteria;c__Betaproteobacteria;o__Burkholderiales;f__Alcaligenaceae;g__Unclassified_Alcaligenaceae	0.000152165	0	0.000323287	5.49938e-05	5.95646e-05	0	0	0	0	0	0	0	0
k__Bacteria;p__Proteobacteria;c__Betaproteobacteria;o__unidentified;f__unidentified;g__unidentified	0.000226903	0.000280125	4.9285e-05	0.00017983	0.000245573	5.4001e-05	0	0	0	0.000140488	0	0	0
k__Bacteria;p__Chlorobi;c__Chlorobia;o__Chlorobiales;f__Chlorobiaceae;g__Chlorobaculum	0.000530102	0	0.000146143	0	0.000250102	0	8.43647e-05	0	0	0	0	0	6.48997e-05
k__Bacteria;p__Bacteroidetes;c__Flavobacteriia;o__Flavobacteriales;f__unidentified;g__Candidatus Sulcia	2.83098e-05	0.000474125	1.23518e-05	0	1.74166e-05	5.58011e-05	0.000221879	3.13192e-05	0	9.18573e-05	0	0	0
k__Bacteria;p__Actinobacteria;c__Actinobacteria;o__Micrococcales;f__Intrasporangiaceae;g__Serinicoccus	0.000145796	0	0.00036444	0	0.0001827	0	0.000168729	9.0344e-05	0	0.000120075	8.51873e-05	0	6.48997e-05
k__Bacteria;p__Verrucomicrobia;c__Verrucomicrobiae;o__Verrucomicrobiales;f__Akkermansiaceae;g__Akkermansia	0.00021926	0	0.000105296	7.86411e-05	0.000156749	0	0	0.000112027	0	0	0.000170375	0	0.000129799
k__Bacteria;p__Bacteroidetes;c__Cytophagia;o__Cytophagales;f__Cytophagaceae;g__Dyadobacter	0.000225771	8.69953e-05	2.59877e-05	0	0.000305138	0	0	3.01147e-05	0.000133306	6.00375e-05	8.51873e-05	0	0
k__Bacteria;p__Cyanobacteria;c__unidentified;o__Synechococcales;f__Prochloraceae;g__Prochlorococcus	1.41549e-05	0.000223578	5.39322e-05	0	8.56894e-05	0.000118352	0.000249719	0	0	0	0	0	0
k__Bacteria;p__Bacteroidetes;c__Chitinophagia;o__Chitinophagales;f__Chitinophagaceae;g__Niabella	0.000130791	0	1.68156e-05	0	0.000171727	8.91017e-05	9.44885e-05	0	0	6.00375e-05	0	0	0
k__Bacteria;p__Bacteroidetes;c__Cytophagia;o__Cytophagales;f__Cyclobacteriaceae;g__Algoriphagus	2.7319e-05	0.000147022	8.52398e-05	0	4.14514e-05	4.50009e-05	8.43647e-05	6.05305e-05	0	6.00375e-05	0	0	0
k__Bacteria;p__Proteobacteria;c__Alphaproteobacteria;o__Rhizobiales;f__Bradyrhizobiaceae;g__Unclassified_Bradyrhizobiaceae	0.000117769	0	8.15709e-05	0	0.000321858	0	0	4.3064e-05	0	0.000120075	0.000341601	0	0
k__Bacteria;p__Bacteroidetes;c__Flavobacteriia;o__Flavobacteriales;f__Flavobacteriaceae;g__Gilvibacter	8.37971e-05	0.00037321	0	0.000111637	0.000132017	0.000264605	0	0	0	0	0.000103077	0	0
k__Bacteria;p__Proteobacteria;c__Gammaproteobacteria;o__Orbales;f__Orbaceae;g__Gilliamella	4.44464e-05	0.000463685	0	0.000109988	5.01597e-05	0.000272705	0	0	0	6.00375e-05	0	0	0
k__Bacteria;p__Proteobacteria;c__Alphaproteobacteria;o__Rhodobacterales;f__Rhodobacteraceae;g__Sulfitobacter	6.12908e-05	0	0.000133485	0	3.97097e-05	0.000139953	0	3.79445e-05	0	0.000378836	0	0	0
k__Bacteria;p__Firmicutes;c__Clostridia;o__Clostridiales;f__Lachnospiraceae;g__Cellulosilyticum	0.000128244	0	7.19096e-05	0	4.92888e-05	9.99019e-05	0	3.01147e-05	6.40893e-05	0	0	0	0
k__Bacteria;p__Proteobacteria;c__Betaproteobacteria;o__Burkholderiales;f__unidentified;g__Methylibium	1.41549e-05	0	0.000525808	0	0.000109028	0	0	0	0	0.000120075	0.000170375	0	0
k__Bacteria;p__Actinobacteria;c__Actinobacteria;o__Actinomycetales;f__Actinomycetaceae;g__Arcanobacterium	8.37971e-05	0	4.36594e-05	0	0.000324645	0.000135003	8.43647e-05	3.85468e-05	8.58797e-05	0.000378836	0	0	0
k__Bacteria;p__Actinobacteria;c__Actinobacteria;o__Propionibacteriales;f__Propionibacteriaceae;g__Cutibacterium	0.000205388	0	0.000376669	0	0.000171205	0	0	0.000121362	0	0	0	0	0
k__Bacteria;p__Actinobacteria;c__Actinobacteria;o__Micrococcales;f__Dermacoccaceae;g__Kytococcus	0.000214589	0	0.000324388	5.49938e-05	0.000165457	4.50009e-05	0	0	6.40893e-05	6.00375e-05	0	0	0
k__Bacteria;p__Actinobacteria;c__Actinobacteria;o__Pseudonocardiales;f__Pseudonocardiaceae;g__Actinoalloteichus	7.07746e-05	0	0.000187601	0	8.70828e-05	0	0.000168729	0.000213212	0	0	0	0	0
k__Bacteria;p__Synergistetes;c__Synergistia;o__Synergistales;f__Synergistaceae;g__Fretibacterium	0.000597337	0	9.55737e-05	0	4.21481e-05	0	0	0	0	0.000120075	0	0	0
k__Bacteria;p__Proteobacteria;c__Betaproteobacteria;o__Rhodocyclales;f__Unclassified_Rhodocyclales;g__Unclassified_Rhodocyclales	1.41549e-05	0	0.000237008	0	0.000103977	0	0	0	0	0	0	0	0
k__Bacteria;p__Proteobacteria;c__Gammaproteobacteria;o__Oceanospirillales;f__Kangiellaceae;g__Kangiella	0.000123431	0.000173991	5.11806e-05	7.58914e-05	2.38607e-05	0.000127352	0	0	0	6.30393e-05	0	7.66091e-05	0
k__Bacteria;p__Bacteroidetes;c__Cytophagia;o__Cytophagales;f__Amoebophilaceae;g__Candidatus Amoebophilus	1.52873e-05	0.000779478	0	0	9.07402e-05	0.000157953	8.43647e-05	0	0	0	0	0	0
k__Viruses;p__unidentified;c__unidentified;o__Herpesvirales;f__Herpesviridae;g__Rhadinovirus	1.41549e-05	0	6.11476e-06	0	0	4.50009e-05	0	0	0	0	8.51873e-05	0	6.48997e-05
k__Eukaryota;p__Ascomycota;c__Eurotiomycetes;o__Eurotiales;f__Aspergillaceae;g__Unclassified_Aspergillaceae	1.41549e-05	0	0	0	0	0	0	0	0	0	0	0	0
k__Eukaryota;p__unidentified;c__Litostomatea;o__Entodiniomorphida;f__Ophryoscolecidae;g__Unclassified_Ophryoscolecidae	0.00114301	0	6.11476e-06	0	0	0	8.68956e-05	0	0	0	0	0	0
k__Bacteria;p__Actinobacteria;c__Actinobacteria;o__Micrococcales;f__Intrasporangiaceae;g__Intrasporangium	4.69943e-05	0	0.000351232	0	0.00014508	0	0	3.0717e-05	0	9.42588e-05	0	0.000153218	0
k__Bacteria;p__Proteobacteria;c__Deltaproteobacteria;o__Desulfobacterales;f__Desulfobacteraceae;g__Desulfococcus	0.000234547	0	0.000185155	0.000109988	0.000114601	0	8.43647e-05	9.0344e-05	0	0	0	0	0
k__Bacteria;p__Bacteroidetes;c__Cytophagia;o__Cytophagales;f__Cytophagaceae;g__Leadbetterella	3.99169e-05	0	0.000155621	0	0.000339797	7.24514e-05	0	7.10706e-05	0	0	0	0	0
k__Bacteria;p__Planctomycetes;c__Planctomycetia;o__Planctomycetales;f__Planctomycetaceae;g__Pirellula	5.7469e-05	0.000788178	2.09736e-05	0	5.22497e-05	6.70513e-05	0.000264905	0	0	0	0	0	0
k__Bacteria;p__Proteobacteria;c__Betaproteobacteria;o__Neisseriales;f__Chromobacteriaceae;g__Chromobacterium	0.000173822	0	0.000331053	0	0.000363135	0	0	0	0	0	0	0	0.000129799
k__Bacteria;p__Bacteroidetes;c__Cytophagia;o__Cytophagales;f__Unclassified_Cytophagales;g__Unclassified_Cytophagales	0.000297395	0	2.99012e-05	0	0.000428796	4.50009e-05	0	0	0	6.00375e-05	8.60392e-05	0	6.48997e-05
k__Bacteria;p__Proteobacteria;c__Gammaproteobacteria;o__Chromatiales;f__Ectothiorhodospiraceae;g__Thioalkalivibrio	0.000359676	0	0.000204722	0	0.000253411	0	0	3.01147e-05	6.40893e-05	0	0	0.000153218	0
k__Bacteria;p__Fusobacteria;c__Fusobacteriia;o__Fusobacteriales;f__Leptotrichiaceae;g__Sebaldella	2.50542e-05	0	1.865e-05	0	0.000161103	4.54509e-05	0	0	0	0	0	0	0
k__Bacteria;p__Chlorobi;c__Chlorobia;o__Chlorobiales;f__Chlorobiaceae;g__Chloroherpeton	1.41549e-05	0.000159201	0.000100466	0	3.93614e-05	0	0.000149326	4.18594e-05	0	0	0	0	0
k__Bacteria;p__Actinobacteria;c__Actinobacteria;o__Frankiales;f__Frankiaceae;g__Frankia	0.000149617	0	0.000189863	0	7.03629e-05	4.50009e-05	0.000184759	0.000190023	0	0	0	0.000253576	0
k__Bacteria;p__Bacteroidetes;c__Sphingobacteriia;o__Sphingobacteriales;f__Sphingobacteriaceae;g__Unclassified_Sphingobacteriaceae	7.4738e-05	0.000234017	2.28692e-05	0	0.000145777	0	0.000168729	0	0	0	8.51873e-05	0	0
k__Bacteria;p__Bacteroidetes;c__Saprospiria;o__Saprospirales;f__Haliscomenobacteraceae;g__Haliscomenobacter	0.000163348	0	5.44825e-05	0	0.000350073	0	0	4.39674e-05	0	0	0.000328823	0	0
k__Bacteria;p__Proteobacteria;c__Alphaproteobacteria;o__Rhodobacterales;f__Rhodobacteraceae;g__Celeribacter	7.44549e-05	8.69953e-05	0.000265136	5.49938e-05	0.000137765	0	0	0	0	0.000195122	0	0	0
k__Bacteria;p__Proteobacteria;c__Gammaproteobacteria;o__Oceanospirillales;f__Oceanospirillaceae;g__Oleispira	3.32641e-05	0.000260986	0	0.000120436	2.64732e-05	0	0	0	0	0	0	0	0
k__Bacteria;p__Proteobacteria;c__Gammaproteobacteria;o__Xanthomonadales;f__Xanthomonadaceae;g__Luteimonas	1.41549e-05	0	0.000233767	0	0.000115646	0.000180003	0	0	0	0.000180112	0	7.66091e-05	0
k__Bacteria;p__Proteobacteria;c__Gammaproteobacteria;o__Enterobacterales;f__Pectobacteriaceae;g__Pectobacterium	0.000110267	8.69953e-05	6.02915e-05	0.000151783	0.000163193	4.50009e-05	0	3.01147e-05	0	8.82551e-05	0	0	0
k__Bacteria;p__Firmicutes;c__Clostridia;o__Clostridiales;f__Ruminococcaceae;g__unidentified	0.000277861	0	8.75022e-05	0	0.000120697	0	0.000168729	0	0	0	0	0	0
k__Bacteria;p__Actinobacteria;c__Actinobacteria;o__Pseudonocardiales;f__Pseudonocardiaceae;g__Lentzea	0.000115363	0	5.68673e-05	5.49938e-05	3.74456e-05	0	0.000168729	0.000186711	0	6.30393e-05	8.51873e-05	0	0
k__Bacteria;p__Proteobacteria;c__Alphaproteobacteria;o__Rhizobiales;f__Rhizobiaceae;g__Agrobacterium	0.000190667	0	0.000254068	0	0.000138462	4.50009e-05	0	0	0	0	0	0	0
k__Eukaryota;p__Unclassified_Fungi;c__Unclassified_Fungi;o__Unclassified_Fungi;f__Unclassified_Fungi;g__Unclassified_Fungi	8.93175e-05	8.69953e-05	1.59595e-05	0	1.74166e-05	0	0	0.000142141	0	0	0	0	0
k__Bacteria;p__Proteobacteria;c__Gammaproteobacteria;o__Oceanospirillales;f__Alcanivoracaceae;g__Alcanivorax	0.000134755	0	0.000148283	9.01898e-05	0.000170508	0.000150753	0	6.02293e-05	0	0.000140488	0	0	0
k__Bacteria;p__Actinobacteria;c__Coriobacteriia;o__Eggerthellales;f__Eggerthellaceae;g__Denitrobacterium	0.000239643	0	9.23329e-06	0	5.76488e-05	0	0	3.01147e-05	0	0	0	0	0
k__Bacteria;p__Actinobacteria;c__Actinobacteria;o__Streptosporangiales;f__Streptosporangiaceae;g__Nonomuraea	0.000127253	0	0.000267827	5.49938e-05	9.92744e-05	0	8.43647e-05	0.000105401	0	6.00375e-05	0	0	0
k__Bacteria;p__Proteobacteria;c__Alphaproteobacteria;o__Rhizobiales;f__Phyllobacteriaceae;g__Mesorhizobium	0.00033533	0	0.000140701	0	5.27722e-05	8.95517e-05	0	6.02293e-05	0	0.000258761	9.45579e-05	0	0
k__Bacteria;p__Bacteroidetes;c__Cytophagia;o__Cytophagales;f__Flammeovirgaceae;g__unidentified	0.000202274	8.96052e-05	0	0	0.000171205	0	0	0	0.000128179	0.000120075	0	7.66091e-05	0
k__Bacteria;p__Proteobacteria;c__Betaproteobacteria;o__Burkholderiales;f__unidentified;g__Thiomonas	7.94091e-05	0	0.000189435	0.000212276	0	0.000136803	0	0	0	0	0	0	0
k__Bacteria;p__Proteobacteria;c__Betaproteobacteria;o__Burkholderiales;f__Burkholderiaceae;g__Polynucleobacter	6.92175e-05	0	5.55832e-05	6.59925e-05	0.000199594	0.000135453	0	3.01147e-05	0	0	0.000170375	0	0
k__Bacteria;p__Firmicutes;c__Negativicutes;o__Veillonellales;f__Veillonellaceae;g__Negativicoccus	7.36056e-05	0	4.51269e-05	0	0.000110769	0	8.43647e-05	3.01147e-05	0	0	0	0	0
k__Bacteria;p__Actinobacteria;c__Actinobacteria;o__Micromonosporales;f__Micromonosporaceae;g__Actinoplanes	0.000263565	8.69953e-05	0.000369637	0	0.000119303	9.00017e-05	8.43647e-05	3.01147e-05	0	0	0	7.66091e-05	0
k__Bacteria;p__Proteobacteria;c__Betaproteobacteria;o__Burkholderiales;f__Burkholderiaceae;g__Pandoraea	0.000146362	0	0.000189496	0	3.0479e-05	4.50009e-05	0	0	0	6.00375e-05	0	0	0
k__Bacteria;p__Proteobacteria;c__Gammaproteobacteria;o__Pseudomonadales;f__Pseudomonadaceae;g__Azotobacter	8.77605e-05	0	9.5268e-05	0	6.68796e-05	0	0	0	0	7.02438e-05	0	0	0
k__Bacteria;p__Bacteroidetes;c__Cytophagia;o__Cytophagales;f__Cyclobacteriaceae;g__Aquiflexum	6.48295e-05	9.91747e-05	0.000202154	0	8.44703e-05	4.50009e-05	0.000285996	0	0	0	0	0	0
k__Bacteria;p__Actinobacteria;c__Actinobacteria;o__Pseudonocardiales;f__Pseudonocardiaceae;g__Kutzneria	1.41549e-05	0	0.000179346	0	1.74166e-05	0	0	0.000162318	0	0	0	0	0
k__Bacteria;p__Proteobacteria;c__Alphaproteobacteria;o__Rhodobacterales;f__Rhodobacteraceae;g__Thioclava	7.9126e-05	0.000121793	0.000185033	9.45893e-05	5.24238e-05	0.000114752	0	0	0	6.00375e-05	0	0	0
k__Bacteria;p__Actinobacteria;c__Actinobacteria;o__Micromonosporales;f__Micromonosporaceae;g__Unclassified_Micromonosporaceae	9.68196e-05	0	0.000262262	0	6.96662e-05	0	0.000254781	0.000111725	0	0	0	0	0
k__Bacteria;p__Firmicutes;c__Tissierellia;o__Tissierellales;f__Unclassified_Tissierellales;g__Unclassified_Tissierellales	1.41549e-05	0	2.39699e-05	0	7.95937e-05	0.000141753	0.000134984	3.01147e-05	0.000128179	0	0	0	0
k__Bacteria;p__Proteobacteria;c__Betaproteobacteria;o__Burkholderiales;f__Comamonadaceae;g__Simplicispira	6.9076e-05	0	0.000669933	0	4.04064e-05	0	0	3.97513e-05	0	0	0	0	6.48997e-05
k__Bacteria;p__Proteobacteria;c__Gammaproteobacteria;o__Cellvibrionales;f__Microbulbiferaceae;g__Microbulbifer	7.24732e-05	0	3.23471e-05	8.46904e-05	2.69957e-05	0	0	0	0	0	0	0	0
k__Bacteria;p__Bacteroidetes;c__Bacteroidia;o__Marinilabiliales;f__Marinifilaceae;g__unidentified	0.000171558	0.000174861	7.99199e-05	5.49938e-05	1.74166e-05	4.50009e-05	0.000169573	0	0	0	0	0	0
k__Bacteria;p__Actinobacteria;c__Actinobacteria;o__Candidatus Nanopelagicales;f__Candidatus Nanopelagicaceae;g__Candidatus Planktophila	1.41549e-05	0	0.000113612	0	0	0	0	0	0	0	0	0	0
k__Bacteria;p__Proteobacteria;c__Gammaproteobacteria;o__Cellvibrionales;f__Spongiibacteraceae;g__Zhongshania	0.000114089	0.000196609	6.17591e-05	0.000313464	1.74166e-05	6.39012e-05	0	0	0	0	0	0	0
k__Bacteria;p__Actinobacteria;c__Actinobacteria;o__Pseudonocardiales;f__Pseudonocardiaceae;g__Unclassified_Pseudonocardiaceae	8.46464e-05	0	0.000120277	0	8.42961e-05	0	8.43647e-05	0	0	0.000283977	8.51873e-05	0	0
k__Bacteria;p__Firmicutes;c__Bacilli;o__Bacillales;f__Bacillaceae;g__Halobacillus	3.46795e-05	0	9.21495e-05	6.32428e-05	2.05515e-05	5.98511e-05	0	6.92637e-05	0	6.90431e-05	0.000170375	0.000153218	0
k__Bacteria;p__Actinobacteria;c__Actinobacteria;o__Jiangellales;f__Jiangellaceae;g__Jiangella	0.000143389	0	0.000349031	0	0.000104499	4.50009e-05	0	0.000215922	0	0	0	7.66091e-05	0
k__Bacteria;p__Proteobacteria;c__Alphaproteobacteria;o__Rhizobiales;f__Bradyrhizobiaceae;g__Bosea	7.41718e-05	0	0.000206006	0	0.00016389	4.50009e-05	0	9.99807e-05	0	0	0	0	0.000129151
k__Bacteria;p__Proteobacteria;c__Gammaproteobacteria;o__Xanthomonadales;f__Xanthomonadaceae;g__Lysobacter	0.000426629	8.69953e-05	0.000145531	0	0.000203425	0	0	4.45697e-05	0	6.54408e-05	0	0	0
k__Bacteria;p__Bacteroidetes;c__Cytophagia;o__Cytophagales;f__Cytophagaceae;g__Runella	0.000124563	0	0.000181914	0	0.000223803	0	8.43647e-05	3.94502e-05	0	0	0	0	0
k__Bacteria;p__Bacteroidetes;c__Cytophagia;o__Cytophagales;f__Flammeovirgaceae;g__Flammeovirga	4.24648e-05	0	0.000431152	0	0.000107286	6.75013e-05	0	8.97417e-05	6.40893e-05	0	0	0	6.48997e-05
k__Bacteria;p__Firmicutes;c__Bacilli;o__Bacillales;f__Planococcaceae;g__Jeotgalibacillus	0.000120741	0	3.57102e-05	9.95387e-05	6.96662e-05	0	0.000175479	4.45697e-05	0	0	0	0	0
k__Bacteria;p__Spirochaetes;c__Spirochaetia;o__unidentified;f__Leptospiraceae;g__Leptospira	2.83098e-05	0.000335802	2.3603e-05	0	4.40639e-05	9.00017e-05	0	0	0	0	0	0	0
k__Bacteria;p__Proteobacteria;c__Alphaproteobacteria;o__Rhodobacterales;f__Rhodobacteraceae;g__unidentified	3.18486e-05	0	0.000349397	0	1.74166e-05	0	0.000168729	0	0	0	0	0	0
k__Bacteria;p__Synergistetes;c__Synergistia;o__Synergistales;f__Synergistaceae;g__Cloacibacillus	0.000366471	0	4.76951e-05	0	8.29028e-05	9.00017e-05	0	0	0	6.06378e-05	0	0	6.48997e-05
k__Bacteria;p__Proteobacteria;c__Deltaproteobacteria;o__Myxococcales;f__unidentified;g__Minicystis	0.000174955	0	1.41862e-05	0	1.74166e-05	0	0	6.02293e-05	0	0	0	0	0
k__Bacteria;p__Proteobacteria;c__Betaproteobacteria;o__Burkholderiales;f__Alcaligenaceae;g__Taylorella	7.00668e-05	0	3.99294e-05	0	6.79246e-05	0	0	0	0	0	0	0	0
k__Bacteria;p__Actinobacteria;c__Coriobacteriia;o__Eggerthellales;f__Eggerthellaceae;g__Adlercreutzia	0.000305746	0	8.32219e-05	5.49938e-05	0.000120697	0	0	0	6.40893e-05	6.00375e-05	0	0	0
k__Bacteria;p__Proteobacteria;c__Betaproteobacteria;o__unidentified;f__unidentified;g__Candidatus Kinetoplastibacterium	0	0.00019052	4.42097e-05	0	5.52105e-05	6.12012e-05	0.000195726	0	0	0	0	0	0
k__Bacteria;p__Firmicutes;c__Clostridia;o__Clostridiales;f__unidentified;g__Monoglobus	8.20985e-05	0	5.45437e-05	0	1.74166e-05	0	0	6.02293e-05	0	0.000135084	0	0	0
k__Bacteria;p__Actinobacteria;c__Actinobacteria;o__Nakamurellales;f__Nakamurellaceae;g__Nakamurella	5.98753e-05	0	0.000186011	7.80911e-05	6.96662e-05	0	8.43647e-05	9.2452e-05	0	6.00375e-05	0	0	0
k__Bacteria;p__Proteobacteria;c__Gammaproteobacteria;o__Oceanospirillales;f__Saccharospirillaceae;g__Gynuella	8.13908e-05	0.000145282	0	0.000239223	2.61248e-05	0	0	0	0	0	0	0	0
k__Bacteria;p__Firmicutes;c__Clostridia;o__Clostridiales;f__Symbiobacteriaceae;g__Symbiobacterium	0.000305322	0	0.000158678	0	3.48331e-05	0	0	0	0	0	0	0	0
k__Bacteria;p__Proteobacteria;c__Betaproteobacteria;o__Burkholderiales;f__Comamonadaceae;g__unidentified	4.4588e-05	0	0.000490893	5.55437e-05	0.000155181	0.000111602	0	0	6.40893e-05	0	0	0	0
k__Bacteria;p__Proteobacteria;c__Gammaproteobacteria;o__Cellvibrionales;f__Cellvibrionaceae;g__Saccharophagus	0.000113522	0.000173991	1.1618e-05	5.49938e-05	3.65748e-05	0.000161553	0	0	6.40893e-05	0	0	0	0
k__Bacteria;p__Proteobacteria;c__Deltaproteobacteria;o__Myxococcales;f__Kofleriaceae;g__Haliangium	0.000274039	0	6.11476e-06	0	0.000357214	0	8.43647e-05	3.01147e-05	0	6.00375e-05	8.51873e-05	0	0
k__Bacteria;p__Actinobacteria;c__Actinobacteria;o__Micrococcales;f__Promicromonosporaceae;g__Cellulosimicrobium	6.21401e-05	0	0.000195489	0	0.000339623	0	0	0.000217428	0	6.00375e-05	0	0	0
k__Eukaryota;p__Ascomycota;c__Saccharomycetes;o__Saccharomycetales;f__Debaryomycetaceae;g__Hyphopichia	0.000432574	0.00036538	0	0	1.91582e-05	4.50009e-05	0.000225254	0	0	0	0	0	0
k__Bacteria;p__Cyanobacteria;c__unidentified;o__Nostocales;f__Nostocaceae;g__Nostoc	0.00022931	0.000157462	0.000103462	0	0.000114078	0	0	9.0344e-05	0	6.00375e-05	0	0	0
k__Bacteria;p__Fusobacteria;c__Fusobacteriia;o__Fusobacteriales;f__Leptotrichiaceae;g__Unclassified_Leptotrichiaceae	3.75105e-05	0	1.19238e-05	0	1.74166e-05	0.000116102	0	6.02293e-05	6.40893e-05	0	0	0	0
k__Bacteria;p__Cyanobacteria;c__unidentified;o__Synechococcales;f__Pseudanabaenaceae;g__Pseudanabaena	1.41549e-05	0.000543721	0	0	3.98839e-05	0	8.43647e-05	0	0	0.000125478	0	0	0
k__Eukaryota;p__Bacillariophyta;c__Coscinodiscophyceae;o__Unclassified_Coscinodiscophyceae;f__Unclassified_Coscinodiscophyceae;g__Unclassified_Coscinodiscophyceae	2.39218e-05	0.000536761	0	5.49938e-05	1.74166e-05	9.00017e-05	0.000257312	0	0	0	0	0	0
k__Bacteria;p__Spirochaetes;c__Spirochaetia;o__Spirochaetales;f__Spirochaetaceae;g__Sphaerochaeta	0.000135746	0	7.47835e-05	0	9.47461e-05	0	8.43647e-05	0	0	0.000156698	0	0	0
k__Bacteria;p__Proteobacteria;c__Betaproteobacteria;o__Burkholderiales;f__Comamonadaceae;g__Limnohabitans	0.000201849	0.000170511	0.000125108	0	5.22497e-05	0.000102602	8.43647e-05	0	0	0	0	0	0
k__Bacteria;p__Proteobacteria;c__Alphaproteobacteria;o__Pelagibacterales;f__Pelagibacteraceae;g__Candidatus Pelagibacter	0	8.87352e-05	2.84336e-05	0	9.02177e-05	4.54509e-05	0.000156075	0	6.66529e-05	0	0	0	0
k__Bacteria;p__Proteobacteria;c__Deltaproteobacteria;o__Desulfobacterales;f__Desulfobulbaceae;g__Desulfurivibrio	3.48211e-05	0	0.000705827	0	0	0	0	0	0	0	0	0	0
k__Bacteria;p__Firmicutes;c__Bacilli;o__Lactobacillales;f__Enterococcaceae;g__Unclassified_Enterococcaceae	7.95506e-05	8.69953e-05	4.85512e-05	0	5.48621e-05	4.50009e-05	0	4.21605e-05	0	6.48404e-05	0	7.89074e-05	0
k__Bacteria;p__Actinobacteria;c__Actinobacteria;o__Micrococcales;f__Micrococcaceae;g__Pseudarthrobacter	0.000147777	0	0.000194755	0	0.000253063	0	0	0.000143647	0	0	0	0	0.000129799
k__Bacteria;p__Firmicutes;c__Bacilli;o__Bacillales;f__Bacillaceae;g__Amphibacillus	3.70859e-05	0	9.63686e-05	0	3.48331e-05	9.00017e-05	8.43647e-05	3.91491e-05	0	0	0	0	0.000126555
k__Bacteria;p__Proteobacteria;c__Gammaproteobacteria;o__Enterobacterales;f__Morganellaceae;g__Arsenophonus	2.84514e-05	0.000173991	3.57714e-05	0.000357459	2.56023e-05	4.50009e-05	0	0	0	0	0	0	0
k__Bacteria;p__Actinobacteria;c__Actinobacteria;o__Micrococcales;f__Promicromonosporaceae;g__Xylanimonas	0	0	0.000119116	0.000109988	0.000139332	6.25512e-05	0.000253094	0.0001575	6.40893e-05	6.00375e-05	0	0	0
k__Bacteria;p__Proteobacteria;c__Betaproteobacteria;o__Burkholderiales;f__Oxalobacteraceae;g__Herbaspirillum	0.000109134	0	0.000236886	0	6.02613e-05	0.000103052	0	0	0.000192268	0	0	0	0
k__Eukaryota;p__unidentified;c__unidentified;o__Acytosteliales;f__Cavenderiaceae;g__Cavenderia	4.60035e-05	0.00037843	3.15522e-05	0	5.12047e-05	4.50009e-05	8.43647e-05	0	0	0	0	0	0
k__Bacteria;p__Proteobacteria;c__Gammaproteobacteria;o__Oceanospirillales;f__Endozoicomonadaceae;g__Endozoicomonas	1.41549e-05	0.00018704	1.22295e-05	0.000219975	7.43687e-05	0	0	0	0	0	8.51873e-05	0	0
k__Bacteria;p__Cyanobacteria;c__unidentified;o__Chroococcidiopsidales;f__Chroococcidiopsidaceae;g__Chroococcidiopsis	1.41549e-05	8.69953e-05	7.69237e-05	0	2.22932e-05	8.14515e-05	8.43647e-05	4.99903e-05	0	0	8.51873e-05	0.000116446	0
k__Bacteria;p__Proteobacteria;c__Alphaproteobacteria;o__Rhizobiales;f__Bradyrhizobiaceae;g__Rhodopseudomonas	0.000176087	0	0.000279078	0	6.28738e-05	0.000142203	8.43647e-05	0	0	0	0	0	8.56677e-05
k__Bacteria;p__Proteobacteria;c__Betaproteobacteria;o__Burkholderiales;f__Burkholderiaceae;g__Paraburkholderia	0.00019095	0	7.19707e-05	0	0.00024418	0.000193054	8.43647e-05	0	0	0	0	0	0
k__Bacteria;p__Bacteroidetes;c__Cytophagia;o__Cytophagales;f__Cyclobacteriaceae;g__Echinicola	3.53873e-05	0	1.40028e-05	0	0.0001618	4.54509e-05	0	0	0	0	0	0	6.48997e-05
k__Bacteria;p__Verrucomicrobia;c__Opitutae;o__Opitutales;f__Opitutaceae;g__unidentified	0.000164055	0	0.00014437	0	0.000228331	0	0	5.42064e-05	0	0	0	0	0
k__Bacteria;p__Actinobacteria;c__Actinobacteria;o__Micrococcales;f__Dermacoccaceae;g__Luteipulveratus	6.52542e-05	0	0.000253212	0	6.35704e-05	4.50009e-05	0	3.01147e-05	0	0	0	0	0
k__Viruses;p__Unclassified_Viruses;c__Unclassified_Viruses;o__Unclassified_Viruses;f__Unclassified_Viruses;g__Unclassified_Viruses	0.000120034	0.000103524	0.00011245	0	0	4.50009e-05	0	0	0	0	0.000271747	0	0
k__Bacteria;p__Proteobacteria;c__Alphaproteobacteria;o__Caulobacterales;f__Caulobacteraceae;g__Unclassified_Caulobacteraceae	0	0	1.52258e-05	0	3.27431e-05	0	0	0	0	0	0	0.000153218	0.000243374
k__Bacteria;p__Chlorobi;c__Chlorobia;o__Chlorobiales;f__Chlorobiaceae;g__Prosthecochloris	0.000118901	0	5.68061e-05	0	0.000127315	4.50009e-05	0	0	0.000145483	0	0	0	0
k__Bacteria;p__Actinobacteria;c__Actinobacteria;o__Corynebacteriales;f__unidentified;g__Lawsonella	1.41549e-05	8.69953e-05	6.92802e-05	0	0.00016389	0	0	7.01672e-05	0	0	0.000170375	0.000137896	0
k__Bacteria;p__Proteobacteria;c__Gammaproteobacteria;o__Oceanospirillales;f__Oleiphilaceae;g__Oleiphilus	4.11908e-05	8.96052e-05	0	0.000216675	3.57039e-05	0	0	0	0	0	0	0	0
k__Bacteria;p__Bacteroidetes;c__Flavobacteriia;o__Flavobacteriales;f__Flavobacteriaceae;g__Robiginitalea	0.000341133	0	1.17403e-05	0	0.00020029	0	0	4.00525e-05	0	0.000120075	0	0	0
k__Bacteria;p__Proteobacteria;c__Alphaproteobacteria;o__Caulobacterales;f__Caulobacteraceae;g__Caulobacter	0.000267953	0	8.21212e-05	0	0.000288592	4.50009e-05	9.11139e-05	0	0	6.00375e-05	0	0	0
k__Bacteria;p__Chloroflexi;c__Anaerolineae;o__Anaerolineales;f__Anaerolineaceae;g__unidentified	5.54873e-05	0	0.000326773	0	0	0	0	0	6.40893e-05	0	0	0	0
k__Bacteria;p__Proteobacteria;c__Deltaproteobacteria;o__Desulfarculales;f__Desulfarculaceae;g__Desulfarculus	0.000168868	0	0.000159718	0	4.8418e-05	0	0	0	0	0	0	0	0
k__Bacteria;p__Bacteroidetes;c__Flavobacteriia;o__Flavobacteriales;f__Flavobacteriaceae;g__Tamlana	0	0.000217488	3.82173e-05	0	2.33382e-05	9.22518e-05	0.000172948	3.01147e-05	0	0	0	0	0
k__Bacteria;p__Proteobacteria;c__Gammaproteobacteria;o__Pasteurellales;f__Pasteurellaceae;g__Basfia	8.11077e-05	0	2.9412e-05	0.000284868	9.9971e-05	4.50009e-05	0	0	0	0	0	0	0
k__Bacteria;p__Actinobacteria;c__Actinobacteria;o__Streptosporangiales;f__Nocardiopsaceae;g__Nocardiopsis	9.14408e-05	0	0.000202521	0	7.95937e-05	0	8.43647e-05	0	0	6.00375e-05	0	0	0
k__Bacteria;p__Proteobacteria;c__Deltaproteobacteria;o__Desulfuromonadales;f__Desulfuromonadaceae;g__Desulfuromonas	0.000555722	0	8.5729e-05	5.49938e-05	0.000129753	0	0	0	0	0	0.000100521	0	0
k__Bacteria;p__Bacteroidetes;c__Cytophagia;o__Cytophagales;f__Bernardetiaceae;g__Bernardetia	0	0	0.000129572	5.49938e-05	1.8984e-05	7.65015e-05	8.43647e-05	0.000104197	0	0	0	0	0
k__Bacteria;p__Firmicutes;c__Bacilli;o__Bacillales;f__Bacillaceae;g__Fictibacillus	3.46795e-05	0.000295784	1.62041e-05	0	0.000178346	0	0	9.0344e-05	0	0	0	0	0
k__Bacteria;p__Cyanobacteria;c__unidentified;o__Pleurocapsales;f__Dermocarpellaceae;g__Stanieria	4.24648e-05	0.000604618	0	0	3.81423e-05	0	8.94266e-05	0	0	0	0	0	0
k__Bacteria;p__Proteobacteria;c__Gammaproteobacteria;o__Pasteurellales;f__Pasteurellaceae;g__Gallibacterium	5.93091e-05	0	0.000172436	5.82934e-05	0	4.50009e-05	0	0.000120459	0	0	0	0	0
k__Bacteria;p__Actinobacteria;c__Actinobacteria;o__Streptomycetales;f__Streptomycetaceae;g__Unclassified_Streptomycetaceae	7.11992e-05	0	0.000110494	5.49938e-05	4.7373e-05	0	0.000246345	8.37188e-05	0	6.00375e-05	0	0	0
k__Bacteria;p__Proteobacteria;c__Gammaproteobacteria;o__Enterobacterales;f__Enterobacteriaceae;g__Kosakonia	0.00012881	8.69953e-05	6.26152e-05	5.49938e-05	3.95356e-05	5.2651e-05	8.43647e-05	0	0	0	0	0	0
k__Archaea;p__Euryarchaeota;c__Thermococci;o__Thermococcales;f__Thermococcaceae;g__Thermococcus	0.000276021	0	3.03292e-05	0	1.74166e-05	0	0.000146795	0	0	0	0	0	0
k__Bacteria;p__Firmicutes;c__Clostridia;o__Clostridiales;f__Ruminococcaceae;g__Herbivorax	2.80267e-05	0	3.46707e-05	0	1.75907e-05	4.72509e-05	0	0	6.85756e-05	6.00375e-05	0	0	0
k__Bacteria;p__Proteobacteria;c__Alphaproteobacteria;o__Rhizobiales;f__Hyphomicrobiaceae;g__Hyphomicrobium	0.000244455	0.000230538	0	0	0.000156401	0	8.43647e-05	0	0	0	0	0	0
k__Bacteria;p__Proteobacteria;c__Gammaproteobacteria;o__unidentified;f__unidentified;g__Candidatus Thioglobus	0	0.00037234	0	0	1.74166e-05	4.50009e-05	0.000185602	3.01147e-05	0	0	0	0	0
k__Bacteria;p__Proteobacteria;c__Alphaproteobacteria;o__Holosporales;f__Caedimonadaceae;g__Candidatus Nucleicultrix	0	0.000332322	0	0	0	9.00017e-05	0.000393983	3.01147e-05	0	7.92494e-05	0	0	0
k__Bacteria;p__Proteobacteria;c__Deltaproteobacteria;o__Desulfobacterales;f__Desulfobacteraceae;g__Desulfatibacillum	0.000229876	0	0.000168156	0	6.79246e-05	0	8.43647e-05	0	0	6.00375e-05	0	0	0
k__Bacteria;p__Proteobacteria;c__Alphaproteobacteria;o__Rhodospirillales;f__Rhodospirillaceae;g__Pararhodospirillum	0	0	7.31325e-05	0	0	0.000135003	0	0.000120459	0	0	0	0	0
k__Bacteria;p__Firmicutes;c__Erysipelotrichia;o__Erysipelotrichales;f__Erysipelotrichaceae;g__Unclassified_Erysipelotrichaceae	0.000121591	0	3.59548e-05	0	0.000105196	0	0	0	0	0.000104465	0	0.000222166	0
k__Bacteria;p__Proteobacteria;c__Betaproteobacteria;o__Nitrosomonadales;f__unidentified;g__unidentified	1.41549e-05	0	3.66886e-05	0	0	0	0	0	0	0.000120075	0	0	0
k__Bacteria;p__Proteobacteria;c__Betaproteobacteria;o__Burkholderiales;f__Alcaligenaceae;g__Castellaniella	9.25732e-05	0.000249677	0.000200992	0	2.87373e-05	0	0	0	0	0	0	0	0
k__Eukaryota;p__Ascomycota;c__unidentified;o__unidentified;f__unidentified;g__unidentified	0.000130933	0	0	0	2.15965e-05	0	0	0	0	0	0.000126929	0	0
k__Bacteria;p__Proteobacteria;c__Alphaproteobacteria;o__Rhodobacterales;f__Rhodobacteraceae;g__Labrenzia	8.09661e-05	0	0.000125169	0	3.37881e-05	0.000135003	8.43647e-05	0	0	0	8.51873e-05	0	0
k__Bacteria;p__Nitrospirae;c__Nitrospira;o__Nitrospirales;f__Nitrospiraceae;g__Nitrospira	0.00015627	0	4.35371e-05	0	4.66764e-05	0	0	0	0	0	0	0	0
k__Bacteria;p__Proteobacteria;c__Betaproteobacteria;o__Burkholderiales;f__unidentified;g__Roseateles	0.000105596	0	0.000323349	0	3.48331e-05	0	0	3.01147e-05	0	0	0	0	0
k__Bacteria;p__Deinococcus-Thermus;c__Deinococci;o__Thermales;f__Thermaceae;g__Thermus	0.000208502	0	0.000130122	0	5.52105e-05	4.50009e-05	0	3.01147e-05	0	6.00375e-05	0	0	0
k__Bacteria;p__Firmicutes;c__Bacilli;o__Bacillales;f__Paenibacillaceae;g__Aneurinibacillus	6.38387e-05	0	4.34148e-05	5.71935e-05	0	0	0	3.01147e-05	0	6.00375e-05	9.88173e-05	7.66091e-05	0
k__Bacteria;p__Proteobacteria;c__Deltaproteobacteria;o__Desulfovibrionales;f__Desulfovibrionaceae;g__Unclassified_Desulfovibrionaceae	0.000225771	0	4.32925e-05	0	0.000216488	0.000117002	0	0	0	0	0	7.66091e-05	0
k__Bacteria;p__Actinobacteria;c__Actinobacteria;o__Pseudonocardiales;f__Pseudonocardiaceae;g__Kibdelosporangium	0	0	0.000100099	0	3.48331e-05	0	0	3.01147e-05	0	0	8.51873e-05	0	6.48997e-05
k__Bacteria;p__Chloroflexi;c__Anaerolineae;o__Anaerolineales;f__Anaerolineaceae;g__Anaerolinea	0.000113098	0	0.000365663	5.49938e-05	3.72714e-05	0	8.43647e-05	0	0	0	0	0	0
k__Bacteria;p__Proteobacteria;c__Deltaproteobacteria;o__Desulfovibrionales;f__Desulfovibrionaceae;g__Lawsonia	0	0.000268816	0	0	5.93904e-05	4.50009e-05	8.43647e-05	3.16204e-05	0	0	0	0	0
k__Bacteria;p__Proteobacteria;c__Gammaproteobacteria;o__Enterobacterales;f__Erwiniaceae;g__Erwinia	8.02584e-05	0	1.08231e-05	0.000252421	2.19449e-05	4.50009e-05	8.43647e-05	0	0	6.00375e-05	0	0	0
k__Bacteria;p__Proteobacteria;c__Gammaproteobacteria;o__Oceanospirillales;f__Oceanospirillaceae;g__Bacterioplanes	7.96922e-05	8.69953e-05	0	0.000117687	0	0.000112052	0	0	0	6.66416e-05	0	0	0
k__Bacteria;p__Thermodesulfobacteria;c__Thermodesulfobacteria;o__Thermodesulfobacteriales;f__Thermodesulfobacteriaceae;g__Caldimicrobium	1.41549e-05	0.000230538	9.60018e-06	0	5.52105e-05	7.47014e-05	0.000179697	0	0	0	0	0	0
k__Bacteria;p__Bacteroidetes;c__Flavobacteriia;o__Flavobacteriales;f__Cryomorphaceae;g__Owenweeksia	1.78352e-05	8.69953e-05	7.35606e-05	0	5.76488e-05	4.50009e-05	0	0.000251759	0	0	0	0	0
k__Bacteria;p__Actinobacteria;c__Actinobacteria;o__Micrococcales;f__Microbacteriaceae;g__Cnuibacter	4.84098e-05	0	0.000192309	0	1.74166e-05	0	0	4.21605e-05	0	9.06566e-05	0	7.66091e-05	0
k__Bacteria;p__Firmicutes;c__Clostridia;o__Clostridiales;f__Peptococcaceae;g__Dehalobacter	0.000142257	0	6.23094e-05	0	3.48331e-05	0	0	0	0	0	0	0	0
k__Bacteria;p__Proteobacteria;c__Gammaproteobacteria;o__Oceanospirillales;f__Oceanospirillaceae;g__Thalassolituus	6.92175e-05	0	7.33771e-05	5.49938e-05	0	8.77517e-05	0	4.84846e-05	0	0	0	0	0
k__Bacteria;p__Chloroflexi;c__Dehalococcoidia;o__unidentified;f__unidentified;g__Dehalogenimonas	0.000316645	0	8.55455e-05	0	1.74166e-05	0	0.000129078	0	0	0.000120075	0	0	0
k__Bacteria;p__Bacteroidetes;c__Chitinophagia;o__Chitinophagales;f__Chitinophagaceae;g__Flavisolibacter	3.53873e-05	0	8.91532e-05	0	7.12337e-05	0	0	0.000138226	0	6.00375e-05	0	0	0
k__Bacteria;p__Proteobacteria;c__Gammaproteobacteria;o__Enterobacterales;f__Enterobacteriaceae;g__Candidatus Blochmannia	8.57788e-05	8.69953e-05	0	0.000111637	3.50073e-05	9.00017e-05	0	0	0	0	0	0	0
k__Bacteria;p__Proteobacteria;c__Gammaproteobacteria;o__Enterobacterales;f__Enterobacteriaceae;g__Shimwellia	2.83098e-05	8.69953e-05	3.30197e-05	0.000114387	0	0	0	0	0	6.00375e-05	0	0	0
k__Bacteria;p__Proteobacteria;c__Gammaproteobacteria;o__Chromatiales;f__Ectothiorhodospiraceae;g__Acidihalobacter	2.83098e-05	0	0.00013214	0	0	0	0	6.02293e-05	0	0.000172307	0	0	0
k__Bacteria;p__Proteobacteria;c__Alphaproteobacteria;o__Rhodobacterales;f__Rhodobacteraceae;g__Defluviimonas	0.000101632	0	0.000401067	6.04931e-05	3.48331e-05	0	0	0	0	6.00375e-05	0	0	0
k__Bacteria;p__Proteobacteria;c__Gammaproteobacteria;o__Methylococcales;f__Methylococcaceae;g__Methylomicrobium	0.000140417	0	4.09689e-05	0.000113837	0	4.50009e-05	0	6.14339e-05	0	0	0	0	0
k__Bacteria;p__Proteobacteria;c__Gammaproteobacteria;o__Enterobacterales;f__Enterobacteriaceae;g__Raoultella	0.00020836	0	2.70272e-05	5.49938e-05	4.33672e-05	0.000171903	0	0	0	0	0	0	0
k__Eukaryota;p__Basidiomycota;c__Tremellomycetes;o__Cystofilobasidiales;f__Mrakiaceae;g__Xanthophyllomyces	0	0	0	0	0	0	0	0	0	0	0	0	0
k__Bacteria;p__Actinobacteria;c__Actinobacteria;o__Propionibacteriales;f__Nocardioidaceae;g__Pimelobacter	3.22732e-05	0	0.000204172	0	0.00014508	6.21012e-05	0.000101238	3.01147e-05	0	0	0	0	0
k__Bacteria;p__Actinobacteria;c__Actinobacteria;o__Geodermatophilales;f__Geodermatophilaceae;g__Blastococcus	2.76021e-05	0	0.000148528	0	1.74166e-05	4.50009e-05	0	0	0	0	0	0	0
k__Bacteria;p__Proteobacteria;c__Gammaproteobacteria;o__Cellvibrionales;f__Halieaceae;g__Halioglobus	0.000283948	9.74348e-05	3.38146e-05	0.000167181	2.87373e-05	0.000139953	0	0	0	0	0	0	0
k__Bacteria;p__Actinobacteria;c__Actinobacteria;o__Streptomycetales;f__Streptomycetaceae;g__Kitasatospora	0.000103614	0	0.000134953	0	0.000108505	0	8.43647e-05	9.0344e-05	0	6.00375e-05	0	0	0
k__Bacteria;p__Calditrichaeota;c__Calditrichae;o__Calditrichales;f__Calditrichaceae;g__Caldithrix	0.000134189	0	8.48117e-05	0.000165531	1.77649e-05	0	0	0.000100583	0	0	0	0	0
k__Bacteria;p__Firmicutes;c__Negativicutes;o__Unclassified_Negativicutes;f__Unclassified_Negativicutes;g__Unclassified_Negativicutes	0.000144663	0	1.119e-05	0	8.70828e-05	0	8.43647e-05	0	0	6.00375e-05	0	0	0
k__Bacteria;p__Thermodesulfobacteria;c__Thermodesulfobacteria;o__Thermodesulfobacteriales;f__Thermodesulfobacteriaceae;g__Thermodesulfobacterium	0.000118901	0.000143542	1.67544e-05	0	4.49347e-05	6.07512e-05	0.000160293	0	0	6.00375e-05	0	0	0
k__Bacteria;p__Proteobacteria;c__Alphaproteobacteria;o__Sphingomonadales;f__Sphingomonadaceae;g__Novosphingobium	0.000154572	0	2.50705e-05	0	1.74166e-05	0	0	0	0	0.000108668	0	0	0.000129799
k__Bacteria;p__Proteobacteria;c__Betaproteobacteria;o__Burkholderiales;f__Burkholderiaceae;g__Unclassified_Burkholderiaceae	6.0583e-05	0	0.00018754	0	8.48186e-05	0	0	0	0	0	0	0	0
k__Bacteria;p__Bacteroidetes;c__Flavobacteriia;o__Flavobacteriales;f__Flavobacteriaceae;g__Zunongwangia	1.98169e-05	0	6.8363e-05	0	0.000119303	4.50009e-05	0	0	0	0	8.51873e-05	0	0
k__Bacteria;p__Actinobacteria;c__Actinobacteria;o__Pseudonocardiales;f__Pseudonocardiaceae;g__Saccharothrix	2.17986e-05	0	8.41391e-05	0	0	0	0	0.00013401	0	0	0	0.000153218	0
k__Bacteria;p__Cyanobacteria;c__unidentified;o__Nostocales;f__Nostocaceae;g__Unclassified_Nostocaceae	0.000109701	0.000172251	0	0	3.90131e-05	0.000129602	0	0	0	0	0	0.000196119	0
k__Eukaryota;p__unidentified;c__Litostomatea;o__Unclassified_Trichostomatia;f__Unclassified_Trichostomatia;g__Unclassified_Trichostomatia	0.000130367	0	0	0	0	0	0	0	0	0	8.51873e-05	0	0
k__Bacteria;p__Proteobacteria;c__Gammaproteobacteria;o__Pseudomonadales;f__Unclassified_Pseudomonadales;g__Unclassified_Pseudomonadales	0.000133906	8.69953e-05	0	0.000158382	4.26706e-05	9.85519e-05	0	4.69789e-05	0	0	0	0	0
k__Bacteria;p__Firmicutes;c__Bacilli;o__Bacillales;f__Planococcaceae;g__Rummeliibacillus	8.80436e-05	0	5.72953e-05	0.000164981	1.74166e-05	0	0	6.89626e-05	0	0.000103865	0	0	0
k__Eukaryota;p__unidentified;c__Bangiophyceae;o__Cyanidiales;f__Cyanidiaceae;g__unidentified	1.64197e-05	0.000253156	0	0	1.74166e-05	6.57012e-05	0.000160293	3.01147e-05	0	6.00375e-05	0	0	0
k__Bacteria;p__Actinobacteria;c__Coriobacteriia;o__Eggerthellales;f__Eggerthellaceae;g__Cryptobacterium	0.000163914	0	6.11476e-06	0	0	0	0.000126547	0	0	0	8.51873e-05	0	0
k__Bacteria;p__Planctomycetes;c__Phycisphaerae;o__unidentified;f__unidentified;g__unidentified	0.000213739	0	7.78409e-05	0	0.000119826	0	0	0	0	0	0	0	0
k__Bacteria;p__Proteobacteria;c__Alphaproteobacteria;o__Rhizobiales;f__Methylobacteriaceae;g__Methylobacterium	0.00019647	0	0.000202582	0	3.72714e-05	0	0	0	0	0.000120075	0	0	0
k__Bacteria;p__Firmicutes;c__Bacilli;o__Bacillales;f__Listeriaceae;g__Brochothrix	4.78436e-05	0	6.47553e-05	5.49938e-05	1.74166e-05	0	8.43647e-05	6.02293e-05	0	0	0	0	0
k__Eukaryota;p__unidentified;c__Oligohymenophorea;o__Peniculida;f__Parameciidae;g__Paramecium	0.000894732	0	0	0	0	0	0	0	0	0	0	0	0
k__Bacteria;p__Chlorobi;c__Chlorobia;o__Chlorobiales;f__Chlorobiaceae;g__Pelodictyon	4.50126e-05	0	6.11476e-06	0	0.000149434	0	0	0	0	6.00375e-05	8.51873e-05	0	0
k__Bacteria;p__Proteobacteria;c__Alphaproteobacteria;o__Sphingomonadales;f__Erythrobacteraceae;g__Erythrobacter	0.000110691	0	0.0001215	0	0.00015344	0	0	0	0	0	0	0	0
k__Bacteria;p__Actinobacteria;c__Actinobacteria;o__Micrococcales;f__Microbacteriaceae;g__Microterricola	2.83098e-05	0	0.000185583	5.49938e-05	5.34688e-05	9.00017e-05	8.43647e-05	3.01147e-05	0	0	0	0	0
k__Bacteria;p__Proteobacteria;c__Epsilonproteobacteria;o__Campylobacterales;f__Helicobacteraceae;g__Sulfurimonas	0	0.000494133	0	6.65425e-05	1.74166e-05	0	0	0	0	0	0	0	0
k__Bacteria;p__Candidatus Saccharibacteria;c__unidentified;o__unidentified;f__unidentified;g__unidentified	2.83098e-05	0	0.000265748	5.49938e-05	5.2598e-05	0	0	0	0	6.00375e-05	0	0	0
k__Bacteria;p__Actinobacteria;c__Actinobacteria;o__Candidatus Nanopelagicales;f__Candidatus Nanopelagicaceae;g__Candidatus Nanopelagicus	0	0	0	0	0	0	0	0	0	0	0	0	0
k__Bacteria;p__Armatimonadetes;c__Fimbriimonadia;o__Fimbriimonadales;f__Fimbriimonadaceae;g__Fimbriimonas	7.04915e-05	0	0	0	0	0	0	0	0	0	0	0	0
k__Bacteria;p__Tenericutes;c__unidentified;o__unidentified;f__unidentified;g__Candidatus Izimaplasma	0	0	9.30055e-05	0	3.48331e-05	4.50009e-05	0	0.000164125	0	0	0	0	0
k__Bacteria;p__Proteobacteria;c__Alphaproteobacteria;o__Sphingomonadales;f__Sphingomonadaceae;g__Sphingorhabdus	8.81851e-05	0	3.84618e-05	0	0.000273614	4.59009e-05	0	0	0.000128179	6.48404e-05	0	8.04396e-05	0
k__Bacteria;p__Proteobacteria;c__Gammaproteobacteria;o__Thiotrichales;f__Francisellaceae;g__Allofrancisella	0	0.000326232	0	6.37928e-05	0	0	8.43647e-05	0	0	0	0	0	0
k__Bacteria;p__Proteobacteria;c__Gammaproteobacteria;o__Enterobacterales;f__Hafniaceae;g__Edwardsiella	0.000267386	0	9.63075e-05	0	9.31786e-05	4.50009e-05	0	9.0344e-05	0	0	0	0	0
k__Bacteria;p__Actinobacteria;c__Actinobacteria;o__Micromonosporales;f__Micromonosporaceae;g__Salinispora	0	8.69953e-05	0.000208024	0	0	0	8.43647e-05	0	0	0	0	0	0
k__Bacteria;p__Proteobacteria;c__Gammaproteobacteria;o__Pseudomonadales;f__Pseudomonadaceae;g__Oblitimonas	0	0	0	5.49938e-05	5.79971e-05	0.000115652	0	0	0	6.00375e-05	0	0	0
k__Bacteria;p__Verrucomicrobia;c__Verrucomicrobiae;o__Verrucomicrobiales;f__Verrucomicrobiaceae;g__Verrucomicrobium	0.000125413	8.69953e-05	0	0	1.82874e-05	0	0	0	6.40893e-05	0	0	0	0
k__Bacteria;p__Proteobacteria;c__Deltaproteobacteria;o__Myxococcales;f__Myxococcaceae;g__Corallococcus	0.000135038	0	3.04515e-05	0	0	0	0	0	0.000187141	0	0	0	0
k__Bacteria;p__Proteobacteria;c__Deltaproteobacteria;o__Myxococcales;f__Unclassified_Myxococcales;g__Unclassified_Myxococcales	0.000231008	0	1.22295e-05	0	4.61539e-05	0	0	0	0	0	0	0	0
k__Bacteria;p__Firmicutes;c__Erysipelotrichia;o__Erysipelotrichales;f__Erysipelotrichaceae;g__Faecalibaculum	0.000125129	0	6.54891e-05	0	0.000139158	0	0	0	0	0	0	0	0
k__Bacteria;p__Proteobacteria;c__Alphaproteobacteria;o__Rhodobacterales;f__Rhodobacteraceae;g__Pelagibaca	1.41549e-05	0	0.000231016	5.49938e-05	4.8418e-05	5.62511e-05	0	8.94405e-05	0	0	0	0	0
k__Bacteria;p__Proteobacteria;c__Gammaproteobacteria;o__Vibrionales;f__Vibrionaceae;g__Aliivibrio	4.09077e-05	0	5.0936e-05	0	4.44122e-05	0	0	3.01147e-05	0	6.00375e-05	0	0	0
k__Bacteria;p__Proteobacteria;c__Betaproteobacteria;o__Rhodocyclales;f__Rhodocyclaceae;g__Aromatoleum	1.41549e-05	0	4.53715e-05	0.000119886	6.80987e-05	0	0	0	0	0	0	0	0
k__Bacteria;p__Proteobacteria;c__Betaproteobacteria;o__Neisseriales;f__Chromobacteriaceae;g__Vogesella	3.09993e-05	0	0.000310324	0	0.000104499	4.50009e-05	0	3.01147e-05	0	0	0	0	0
k__Bacteria;p__Proteobacteria;c__Alphaproteobacteria;o__Rhodobacterales;f__Rhodobacteraceae;g__Thalassococcus	8.71943e-05	0	0.000206495	0	6.96662e-05	4.50009e-05	0	0	0	0	0	0	0
k__Bacteria;p__Actinobacteria;c__Actinobacteria;o__Streptosporangiales;f__Thermomonosporaceae;g__Thermomonospora	0.000127111	0	0.000195	0	0.000192801	0	0	3.01147e-05	0	0	0	0	0
k__Bacteria;p__Spirochaetes;c__Spirochaetia;o__Spirochaetales;f__Spirochaetaceae;g__Spirochaeta	0.000204114	0	6.86076e-05	0	0.000194369	0	8.43647e-05	0	0	0	0	0	0
k__Bacteria;p__Actinobacteria;c__Actinobacteria;o__Corynebacteriales;f__Mycobacteriaceae;g__Mycolicibacter	0	8.69953e-05	8.21824e-05	0	2.40348e-05	0	0	3.01147e-05	0	6.00375e-05	0	0	0
k__Bacteria;p__Firmicutes;c__Bacilli;o__Bacillales;f__Planococcaceae;g__Ureibacillus	0	0	3.54656e-05	0	0	0	0.000168729	0	0	0	0	0	0
k__Bacteria;p__Proteobacteria;c__Gammaproteobacteria;o__Enterobacterales;f__Enterobacteriaceae;g__Cedecea	8.9176e-05	0	7.36217e-05	0	0	0	0	0	0	0	0	0	0
k__Bacteria;p__Proteobacteria;c__Betaproteobacteria;o__Burkholderiales;f__Alcaligenaceae;g__Alcaligenes	6.15739e-05	8.69953e-05	0.000105847	5.49938e-05	6.00871e-05	4.50009e-05	0	0	0	0	0	0	0
k__Bacteria;p__Firmicutes;c__Clostridia;o__Clostridiales;f__Peptococcaceae;g__Thermincola	0.000109276	0.000108744	0	0	3.48331e-05	0	0.000269967	3.01147e-05	0	0	0	0	0
k__Viruses;p__unidentified;c__unidentified;o__unidentified;f__unidentified;g__unidentified	0.000111116	0	0	0.000108338	8.01161e-05	6.16512e-05	0	0	0	0	0.000112447	0	0
k__Bacteria;p__Proteobacteria;c__Gammaproteobacteria;o__Oceanospirillales;f__Halomonadaceae;g__Cobetia	2.02415e-05	0	6.46942e-05	0	3.90131e-05	0	0	3.01147e-05	0	0	0	0	0
k__Bacteria;p__Proteobacteria;c__Gammaproteobacteria;o__Chromatiales;f__Chromatiaceae;g__Thiodictyon	8.30894e-05	0	9.66132e-05	0	3.48331e-05	4.50009e-05	0	0	0	0	0	0	0
k__Bacteria;p__Proteobacteria;c__Betaproteobacteria;o__Nitrosomonadales;f__Methylophilaceae;g__Candidatus Methylopumilus	1.5712e-05	8.69953e-05	1.22295e-05	5.88433e-05	0	6.75013e-05	0	0	0	6.00375e-05	0	0	0
k__Bacteria;p__Bacteroidetes;c__Flavobacteriia;o__Flavobacteriales;f__Flavobacteriaceae;g__Aequorivita	1.54289e-05	0	0	0	3.84906e-05	0.000127352	0	3.01147e-05	0	0	0	0	0
k__Bacteria;p__Firmicutes;c__Clostridia;o__Clostridiales;f__Clostridiales Family XVII. Incertae Sedis;g__Thermaerobacter	0.00018826	0	9.71636e-05	0	0.000128708	0	0	0	0	0	0.000114151	0	0
k__Bacteria;p__Acidobacteria;c__unidentified;o__unidentified;f__unidentified;g__unidentified	0.000154289	0	2.39087e-05	0	0.000230247	0	0	0	0	0.000120075	0	7.66091e-05	0
k__Eukaryota;p__unidentified;c__Glaucocystophyceae;o__unidentified;f__Cyanophoraceae;g__Cyanophora	0	0.000297524	0	0	0	0.000114302	0.000141733	0	0	0	0	0	0
k__Bacteria;p__Proteobacteria;c__Gammaproteobacteria;o__Methylococcales;f__Methylococcaceae;g__Methylococcus	2.64697e-05	0.000127883	2.95343e-05	0	0.000103977	0	0	3.01147e-05	6.40893e-05	0	0	0	0
k__Bacteria;p__Bacteroidetes;c__Flavobacteriia;o__Flavobacteriales;f__Flavobacteriaceae;g__Aureitalea	0	0	3.02069e-05	0	9.54427e-05	0	0	3.01147e-05	6.40893e-05	0	0	0	0
k__Bacteria;p__Bacteroidetes;c__Bacteroidia;o__Bacteroidales;f__Prevotellaceae;g__unidentified	6.9076e-05	0	2.78833e-05	0	0	0	0	0	0	0	8.51873e-05	0	0
k__Bacteria;p__Bacteroidetes;c__Cytophagia;o__Cytophagales;f__Hymenobacteraceae;g__Unclassified_Hymenobacteraceae	0.000344814	0	1.99953e-05	0	0.00018688	0	0	0	0	6.00375e-05	0	0	0
k__Bacteria;p__Actinobacteria;c__Actinobacteria;o__Pseudonocardiales;f__Pseudonocardiaceae;g__Allokutzneria	0	0	7.18484e-05	0	0	0	0	3.01147e-05	0	0	0	0	0
k__Bacteria;p__Actinobacteria;c__Actinobacteria;o__Propionibacteriales;f__Nocardioidaceae;g__Marmoricola	3.51042e-05	0	0.000193838	0	2.90856e-05	4.50009e-05	0.000168729	6.02293e-05	0	0	0	0	0
k__Bacteria;p__Proteobacteria;c__Betaproteobacteria;o__Rhodocyclales;f__Rhodocyclaceae;g__Azospira	8.66281e-05	0	0.000220376	0.000165531	0	0	0	3.01147e-05	0	0	0	0	0
k__Bacteria;p__Proteobacteria;c__Gammaproteobacteria;o__Thiotrichales;f__Piscirickettsiaceae;g__Piscirickettsia	0	0	0	0	0	0	0	0	0	0	0	0	0
k__Bacteria;p__Bacteroidetes;c__Cytophagia;o__Cytophagales;f__unidentified;g__unidentified	6.65281e-05	0	0.000137827	0	0	4.54509e-05	0	0.000113833	0	0	0	0	0
k__Bacteria;p__Firmicutes;c__Negativicutes;o__Veillonellales;f__Veillonellaceae;g__Unclassified_Veillonellaceae	2.97253e-05	8.69953e-05	1.22295e-05	0	1.74166e-05	0	9.11139e-05	3.01147e-05	0	0	0	0	0
k__Bacteria;p__Proteobacteria;c__Gammaproteobacteria;o__Enterobacterales;f__Pectobacteriaceae;g__Dickeya	9.83767e-05	0	0.000270456	0	2.82148e-05	7.15514e-05	0	0	0	0	0	0	0
k__Archaea;p__Euryarchaeota;c__Methanomicrobia;o__Methanomicrobiales;f__Methanomicrobiaceae;g__Methanoculleus	0.000140134	0	5.44214e-05	0	7.7852e-05	0	0.000103769	0	0	7.86491e-05	0	0	0
k__Bacteria;p__Verrucomicrobia;c__Opitutae;o__Opitutales;f__Opitutaceae;g__Lacunisphaera	0.000318627	0	7.01363e-05	5.49938e-05	0.000110769	0	0	0	0	0	8.85948e-05	0	0
k__Bacteria;p__Proteobacteria;c__Alphaproteobacteria;o__Rhizobiales;f__Methylobacteriaceae;g__Methylorubrum	0.00015811	0	0.000116058	0	5.64296e-05	0	0	0	0	6.00375e-05	0	0	0
k__Bacteria;p__Proteobacteria;c__Alphaproteobacteria;o__Rhodobacterales;f__Rhodobacteraceae;g__Ketogulonicigenium	1.41549e-05	0	0.000199892	0	0.000200639	4.50009e-05	0	0	0	0	0	7.66091e-05	0
k__Eukaryota;p__Microsporidia;c__unidentified;o__unidentified;f__Nosematidae;g__Nosema	0.000183872	9.48249e-05	0	0	0	0	0.00020585	0	0	0	0	0	0
k__Bacteria;p__Actinobacteria;c__Actinobacteria;o__Geodermatophilales;f__Geodermatophilaceae;g__Unclassified_Geodermatophilaceae	0	0	3.11853e-05	5.49938e-05	0	0	8.43647e-05	3.10181e-05	0	0	0	0	0
k__Bacteria;p__Proteobacteria;c__Gammaproteobacteria;o__Chromatiales;f__Granulosicoccaceae;g__Granulosicoccus	5.4638e-05	0	0.000103156	0	8.77794e-05	4.50009e-05	0	8.52245e-05	0	6.00375e-05	0	0	0
k__Bacteria;p__Firmicutes;c__Erysipelotrichia;o__Erysipelotrichales;f__Erysipelotrichaceae;g__Faecalitalea	5.59119e-05	0	9.84477e-05	0	0	0	0	0	0	0	0	0	0
k__Bacteria;p__Bacteroidetes;c__Cytophagia;o__Cytophagales;f__Cyclobacteriaceae;g__Belliella	0	0	7.62511e-05	0	0	9.40518e-05	0	3.01147e-05	0	0	0	0	0
k__Bacteria;p__Actinobacteria;c__Actinobacteria;o__Pseudonocardiales;f__Pseudonocardiaceae;g__Saccharopolyspora	4.27478e-05	0	0.000129083	0	1.74166e-05	0	0	3.34273e-05	0	0.000180112	0	0	0
k__Viruses;p__unidentified;c__unidentified;o__Caudovirales;f__unidentified;g__unidentified	0	0.000158331	6.87911e-05	0	1.74166e-05	0	0	0	0	0	0.000324564	0	0
k__Bacteria;p__Proteobacteria;c__Gammaproteobacteria;o__Vibrionales;f__Vibrionaceae;g__Photobacterium	6.63866e-05	0	7.71683e-05	0	6.86212e-05	0	0	0	0	0	0	0	0
k__Bacteria;p__Proteobacteria;c__Betaproteobacteria;o__Burkholderiales;f__Alcaligenaceae;g__Oligella	0.00016632	0	4.2253e-05	7.69913e-05	6.47896e-05	0	0	3.01147e-05	0	0	0	0	0
k__Bacteria;p__Proteobacteria;c__Alphaproteobacteria;o__Rhizobiales;f__Brucellaceae;g__Ochrobactrum	8.74774e-05	0	4.32925e-05	0	3.76198e-05	0	0.000126547	3.01147e-05	0	0.000120075	0	0	0
k__Bacteria;p__Firmicutes;c__Clostridia;o__Thermoanaerobacterales;f__Thermoanaerobacteraceae;g__Moorella	3.72274e-05	8.69953e-05	9.5268e-05	0	3.98839e-05	0	0	0	0	0	0	0	0
k__Bacteria;p__Firmicutes;c__Clostridia;o__Clostridiales;f__Christensenellaceae;g__Christensenella	0.000128385	0	0.000103401	0	6.11321e-05	0	0	0	0	0	0	0	0
k__Bacteria;p__Spirochaetes;c__Spirochaetia;o__Spirochaetales;f__Borreliaceae;g__Borrelia	1.41549e-05	0	6.11476e-06	0	3.53556e-05	0	0	0	0	0	0	0	0
k__Bacteria;p__Chloroflexi;c__Anaerolineae;o__Anaerolineales;f__Anaerolineaceae;g__Brevefilum	5.76105e-05	0	0.000424242	0	0	0	0	0	0	0	0	0	0
k__Bacteria;p__Bacteroidetes;c__Bacteroidia;o__Bacteroidales;f__unidentified;g__Candidatus Azobacteroides	2.66112e-05	0	2.17074e-05	0	0	0	0	0	0	6.00375e-05	0	0	0
k__Bacteria;p__Proteobacteria;c__Gammaproteobacteria;o__Thiotrichales;f__Thiotrichaceae;g__Thioploca	0.000119751	0	0	0.000135835	0	6.93013e-05	0	0	7.94708e-05	6.24389e-05	0	0	0
k__Bacteria;p__Proteobacteria;c__Alphaproteobacteria;o__Rhizobiales;f__Aurantimonadaceae;g__Martelella	6.27063e-05	0	0.000129083	0	0.000122438	0	0	3.01147e-05	0	0	0	0	0
k__Bacteria;p__Cyanobacteria;c__unidentified;o__Nostocales;f__Unclassified_Nostocales;g__Unclassified_Nostocales	0.000183589	0	9.72247e-06	0	7.94195e-05	4.50009e-05	0	0	0	0	0	0	0
k__Bacteria;p__Proteobacteria;c__Gammaproteobacteria;o__Pseudomonadales;f__Pseudomonadaceae;g__Unclassified_Pseudomonadaceae	2.22232e-05	0	2.13405e-05	0	8.25545e-05	4.50009e-05	0	0	0	0	0	0	0
k__Bacteria;p__Proteobacteria;c__Gammaproteobacteria;o__Oceanospirillales;f__Alcanivoracaceae;g__Ketobacter	0.000135746	0	1.80385e-05	7.58914e-05	5.39913e-05	0.000134103	0	0	0	0.000111069	0	0	0
k__Bacteria;p__Fusobacteria;c__Fusobacteriia;o__Fusobacteriales;f__Fusobacteriaceae;g__Ilyobacter	4.52957e-05	0	4.29868e-05	0	0	0	0	0	0	0	0	0	0
k__Bacteria;p__Tenericutes;c__Mollicutes;o__Mycoplasmatales;f__Mycoplasmataceae;g__Ureaplasma	1.41549e-05	0	0	0	1.77649e-05	9.13517e-05	8.43647e-05	0	0	0	0	0	0
k__Bacteria;p__Actinobacteria;c__Actinobacteria;o__Acidothermales;f__Acidothermaceae;g__Acidothermus	9.10161e-05	0	6.20037e-05	0	1.74166e-05	0	0	0	0	0	0.000107336	0	0
k__Bacteria;p__Firmicutes;c__Clostridia;o__Clostridiales;f__Peptococcaceae;g__Desulfofundulus	0.000142965	0	6.6712e-05	0	1.74166e-05	0	0	0	0	0	0	0	0
k__Bacteria;p__Thermotogae;c__Thermotogae;o__Thermotogales;f__Fervidobacteriaceae;g__Thermosipho	0	0	5.60112e-05	0	0	0	8.43647e-05	0	0	0	0	0	0
k__Bacteria;p__Cyanobacteria;c__unidentified;o__Nostocales;f__Nostocaceae;g__Anabaena	4.94007e-05	0	0	0	1.77649e-05	0	0	0	0	0	0	0	0
k__Bacteria;p__Bacteroidetes;c__unidentified;o__Bacteroidetes Order II. Incertae sedis;f__Rhodothermaceae;g__Rhodothermus	0.000262291	0	1.67544e-05	0	0.000253237	0	0	0	0	0	0	0	0
k__Bacteria;p__Proteobacteria;c__Gammaproteobacteria;o__Alteromonadales;f__Psychromonadaceae;g__Psychromonas	4.44464e-05	8.96052e-05	0	0.000138584	0	4.50009e-05	0	0	0	0	0	0	0
k__Bacteria;p__Synergistetes;c__Synergistia;o__Synergistales;f__Synergistaceae;g__Pyramidobacter	1.4438e-05	0	2.03622e-05	0	3.70973e-05	0	0	3.01147e-05	0	0	0	0	0
k__Bacteria;p__Actinobacteria;c__Actinobacteria;o__Actinomycetales;f__Actinomycetaceae;g__Actinotignum	0	0	2.82502e-05	0	0.000112859	0	0	3.01147e-05	0	0	0	0	0
k__Bacteria;p__Proteobacteria;c__Gammaproteobacteria;o__Alteromonadales;f__Idiomarinaceae;g__Idiomarina	0	0	2.32361e-05	5.49938e-05	0.000115472	4.50009e-05	0	0	0	0	0	0	0
k__Bacteria;p__Firmicutes;c__Clostridia;o__Clostridiales;f__Peptococcaceae;g__Desulfofarcimen	0	0	6.18202e-05	0	0	0	0	0	0	0	8.51873e-05	7.89074e-05	0
k__Archaea;p__Thaumarchaeota;c__unidentified;o__Nitrosopumilales;f__Nitrosopumilaceae;g__Nitrosopumilus	0	0	2.48871e-05	0	1.74166e-05	0	0	0	0	0	0	0	0
k__Bacteria;p__Actinobacteria;c__Actinobacteria;o__Geodermatophilales;f__Geodermatophilaceae;g__Modestobacter	7.3464e-05	0	0.000153909	0	1.74166e-05	0	0	0	0	0	0	0	0
k__Eukaryota;p__Ascomycota;c__Saccharomycetes;o__Saccharomycetales;f__Ascoideaceae;g__Ascoidea	8.81851e-05	0.00018356	0	0	5.19013e-05	4.50009e-05	0	0	0	0	0	7.66091e-05	0
k__Bacteria;p__Proteobacteria;c__Deltaproteobacteria;o__Myxococcales;f__Archangiaceae;g__Archangium	0.000108427	0	4.98353e-05	0	0.000129927	0	0	0	0	9.96622e-05	0	0	0
k__Bacteria;p__Proteobacteria;c__Oligoflexia;o__Bdellovibrionales;f__Bdellovibrionaceae;g__Bdellovibrio	0.000142965	0	0	0.000148483	5.06822e-05	0	0	0	0	0	0	0	0
k__Bacteria;p__Proteobacteria;c__Alphaproteobacteria;o__Rhodobacterales;f__Rhodobacteraceae;g__Marinovum	0	0	0.000154275	0	5.12047e-05	4.50009e-05	0	0	0	0	0	0	0
k__Bacteria;p__Thermotogae;c__Thermotogae;o__Thermotogales;f__Fervidobacteriaceae;g__Fervidobacterium	4.24648e-05	0	3.00846e-05	0	5.06822e-05	5.58011e-05	0	0	0	0	0	0	0
k__Bacteria;p__Actinobacteria;c__Actinobacteria;o__Propionibacteriales;f__Nocardioidaceae;g__Kribbella	2.83098e-05	0	0.000307267	0	0	0	0	0	0	0	0	0	0
k__Bacteria;p__Proteobacteria;c__Betaproteobacteria;o__Burkholderiales;f__unidentified;g__Rhizobacter	0	0	0.000212916	0	6.21771e-05	0	0	0	0	0	0	0	0
k__Bacteria;p__Actinobacteria;c__Actinobacteria;o__Micrococcales;f__Microbacteriaceae;g__Frondihabitans	0	0	0.000210837	0	0	0	0	9.0344e-05	0	0	0	0	0
k__Bacteria;p__Proteobacteria;c__Gammaproteobacteria;o__Oceanospirillales;f__Halomonadaceae;g__Unclassified_Halomonadaceae	8.23816e-05	0.00018095	1.05174e-05	0.000296966	0	4.50009e-05	0	0	0	0	0	0	0
k__Bacteria;p__Chloroflexi;c__Caldilineae;o__Caldilineales;f__Caldilineaceae;g__Caldilinea	0.00010687	0	5.44214e-05	0	1.74166e-05	0	0	0	0	0	0	0	0
k__Bacteria;p__Proteobacteria;c__Alphaproteobacteria;o__Sphingomonadales;f__Erythrobacteraceae;g__Altererythrobacter	0.000165896	0	3.74223e-05	0	2.14224e-05	0	0	0	0	0	0	0	6.48997e-05
k__Bacteria;p__Firmicutes;c__Clostridia;o__Thermoanaerobacterales;f__Thermoanaerobacteraceae;g__Tepidanaerobacter	0	0	2.76387e-05	0	0	0	8.43647e-05	0	0	9.06566e-05	0	0	0
k__Bacteria;p__Firmicutes;c__Clostridia;o__Clostridiales;f__Peptococcaceae;g__Dehalobacterium	0.000120034	0	2.38476e-05	0	1.74166e-05	0	0	5.20984e-05	0	0	0	0	0
k__Bacteria;p__Firmicutes;c__Bacilli;o__Bacillales;f__Paenibacillaceae;g__unidentified	1.74105e-05	0	2.00564e-05	0	5.4688e-05	5.94011e-05	0	0	0.000133306	0.000120075	0	0	0
k__Bacteria;p__Firmicutes;c__Bacilli;o__Bacillales;f__Paenibacillaceae;g__Thermobacillus	5.54873e-05	0	6.11476e-06	0	6.09579e-05	0	0	3.01147e-05	0	0	0	0	0
k__Bacteria;p__Firmicutes;c__Bacilli;o__Bacillales;f__Bacillaceae;g__Terribacillus	1.96753e-05	0	0.000101811	0	0	0	8.43647e-05	0	0	0	0	0	0
k__Bacteria;p__Firmicutes;c__Bacilli;o__Bacillales;f__Alicyclobacillaceae;g__Tumebacillus	0.000119892	0	4.19473e-05	0	3.48331e-05	0	0	0	0	6.00375e-05	0	0	0
k__Bacteria;p__Chloroflexi;c__Ardenticatenia;o__Ardenticatenales;f__Ardenticatenaceae;g__Candidatus Promineofilum	0.000280834	0	8.42614e-05	0	0.00013254	0	0	0	0	0	0	0	0
k__Bacteria;p__Tenericutes;c__Mollicutes;o__Acholeplasmatales;f__Acholeplasmataceae;g__Candidatus Phytoplasma	0.00017453	0	1.90169e-05	0	0	0	0	0	0	0	9.11504e-05	0	0
k__Bacteria;p__Proteobacteria;c__Gammaproteobacteria;o__Chromatiales;f__Chromatiaceae;g__Nitrosococcus	7.88429e-05	0	0	0.000117687	0.000102758	4.50009e-05	0	0	0	6.00375e-05	0	0	0
k__Bacteria;p__Actinobacteria;c__Actinobacteria;o__Glycomycetales;f__Glycomycetaceae;g__Stackebrandtia	3.32641e-05	0	8.97647e-05	7.9741e-05	4.17997e-05	0	0	4.78823e-05	0	0	0	0	0
k__Bacteria;p__Proteobacteria;c__Alphaproteobacteria;o__Rhodospirillales;f__Rhodospirillaceae;g__Magnetospirillum	0.000226479	0	8.75634e-05	0	8.62119e-05	0	0	0	0	0	0	0	0
k__Bacteria;p__Actinobacteria;c__Actinobacteria;o__Micrococcales;f__Dermatophilaceae;g__Dermatophilus	4.34556e-05	0	9.63075e-05	0	0.000117736	0	0	0	0	0	0	0	0
k__Bacteria;p__Actinobacteria;c__Rubrobacteria;o__Rubrobacterales;f__Rubrobacteraceae;g__Rubrobacter	0.000298386	0	8.56067e-05	0	0	0	0	0	0	0	0	0	0
k__Bacteria;p__Firmicutes;c__Limnochordia;o__Limnochordales;f__Limnochordaceae;g__Limnochorda	0.000163348	0	0.000159595	0	7.01887e-05	0	0	0	0	6.00375e-05	0	0	0
k__Bacteria;p__Proteobacteria;c__Gammaproteobacteria;o__Methylococcales;f__Methylococcaceae;g__Methylovulum	0	9.65648e-05	0	0	3.48331e-05	0	0	0	0	0	0	0	0
k__Eukaryota;p__unidentified;c__unidentified;o__unidentified;f__Entamoebidae;g__Entamoeba	0.000241483	0	1.37582e-05	0	0	0	0	0	0	0	0	0	0
k__Bacteria;p__Proteobacteria;c__Gammaproteobacteria;o__Thiotrichales;f__Piscirickettsiaceae;g__Thiomicrospira	2.34972e-05	8.69953e-05	0	7.20418e-05	6.02613e-05	4.50009e-05	0	0	0	6.00375e-05	0	0	0
k__Bacteria;p__Proteobacteria;c__Deltaproteobacteria;o__Syntrophobacterales;f__Syntrophobacteraceae;g__Syntrophobacter	0.000165613	0	3.00235e-05	5.49938e-05	6.75762e-05	0	0	0	0	0	0	0	0
k__Bacteria;p__Tenericutes;c__Mollicutes;o__Unclassified_Mollicutes;f__Unclassified_Mollicutes;g__Unclassified_Mollicutes	0	0	7.0014e-05	0	2.3164e-05	0	0	6.02293e-05	0	0	0	0	0
k__Bacteria;p__Firmicutes;c__Bacilli;o__Bacillales;f__Staphylococcaceae;g__Auricoccus	2.83098e-05	0	5.68061e-05	0	3.48331e-05	0	8.43647e-05	9.99807e-05	0	6.00375e-05	0	0	0
k__Bacteria;p__Proteobacteria;c__Betaproteobacteria;o__Neisseriales;f__Chromobacteriaceae;g__Aquaspirillum	6.92175e-05	0.000222708	5.16697e-05	5.77435e-05	3.29173e-05	0	0	0	0	0	0	0	0
k__Bacteria;p__Actinobacteria;c__Actinobacteria;o__Micrococcales;f__Jonesiaceae;g__Jonesia	0	0	4.1825e-05	0	0.000122264	4.50009e-05	0	0	6.40893e-05	0	0	0	0
k__Bacteria;p__Bacteroidetes;c__Flavobacteriia;o__Flavobacteriales;f__Flavobacteriaceae;g__Olleya	0	0	6.47553e-05	0	3.22206e-05	0.000135003	0	0	0	0	0	0	0
k__Bacteria;p__Proteobacteria;c__Alphaproteobacteria;o__Rhodobacterales;f__Rhodobacteraceae;g__Ruegeria	3.18486e-05	0	0.000223128	0	0	0	0	0	0	0	0	0	0
k__Bacteria;p__Actinobacteria;c__Actinobacteria;o__Micrococcales;f__Microbacteriaceae;g__Plantibacter	1.8826e-05	0	0.000100527	0	0	0	0	0	0	0	0	0	0
k__Bacteria;p__Actinobacteria;c__Actinobacteria;o__Micrococcales;f__Beutenbergiaceae;g__Beutenbergia	8.6345e-05	0	4.23141e-05	0	0.000109376	0	0	0.000106004	0	0	0	0	0
k__Bacteria;p__Bacteroidetes;c__Flavobacteriia;o__Flavobacteriales;f__Flavobacteriaceae;g__Zobellia	0	0	4.91627e-05	6.48926e-05	0.000180435	0	0	0	0	0	0	0	0
k__Bacteria;p__Proteobacteria;c__Alphaproteobacteria;o__Rhodobacterales;f__Rhodobacteraceae;g__Salipiger	8.15323e-05	0	0.000113979	5.49938e-05	7.6807e-05	0	0	3.01147e-05	0	0	0	0	0
k__Bacteria;p__Firmicutes;c__Clostridia;o__Halanaerobiales;f__Halobacteroidaceae;g__Acetohalobium	0	0	6.11476e-06	0	0	0	0	0	0	0	0	0	0
k__Bacteria;p__Proteobacteria;c__Gammaproteobacteria;o__Aeromonadales;f__Aeromonadaceae;g__Oceanisphaera	5.43549e-05	0	2.5254e-05	0.000139134	7.83745e-05	5.3551e-05	0	0	0	0	0	0	0
k__Bacteria;p__Candidatus Saccharibacteria;c__Unclassified_Candidatus Saccharibacteria;o__Unclassified_Candidatus Saccharibacteria;f__Unclassified_Candidatus Saccharibacteria;g__Unclassified_Candidatus Saccharibacteria	1.41549e-05	0	0.000102667	0	2.29899e-05	0	0	0	0	0	0	0	0
k__Bacteria;p__Proteobacteria;c__Acidithiobacillia;o__Acidithiobacillales;f__Acidithiobacillaceae;g__Acidithiobacillus	3.58119e-05	0.000145282	0.000174087	0	0	0	0	0	0	0	0	0	0
k__Bacteria;p__Cyanobacteria;c__unidentified;o__Chroococcales;f__Cyanobacteriaceae;g__Cyanobacterium	0.000114938	0	0	5.93933e-05	3.50073e-05	0	0	0	0	0	0	0	0
k__Bacteria;p__Proteobacteria;c__Alphaproteobacteria;o__Rhodospirillales;f__Acetobacteraceae;g__Kozakia	0	0	0	0	6.65312e-05	0	0	0	0	6.00375e-05	0	0	0
k__Bacteria;p__Proteobacteria;c__Gammaproteobacteria;o__Enterobacterales;f__Enterobacteriaceae;g__Lelliottia	6.12908e-05	0	2.10959e-05	0	9.31786e-05	0	0	0	0	0	0	0	0
k__Bacteria;p__Proteobacteria;c__Alphaproteobacteria;o__Rhizobiales;f__Xanthobacteraceae;g__Xanthobacter	6.76605e-05	0	6.97083e-05	0	1.74166e-05	0	0	0	6.40893e-05	0	0	0	0
k__Bacteria;p__Proteobacteria;c__Gammaproteobacteria;o__Enterobacterales;f__Erwiniaceae;g__Wigglesworthia	4.07662e-05	0	0	0	0	0	0	0	0	0	0	0	0
k__Eukaryota;p__unidentified;c__unidentified;o__Cryptomonadales;f__Hemiselmidaceae;g__Hemiselmis	4.95422e-05	0	0	0	0	0	0	0	0	0	8.51873e-05	7.66091e-05	0
k__Eukaryota;p__Basidiomycota;c__Tremellomycetes;o__Tremellales;f__Cuniculitremaceae;g__Kockovaella	8.54957e-05	0	2.3603e-05	0	1.74166e-05	0	0	0	0	0	0	0	0
k__Eukaryota;p__unidentified;c__Litostomatea;o__Vestibuliferida;f__Isotrichidae;g__Isotricha	0.000570018	0	0	0	0	0	0	0	0	0	0	0	0
k__Bacteria;p__Bacteroidetes;c__Bacteroidia;o__Bacteroidales;f__Prevotellaceae;g__Alloprevotella	2.09493e-05	0	5.17309e-05	0	3.22206e-05	0	0	9.21509e-05	0	0	0	0	0
k__Bacteria;p__Proteobacteria;c__Gammaproteobacteria;o__Enterobacterales;f__Enterobacteriaceae;g__Candidatus Hamiltonella	2.56204e-05	0	0	0	0	0.000157953	0	0	0	6.00375e-05	0	7.66091e-05	0
k__Bacteria;p__Proteobacteria;c__Deltaproteobacteria;o__Myxococcales;f__Vulgatibacteraceae;g__Vulgatibacter	0.000226337	0	4.21307e-05	0	9.66619e-05	0	0	0	0	0	0	0	0
k__Bacteria;p__Proteobacteria;c__Alphaproteobacteria;o__Rhizobiales;f__unidentified;g__Candidatus Tokpelaia	2.61866e-05	0.000175731	4.60442e-05	5.49938e-05	1.74166e-05	0	0	0	0	0	0	0	0
k__Bacteria;p__Proteobacteria;c__Deltaproteobacteria;o__Syntrophobacterales;f__Syntrophaceae;g__Syntrophus	0	0	2.72718e-05	0	0	0	0	0	0	6.00375e-05	0	0	0
k__Bacteria;p__Gemmatimonadetes;c__Gemmatimonadetes;o__Gemmatimonadales;f__Gemmatimonadaceae;g__Gemmatimonas	0.000108427	0	0.000101872	0	3.57039e-05	4.81509e-05	0	0	0	0	0	0	0
k__Bacteria;p__Proteobacteria;c__Gammaproteobacteria;o__Orbales;f__Orbaceae;g__Frischella	3.35472e-05	0	6.11476e-06	0	5.5733e-05	0	0	0	0	6.00375e-05	0	0	0
k__Bacteria;p__Proteobacteria;c__Gammaproteobacteria;o__Chromatiales;f__Chromatiaceae;g__Allochromatium	4.94007e-05	0	0.000161124	0	3.48331e-05	0	0	0	6.40893e-05	0	0	0	0
k__Bacteria;p__Fusobacteria;c__Fusobacteriia;o__Fusobacteriales;f__Unclassified_Fusobacteriales;g__Unclassified_Fusobacteriales	1.41549e-05	0	5.05079e-05	0	3.48331e-05	0	0	3.01147e-05	0	0	0	0	0
k__Archaea;p__Euryarchaeota;c__Thermoplasmata;o__Thermoplasmatales;f__unidentified;g__unidentified	8.13908e-05	0	1.73659e-05	0	7.50653e-05	0	0	3.01147e-05	0	0	0	0	0
k__Bacteria;p__Proteobacteria;c__Alphaproteobacteria;o__Rhodospirillales;f__Rhodospirillaceae;g__Rhodospirillum	7.65781e-05	0	8.59124e-05	0	0.000221887	0	0	0	0	0	0	0	0
k__Bacteria;p__Bacteroidetes;c__unidentified;o__Bacteroidetes Order II. Incertae sedis;f__Rhodothermaceae;g__Salinibacter	0.000142823	0	3.32032e-05	0	0.000247663	0	0	0	0	0	0	0	6.48997e-05
k__Bacteria;p__Proteobacteria;c__Gammaproteobacteria;o__Chromatiales;f__Chromatiaceae;g__Rheinheimera	4.48711e-05	0	4.69614e-05	7.36916e-05	0.000114078	0	0	3.64387e-05	0	6.12382e-05	0	0	0
k__Bacteria;p__Proteobacteria;c__Alphaproteobacteria;o__Rhizobiales;f__Rhizobiaceae;g__Liberibacter	0	0	6.11476e-06	0	0	0	0	0	0	0	0	0	0
k__Bacteria;p__Proteobacteria;c__Alphaproteobacteria;o__Rhodobacterales;f__Rhodobacteraceae;g__Dinoroseobacter	0	0	0.000206557	0	0	0	0	0	0	0	0	0	0
k__Bacteria;p__Proteobacteria;c__Deltaproteobacteria;o__Desulfuromonadales;f__Geobacteraceae;g__Geoalkalibacter	3.99169e-05	0	8.79914e-05	0	0	0	8.43647e-05	3.01147e-05	0	6.00375e-05	0	0	0
k__Bacteria;p__Proteobacteria;c__Betaproteobacteria;o__Neisseriales;f__Chromobacteriaceae;g__Pseudogulbenkiania	3.08577e-05	0	0.000146877	0	8.60378e-05	4.50009e-05	0	0	0	0	0	0	0
k__Bacteria;p__Cyanobacteria;c__unidentified;o__Chroococcales;f__Chroococcaceae;g__Chondrocystis	0	8.69953e-05	1.41251e-05	5.55437e-05	1.74166e-05	0	0	0	0	0	0	0	0
k__Bacteria;p__Actinobacteria;c__Actinobacteria;o__Streptosporangiales;f__Streptosporangiaceae;g__Streptosporangium	7.30394e-05	0	0.000177083	0	4.31931e-05	9.00017e-05	0	3.01147e-05	0	6.00375e-05	0	0	0
k__Bacteria;p__Deinococcus-Thermus;c__Deinococci;o__Thermales;f__Thermaceae;g__Meiothermus	1.41549e-05	0	6.29209e-05	0	0	0	8.43647e-05	6.02293e-05	0	0	0	0	0
k__Bacteria;p__Gemmatimonadetes;c__Gemmatimonadetes;o__Gemmatimonadales;f__Gemmatimonadaceae;g__Gemmatirosa	0.000201991	0	4.37205e-05	0	0.000201335	0	0	0	0	0	0	0	0
k__Bacteria;p__Proteobacteria;c__Gammaproteobacteria;o__Alteromonadales;f__Alteromonadaceae;g__Glaciecola	0.000115929	8.69953e-05	0	5.71935e-05	3.08273e-05	4.68009e-05	0	0	0	0	0	0	0
k__Bacteria;p__Proteobacteria;c__Deltaproteobacteria;o__Myxococcales;f__Unclassified_Cystobacterineae;g__Unclassified_Cystobacterineae	0.000163206	0	4.42097e-05	0	0.000116865	0	8.43647e-05	3.01147e-05	0	0	0	0	0
k__Bacteria;p__Actinobacteria;c__Actinobacteria;o__Corynebacteriales;f__Segniliparaceae;g__Segniliparus	3.46795e-05	0	4.87958e-05	0	4.66764e-05	0	0	4.33651e-05	0	9.06566e-05	0	0	0
k__Bacteria;p__Actinobacteria;c__Actinobacteria;o__Micrococcales;f__Microbacteriaceae;g__Rathayibacter	8.73358e-05	0	7.92473e-05	0	0	0	0	0	0	0.000125478	0	0	0
k__Bacteria;p__Proteobacteria;c__Betaproteobacteria;o__Nitrosomonadales;f__Nitrosomonadaceae;g__Nitrosospira	0	0	5.17309e-05	0	0	0	0	0	0	0	0	0	0
k__Bacteria;p__Bacteroidetes;c__Cytophagia;o__Cytophagales;f__Cytophagaceae;g__Cytophaga	0	0.000204439	9.17214e-06	0	5.60813e-05	0	0	0	0	0	0	0	0
k__Bacteria;p__Proteobacteria;c__Alphaproteobacteria;o__Rhodobacterales;f__Rhodobacteraceae;g__Pannonibacter	9.15823e-05	0	0.000108537	0	3.37881e-05	0	0	0	0	9.72607e-05	0	0	0
k__Bacteria;p__Actinobacteria;c__Actinobacteria;o__Micromonosporales;f__Micromonosporaceae;g__Verrucosispora	0	0	7.06866e-05	0	0	0	0	6.02293e-05	0	0	0	0	0
k__Bacteria;p__Bacteroidetes;c__Cytophagia;o__Cytophagales;f__Cytophagaceae;g__Emticicia	4.54373e-05	8.69953e-05	0.000104012	0	6.39188e-05	0	0	0	0	0	0	0	0
k__Bacteria;p__Proteobacteria;c__Gammaproteobacteria;o__Chromatiales;f__Ectothiorhodospiraceae;g__Spiribacter	2.68943e-05	0	6.11476e-06	0	0	0	0	0	0	0	0	0	0
k__Bacteria;p__Cyanobacteria;c__unidentified;o__Nostocales;f__Aphanizomenonaceae;g__Anabaenopsis	0	0	0	0	0	9.67518e-05	0	0	0	0	0	0.000153218	0
k__Bacteria;p__Actinobacteria;c__Actinobacteria;o__Frankiales;f__Frankiaceae;g__Jatrophihabitans	1.98169e-05	0	1.72436e-05	5.49938e-05	0	0	8.43647e-05	0	0	0	0	0	0
k__Archaea;p__Euryarchaeota;c__Halobacteria;o__Natrialbales;f__Natrialbaceae;g__Halopiger	5.35056e-05	0	1.26576e-05	0	3.74456e-05	0	0	0	0	0	0	0	0
k__Bacteria;p__Bacteroidetes;c__Flavobacteriia;o__Flavobacteriales;f__Flavobacteriaceae;g__Psychroflexus	4.06246e-05	0	0	0	0	0.000110702	0	0	0	0	0	0	0
k__Bacteria;p__Proteobacteria;c__Gammaproteobacteria;o__Legionellales;f__Coxiellaceae;g__Coxiella	7.68612e-05	0	4.42709e-05	5.49938e-05	2.76923e-05	0	0	0	0	0	0	0	0
k__Bacteria;p__Nitrospirae;c__Nitrospira;o__Nitrospirales;f__Nitrospiraceae;g__Thermodesulfovibrio	3.62366e-05	0	0	0	0	0	0	0	0	0	0	0	0
k__Bacteria;p__Proteobacteria;c__Gammaproteobacteria;o__Acidiferrobacterales;f__Acidiferrobacteraceae;g__Sulfurifustis	5.1807e-05	0	6.11476e-06	0	3.98839e-05	0	0	0	0	0	0	0	0
k__Bacteria;p__Proteobacteria;c__Alphaproteobacteria;o__Rhodospirillales;f__Rhodospirillaceae;g__Thalassospira	8.39387e-05	0	0	0	0.000183745	0	0	0	0	0	0	0	6.48997e-05
k__Bacteria;p__Proteobacteria;c__Gammaproteobacteria;o__Cellvibrionales;f__Spongiibacteraceae;g__Oceanicoccus	4.71359e-05	0	0	0.000241973	5.0508e-05	4.50009e-05	0	0	0	0	0	0	0
k__Bacteria;p__Proteobacteria;c__Alphaproteobacteria;o__Rickettsiales;f__Rickettsiaceae;g__Candidatus Phycorickettsia	0	0	1.14346e-05	0	0	0	0	0	0	0	0	0	0
k__Bacteria;p__Proteobacteria;c__Alphaproteobacteria;o__Rhizobiales;f__Hyphomicrobiaceae;g__Blastochloris	4.24648e-05	0	5.10583e-05	0	8.01161e-05	0	0	9.75715e-05	0	0	0	0	0
k__Bacteria;p__Actinobacteria;c__Actinobacteria;o__Micrococcales;f__Microbacteriaceae;g__Microcella	1.41549e-05	0	7.75352e-05	0	0	0	0	6.02293e-05	0	0	0	0	0
k__Eukaryota;p__Ascomycota;c__Pneumocystidomycetes;o__Pneumocystidales;f__Pneumocystidaceae;g__Pneumocystis	0.000127253	0.000110484	0	0	1.74166e-05	7.74015e-05	0	4.96892e-05	0	0	8.51873e-05	0	0
k__Bacteria;p__Actinobacteria;c__Actinobacteria;o__Geodermatophilales;f__Geodermatophilaceae;g__Geodermatophilus	0	0	0.000132996	0	3.48331e-05	0	0	3.01147e-05	0	0	0	0	0
k__Bacteria;p__Actinobacteria;c__Actinobacteria;o__Bifidobacteriales;f__Bifidobacteriaceae;g__Parascardovia	0.000178352	0	6.11476e-06	0.000109988	0	0	0	0	0	0	0	0	0
k__Viruses;p__unidentified;c__unidentified;o__Caudovirales;f__Unclassified_Caudovirales;g__Unclassified_Caudovirales	0	0.000209659	0	0	0	0	0	0	0	0	0.00026834	0	0
k__Bacteria;p__Dictyoglomi;c__Dictyoglomia;o__Dictyoglomales;f__Dictyoglomaceae;g__Dictyoglomus	7.17654e-05	0	3.08795e-05	0	9.38752e-05	0	0	0	0	6.00375e-05	0	0	0
k__Bacteria;p__Actinobacteria;c__Actinobacteria;o__Micrococcales;f__Microbacteriaceae;g__Rhodoluna	0	0	0	0	0	4.50009e-05	0	3.01147e-05	0	0	0	0	0
k__Eukaryota;p__Ascomycota;c__Dothideomycetes;o__Unclassified_Dothideomycetes;f__Unclassified_Dothideomycetes;g__Unclassified_Dothideomycetes	0	0	0	0	0	0	0	0	0	0	0	0	0
k__Bacteria;p__Proteobacteria;c__Alphaproteobacteria;o__unidentified;f__unidentified;g__unidentified	0	0	3.26528e-05	0	1.74166e-05	0	0	0	0	0	0	0	0
k__Eukaryota;p__Ascomycota;c__Saccharomycetes;o__Saccharomycetales;f__Debaryomycetaceae;g__Debaryomyces	5.94507e-05	0	6.11476e-06	0	0	0	0	0	0	0	0	0	0
k__Bacteria;p__Proteobacteria;c__Alphaproteobacteria;o__Rhodobacterales;f__Rhodobacteraceae;g__Sagittula	0	0	0.000175127	0	0	0	0	0	0	0	0	0	0
k__Bacteria;p__Firmicutes;c__Negativicutes;o__Selenomonadales;f__Unclassified_Selenomonadales;g__Unclassified_Selenomonadales	5.69028e-05	0	0	0	2.17707e-05	0	0	0	0	0	0	0	0
k__Bacteria;p__Firmicutes;c__Bacilli;o__Bacillales;f__Bacillaceae;g__Oceanobacillus	2.83098e-05	0	7.02586e-05	5.49938e-05	0	4.95009e-05	0	3.52342e-05	0	0	0	0	0
k__Bacteria;p__Verrucomicrobia;c__unidentified;o__unidentified;f__unidentified;g__unidentified	4.88345e-05	0	5.91297e-05	0	0.000157446	0	0	0	0	0	0	0	0
k__Bacteria;p__Proteobacteria;c__Betaproteobacteria;o__Nitrosomonadales;f__Sterolibacteriaceae;g__Methyloversatilis	7.43133e-05	0	0.000113001	0	3.48331e-05	4.50009e-05	0	0	0	6.18386e-05	0	0	0
k__Bacteria;p__Proteobacteria;c__Deltaproteobacteria;o__Myxococcales;f__Polyangiaceae;g__Sorangium	0.000119609	0	6.76904e-05	0	0.000130798	0	0	0	0	0	0	0	6.48997e-05
k__Bacteria;p__Cyanobacteria;c__unidentified;o__Synechococcales;f__Acaryochloridaceae;g__Acaryochloris	4.94007e-05	0	9.47788e-06	0	0	0	0	0	0	0	0	0	0
k__Archaea;p__Euryarchaeota;c__Methanobacteria;o__Methanobacteriales;f__Methanobacteriaceae;g__Methanobacterium	7.55873e-05	0	1.69379e-05	0	0	0	0	3.01147e-05	0	0	0	0	0
k__Eukaryota;p__Ascomycota;c__Saccharomycetes;o__Saccharomycetales;f__Pichiaceae;g__Pichia	0	0	0	0	0	0	0	0	0	0	0	0	0
k__Eukaryota;p__Ascomycota;c__Sordariomycetes;o__Hypocreales;f__Hypocreaceae;g__Trichoderma	5.1807e-05	0	1.43085e-05	0	7.34979e-05	0	0	0	0.00012882	0	0	0	0
k__Bacteria;p__Proteobacteria;c__Betaproteobacteria;o__Neisseriales;f__Chromobacteriaceae;g__Laribacter	8.69112e-05	0	7.32548e-05	0	9.70102e-05	0	0	0	0	0	8.51873e-05	0	0
k__Bacteria;p__Proteobacteria;c__Oligoflexia;o__Silvanigrellales;f__Silvanigrellaceae;g__Silvanigrella	0	0.00018878	1.40028e-05	0	3.81423e-05	0	0.000217661	0	0	0	0	0	0
k__Eukaryota;p__Ascomycota;c__Leotiomycetes;o__Helotiales;f__Helotiaceae;g__Meliniomyces	1.41549e-05	0	2.01787e-05	0	0	6.16512e-05	8.43647e-05	6.02293e-05	0	0.000115272	0	0	0
k__Bacteria;p__Proteobacteria;c__Gammaproteobacteria;o__Enterobacterales;f__Yersiniaceae;g__Unclassified_Yersiniaceae	0	0.000202699	0	0	0	0	9.61757e-05	0	0	0	0	0	0
k__Bacteria;p__Acidobacteria;c__Acidobacteria subdivision 6;o__unidentified;f__Vicinamibacteraceae;g__Luteitalea	8.25232e-05	0	2.984e-05	0	0	0	0	8.64291e-05	0	0.000120075	0	0	0
k__Bacteria;p__Proteobacteria;c__Betaproteobacteria;o__Burkholderiales;f__Oxalobacteraceae;g__Unclassified_Oxalobacteraceae	3.14239e-05	0	3.63217e-05	0	8.53411e-05	0	0	0	0	0	0	0	0
k__Bacteria;p__Proteobacteria;c__Betaproteobacteria;o__Burkholderiales;f__Comamonadaceae;g__Brachymonas	1.91091e-05	0	0.000169195	0	3.48331e-05	0	0	0	0	0	0	0	0.000129151
k__Bacteria;p__Firmicutes;c__Bacilli;o__Bacillales;f__Alicyclobacillaceae;g__Alicyclobacillus	1.41549e-05	0	3.00846e-05	0	3.88389e-05	0	0	0	0	0.000120075	0	0	0
k__Bacteria;p__Actinobacteria;c__Actinobacteria;o__Micrococcales;f__Dermacoccaceae;g__Unclassified_Dermacoccaceae	0	0	6.11476e-06	0	0.000382642	0	0	0	0	6.00375e-05	0	0	0
k__Bacteria;p__Bacteroidetes;c__unidentified;o__Bacteroidetes Order II. Incertae sedis;f__Rhodothermaceae;g__Unclassified_Rhodothermaceae	9.00253e-05	0	0	0	0.000197155	0	0	3.01147e-05	0	0	0.00010478	0	0
k__Bacteria;p__Acidobacteria;c__Acidobacteriia;o__Acidobacteriales;f__Acidobacteriaceae;g__Terriglobus	0.000190525	0	3.17356e-05	0	9.35269e-05	0.000129152	0	0	0	0	0	0	0
k__Eukaryota;p__unidentified;c__unidentified;o__Longamoebia;f__Acanthamoebidae;g__Acanthamoeba	0.000105171	0	1.90781e-05	0	6.58346e-05	0	0	0	0	0	8.60392e-05	0	0
k__Bacteria;p__Proteobacteria;c__Gammaproteobacteria;o__Alteromonadales;f__Alteromonadaceae;g__Agarivorans	0	0.000211399	6.11476e-06	0	1.74166e-05	0	0	0	0	0	0	0	0
k__Bacteria;p__Proteobacteria;c__Gammaproteobacteria;o__Enterobacterales;f__Morganellaceae;g__Morganella	8.54957e-05	0	5.36876e-05	0.000103388	0	0.000201154	0	0	0	0	0	0	0
k__Bacteria;p__Actinobacteria;c__Actinobacteria;o__Micrococcales;f__Cellulomonadaceae;g__Paraoerskovia	8.03999e-05	0	8.54844e-05	0	0.000100494	5.71511e-05	0	0	0	0	0	0	0
k__Bacteria;p__Proteobacteria;c__Alphaproteobacteria;o__Rhizobiales;f__Rhizobiaceae;g__Unclassified_Rhizobiaceae	0.000100358	0	5.77233e-05	0	5.69521e-05	0	0	0	0	0	0	0	0
k__Bacteria;p__Proteobacteria;c__Gammaproteobacteria;o__Xanthomonadales;f__Rhodanobacteraceae;g__Dyella	8.49295e-05	0	0.000111533	0	0.000114253	0	0	0	0	0	0	0	6.48997e-05
k__Bacteria;p__Nitrospirae;c__Nitrospira;o__Nitrospirales;f__Nitrospiraceae;g__Leptospirillum	0	0	4.07855e-05	0	4.4238e-05	5.0851e-05	0	3.01147e-05	0	0	0	0	0
k__Bacteria;p__Actinobacteria;c__unidentified;o__unidentified;f__unidentified;g__unidentified	8.4788e-05	0	5.3015e-05	0	2.78665e-05	0	0	4.3064e-05	0	0	0	0	0
k__Archaea;p__Euryarchaeota;c__Thermoplasmata;o__unidentified;f__unidentified;g__unidentified	0.000137586	0	6.11476e-06	0	9.92744e-05	0	0	3.01147e-05	0	0	8.94467e-05	0	0
k__Archaea;p__Euryarchaeota;c__Methanobacteria;o__Methanobacteriales;f__Methanothermaceae;g__Methanothermus	1.86845e-05	0	2.61712e-05	0	0	0	0	0	0	6.00375e-05	0	0	0
k__Eukaryota;p__unidentified;c__unidentified;o__Kinetoplastida;f__Trypanosomatidae;g__Unclassified_Trypanosomatidae	1.41549e-05	0	2.95954e-05	0	0	0	0	0	0	0	0	0	0
k__Bacteria;p__Proteobacteria;c__Alphaproteobacteria;o__Rhizobiales;f__Xanthobacteraceae;g__Starkeya	2.83098e-05	0	8.91532e-05	0	2.69957e-05	0	0	0	0	0	0	0	0.000129799
k__Bacteria;p__Proteobacteria;c__Betaproteobacteria;o__Burkholderiales;f__Comamonadaceae;g__Verminephrobacter	2.78852e-05	0	0.000293386	0	4.54572e-05	0	0	0	0	0	0	0	0
k__Bacteria;p__Proteobacteria;c__Gammaproteobacteria;o__Enterobacterales;f__Pectobacteriaceae;g__Sodalis	2.83098e-05	0	0	0	6.96662e-05	0	0	3.01147e-05	0	0	0	0	0
k__Bacteria;p__Proteobacteria;c__Alphaproteobacteria;o__Rhodobacterales;f__Rhodobacteraceae;g__Pseudovibrio	1.41549e-05	0	3.96848e-05	0	0	0	0	3.01147e-05	0	0	0	0	0
k__Bacteria;p__Proteobacteria;c__Deltaproteobacteria;o__Myxococcales;f__Sandaracinaceae;g__Sandaracinus	5.06746e-05	0	6.11476e-06	0	3.37881e-05	0	0	0	0	0	0.000170375	0	0
k__Bacteria;p__Proteobacteria;c__Alphaproteobacteria;o__Sphingomonadales;f__Sphingomonadaceae;g__Zymomonas	3.34056e-05	0	0	0	6.04354e-05	0.000100802	0.00013414	0	0	0	0	0	0
k__Bacteria;p__Bacteroidetes;c__Flavobacteriia;o__Flavobacteriales;f__Flavobacteriaceae;g__Flavivirga	0	0	1.48589e-05	0	3.16981e-05	0	0	0.000120459	0	0	0	0	0
k__Bacteria;p__Actinobacteria;c__Actinobacteria;o__Micrococcales;f__Dermabacteraceae;g__Dermabacter	1.76936e-05	0	0.000107375	0	0.000116865	4.50009e-05	0	0	0	0	0	0	0
k__Eukaryota;p__Ascomycota;c__Saccharomycetes;o__Saccharomycetales;f__Unclassified_Saccharomycetales;g__Unclassified_Saccharomycetales	0.000233556	0	0	0	1.74166e-05	0	0	0	0	0	0	0	0
k__Bacteria;p__Proteobacteria;c__Alphaproteobacteria;o__Rhodospirillales;f__Rhodospirillaceae;g__Nitrospirillum	5.97337e-05	0	3.87064e-05	0	1.74166e-05	0	0	0	0	0	0	0	0
k__Bacteria;p__Proteobacteria;c__Alphaproteobacteria;o__Rhodobacterales;f__Rhodobacteraceae;g__Confluentimicrobium	0	0	0.000136726	0	0	0	0	0	0	0	0	7.66091e-05	0
k__Bacteria;p__Firmicutes;c__Clostridia;o__Thermoanaerobacterales;f__Thermoanaerobacteraceae;g__Ammonifex	6.89344e-05	0	6.11476e-05	0	0	4.50009e-05	0	0	0	0	0	0	0
k__Bacteria;p__Proteobacteria;c__Betaproteobacteria;o__Nitrosomonadales;f__Methylophilaceae;g__Methylotenera	8.11077e-05	0	1.71825e-05	0	5.08563e-05	0.000126452	0	0	0	0	0	0	0
k__Bacteria;p__Proteobacteria;c__Gammaproteobacteria;o__Enterobacterales;f__Enterobacteriaceae;g__Pluralibacter	2.8876e-05	0	0.000155804	0	1.74166e-05	0	0	0	0	0	0	0	0
k__Archaea;p__Euryarchaeota;c__Unclassified_Euryarchaeota;o__Unclassified_Euryarchaeota;f__Unclassified_Euryarchaeota;g__Unclassified_Euryarchaeota	2.83098e-05	0	1.36971e-05	0	0.000104673	0	8.43647e-05	0	0	6.00375e-05	0	0	0.000119416
k__Bacteria;p__Proteobacteria;c__Gammaproteobacteria;o__Xanthomonadales;f__Rhodanobacteraceae;g__Ahniella	0.000109842	8.69953e-05	1.11289e-05	0	2.54282e-05	0	8.43647e-05	3.19215e-05	0	6.00375e-05	0	0	0
k__Eukaryota;p__Basidiomycota;c__Pucciniomycetes;o__Pucciniales;f__Phakopsoraceae;g__Phakopsora	0	0	9.36781e-05	0	0	0	0	3.67399e-05	0	0	0	0	6.48997e-05
k__Bacteria;p__Cyanobacteria;c__unidentified;o__Oscillatoriales;f__Oscillatoriaceae;g__Moorea	0.00022846	0	0	0	0	0	0	0	0	0	0	0	0
k__Bacteria;p__Bacteroidetes;c__Flavobacteriia;o__unidentified;f__unidentified;g__unidentified	2.87345e-05	0	6.11476e-06	0	0.000117388	0.000118802	0	0	0	0	0	0	0
k__Bacteria;p__Proteobacteria;c__Alphaproteobacteria;o__Rhizobiales;f__Chelatococcaceae;g__Chelatococcus	6.04415e-05	0	3.98071e-05	0	3.06531e-05	0	0	0	0	0	0	0	0
k__Bacteria;p__Proteobacteria;c__Alphaproteobacteria;o__Rhodospirillales;f__Acetobacteraceae;g__Granulibacter	1.41549e-05	0.000125273	9.11099e-06	0.00017213	0	4.50009e-05	0	0	0	0	0	0	0
k__Archaea;p__Euryarchaeota;c__Methanococci;o__Methanococcales;f__Methanococcaceae;g__Methanococcus	0.000124846	0	6.11476e-06	0	0	0	0	0	0	0	0	0	0
k__Bacteria;p__Chloroflexi;c__Thermomicrobia;o__Sphaerobacterales;f__Sphaerobacteraceae;g__Sphaerobacter	2.59035e-05	0	4.61053e-05	0	0	0	0	0	0	0	0.000126929	0	6.48997e-05
k__Eukaryota;p__Ascomycota;c__Sordariomycetes;o__Hypocreales;f__Ophiocordycipitaceae;g__Purpureocillium	0.000111541	8.69953e-05	0	0	0	0	0	0	0	0	0	0	0
k__Bacteria;p__Actinobacteria;c__Acidimicrobiia;o__Acidimicrobiales;f__Acidimicrobiaceae;g__Ilumatobacter	6.14323e-05	0	0	0	6.79246e-05	0	0	0	0	0	0	0	0
k__Bacteria;p__Kiritimatiellaeota;c__Kiritimatiellae;o__Kiritimatiellales;f__Kiritimatiellaceae;g__Kiritimatiella	0.000137869	0	0	0	1.74166e-05	9.00017e-05	0	0	0	0	0	0	0
k__Bacteria;p__Firmicutes;c__Bacilli;o__Bacillales;f__Bacillaceae;g__Aeribacillus	7.50211e-05	0	2.47648e-05	0	5.71263e-05	0	0	0	0	0	0	0	0
k__Bacteria;p__Cyanobacteria;c__unidentified;o__Nostocales;f__Scytonemataceae;g__Scytonema	0	0	5.68061e-05	0	0	4.50009e-05	0	0	0	0	0	0	0
k__Bacteria;p__Proteobacteria;c__Alphaproteobacteria;o__Rhodospirillales;f__Acetobacteraceae;g__Asaia	4.4588e-05	0	0	0	0	0	0	0	0	0	0	0	0
k__Eukaryota;p__unidentified;c__Oligohymenophorea;o__Hymenostomatida;f__Tetrahymenidae;g__Tetrahymena	0.000401858	0	0	0	0	0	0	0	0	0	0	0	0
k__Bacteria;p__Proteobacteria;c__Betaproteobacteria;o__Burkholderiales;f__Alcaligenaceae;g__Basilea	3.92091e-05	0	0	0	0	0	0	0	6.40893e-05	0	0	0	0
k__Bacteria;p__Proteobacteria;c__Betaproteobacteria;o__Nitrosomonadales;f__Gallionellaceae;g__Sideroxydans	7.92675e-05	0	1.67544e-05	0	8.42961e-05	0	0	4.45697e-05	0	0	8.51873e-05	0	0
k__Bacteria;p__Firmicutes;c__Clostridia;o__Natranaerobiales;f__Natranaerobiaceae;g__Natranaerobius	0	0	2.73941e-05	0	0	0	0	0	0	0	0	0	0
k__Bacteria;p__Proteobacteria;c__Betaproteobacteria;o__Burkholderiales;f__unidentified;g__Mitsuaria	5.20901e-05	0	0.00010603	0	2.22932e-05	4.50009e-05	0	0	0	0	0	0	0
k__Eukaryota;p__Ascomycota;c__Dothideomycetes;o__Botryosphaeriales;f__Botryosphaeriaceae;g__Diplodia	0.000104888	0	0	0	3.48331e-05	0	0	0	0	0	0	0	0
k__Bacteria;p__Proteobacteria;c__Alphaproteobacteria;o__Rhizobiales;f__Phyllobacteriaceae;g__Aminobacter	0	0	4.14581e-05	0	1.74166e-05	0	0	0	0	0	0	0	0
k__Bacteria;p__Planctomycetes;c__Planctomycetia;o__Planctomycetales;f__Planctomycetaceae;g__Planctomyces	6.56788e-05	0	2.18297e-05	0	0.000137068	0	0	0	0	0	0	0	0
k__Bacteria;p__Proteobacteria;c__Alphaproteobacteria;o__Rhodobacterales;f__Hyphomonadaceae;g__Hyphomonas	7.98337e-05	0	2.74553e-05	0	7.5762e-05	0	0	0	0	0	0	0	0
k__Bacteria;p__Proteobacteria;c__Gammaproteobacteria;o__Enterobacterales;f__Enterobacteriaceae;g__unidentified	0	0	0	0	9.31786e-05	0	0	0	6.40893e-05	0	0	0	0
k__Bacteria;p__Bacteroidetes;c__Bacteroidia;o__Bacteroidales;f__Prevotellaceae;g__Unclassified_Prevotellaceae	4.03415e-05	0	0	0	0	0	0	0	0	6.00375e-05	0	0	0
k__Bacteria;p__Proteobacteria;c__Alphaproteobacteria;o__Rhizobiales;f__Rhizobiaceae;g__Ensifer	1.95338e-05	0	2.34195e-05	0	0.000207605	0	0	0	0	0	0	0	0
k__Bacteria;p__Firmicutes;c__Clostridia;o__Clostridiales;f__Eubacteriaceae;g__Acetobacterium	1.41549e-05	0	0	0	0	0	0	0	0	0	0	0	0
k__Archaea;p__Euryarchaeota;c__Halobacteria;o__Natrialbales;f__Natrialbaceae;g__unidentified	2.12324e-05	0	5.15474e-05	0	3.03048e-05	0	0	4.45697e-05	0	0	0	0	0
k__Bacteria;p__Aquificae;c__Aquificae;o__Desulfurobacteriales;f__Desulfurobacteriaceae;g__Desulfurobacterium	1.41549e-05	0	2.39087e-05	0	0	0	8.43647e-05	0	0	0	0	0	0
k__Bacteria;p__Proteobacteria;c__Gammaproteobacteria;o__Chromatiales;f__Ectothiorhodospiraceae;g__Halorhodospira	8.70527e-05	0	1.33302e-05	0	9.12627e-05	0	0	0	0	0	0	0	0
k__Bacteria;p__Actinobacteria;c__Actinobacteria;o__Propionibacteriales;f__Nocardioidaceae;g__Actinopolymorpha	4.37387e-05	0	0.000109026	0	0	0	0	0	0	6.00375e-05	0	0	0
k__Bacteria;p__Proteobacteria;c__Alphaproteobacteria;o__Rickettsiales;f__Rickettsiaceae;g__Orientia	1.41549e-05	0	1.71825e-05	0	3.53556e-05	0	0	0	0	7.74483e-05	0	0	0
k__Bacteria;p__Proteobacteria;c__Gammaproteobacteria;o__Oceanospirillales;f__Hahellaceae;g__Hahella	0.000147494	0	4.34148e-05	0	0	0	8.43647e-05	0	0	0	0	0	0
k__Bacteria;p__Proteobacteria;c__Alphaproteobacteria;o__Rhodobacterales;f__Hyphomonadaceae;g__Hirschia	4.20401e-05	0	0	0	1.74166e-05	0	0	0	0	0	0	0	0
k__Bacteria;p__Proteobacteria;c__Gammaproteobacteria;o__Alteromonadales;f__Alteromonadaceae;g__Paraglaciecola	0	0	2.64769e-05	0	4.56314e-05	0	0	0	0	0	0	0	0
k__Bacteria;p__Proteobacteria;c__Gammaproteobacteria;o__Chromatiales;f__Chromatiaceae;g__unidentified	1.41549e-05	0	8.29162e-05	0	6.21771e-05	4.50009e-05	0	3.01147e-05	0	0	0	0	0
k__Bacteria;p__Actinobacteria;c__Actinobacteria;o__Micromonosporales;f__Micromonosporaceae;g__Plantactinospora	8.37971e-05	0	5.72953e-05	0	5.22497e-05	0	0	0	0	0	0	0	0
k__Bacteria;p__Proteobacteria;c__Alphaproteobacteria;o__Rhodospirillales;f__Acetobacteraceae;g__Komagataeibacter	5.23732e-05	0	9.9426e-05	0	0	0	0	0	0	0	0	0	0
k__Bacteria;p__Proteobacteria;c__Alphaproteobacteria;o__Rhizobiales;f__Methylobacteriaceae;g__Unclassified_Methylobacteriaceae	4.41633e-05	0	6.26152e-05	0	0	0	0	0	0	0	0	0	0
k__Bacteria;p__Firmicutes;c__Bacilli;o__Bacillales;f__Bacillaceae;g__Lentibacillus	0	0	5.52774e-05	0	1.74166e-05	0	0	0	0	6.00375e-05	0	0	6.48997e-05
k__Bacteria;p__Firmicutes;c__Clostridia;o__Thermoanaerobacterales;f__Thermoanaerobacterales Family IV. Incertae Sedis;g__Mahella	0	0	4.25587e-05	0	0	0	0	0	0	0	0	0	0
k__Bacteria;p__Firmicutes;c__Bacilli;o__Bacillales;f__Thermoactinomycetaceae;g__Laceyella	1.41549e-05	0	6.11476e-06	0	1.74166e-05	0	0	0	0	0	0	0	0
k__Bacteria;p__Cyanobacteria;c__unidentified;o__Synechococcales;f__Synechococcaceae;g__Cyanobium	0.000155138	0	3.32032e-05	0	9.23077e-05	0	0	0	0	0	0	0	0
k__Bacteria;p__Spirochaetes;c__Spirochaetia;o__Spirochaetales;f__Borreliaceae;g__Borreliella	1.41549e-05	0	3.90122e-05	0	1.74166e-05	7.74015e-05	0	0	0	6.00375e-05	0	0	0
k__Bacteria;p__Proteobacteria;c__Alphaproteobacteria;o__Rhizobiales;f__Hyphomicrobiaceae;g__Rhodoplanes	3.6095e-05	0	1.60818e-05	5.49938e-05	0	0	0	0	0	0	0	0.000153218	0
k__Bacteria;p__Ignavibacteriae;c__Ignavibacteria;o__Ignavibacteriales;f__Melioribacteraceae;g__Melioribacter	0	0	0.000114713	0	0	0	0	0	0	0	0	0	0
k__Bacteria;p__Candidatus Cloacimonetes;c__unidentified;o__unidentified;f__unidentified;g__Candidatus Cloacimonas	0	0	2.21354e-05	0	0	0	0	0	0	0	0	0	0
k__Bacteria;p__Proteobacteria;c__Betaproteobacteria;o__Burkholderiales;f__Comamonadaceae;g__Diaphorobacter	5.52042e-05	0	6.94025e-05	0	6.16546e-05	0	8.43647e-05	0	6.66529e-05	0	0	0	0
k__Bacteria;p__Verrucomicrobia;c__Unclassified_Verrucomicrobia;o__Unclassified_Verrucomicrobia;f__Unclassified_Verrucomicrobia;g__Unclassified_Verrucomicrobia	0.000183448	0	8.25493e-06	0	0	0	0	0	0	0	0	0	0
k__Bacteria;p__Proteobacteria;c__Alphaproteobacteria;o__Rhodobacterales;f__Rhodobacteraceae;g__Yangia	5.30809e-05	0	0.00016198	0	4.33672e-05	0	0	0	0	0	0	0	0
k__Bacteria;p__Proteobacteria;c__Betaproteobacteria;o__Nitrosomonadales;f__Unclassified_Nitrosomonadales;g__Unclassified_Nitrosomonadales	4.8976e-05	0	4.38428e-05	0	2.5254e-05	0	0	0	0	0	0	0	0
k__Bacteria;p__Proteobacteria;c__Gammaproteobacteria;o__Chromatiales;f__Ectothiorhodospiraceae;g__Alkalilimnicola	3.2981e-05	0	5.77845e-05	0	6.44412e-05	0	0	0	0	0	0	0	0
k__Bacteria;p__Actinobacteria;c__Actinobacteria;o__Bifidobacteriales;f__Bifidobacteriaceae;g__Unclassified_Bifidobacteriaceae	0.000119326	0	1.89558e-05	5.49938e-05	0	0	0	0	0	0	0	0	0
k__Bacteria;p__Proteobacteria;c__Alphaproteobacteria;o__Rhodospirillales;f__Acetobacteraceae;g__Gluconobacter	0	0	8.46894e-05	0	2.87373e-05	0	0	3.76433e-05	0	6.00375e-05	0	0	0
k__Eukaryota;p__Ascomycota;c__Dothideomycetes;o__Pleosporales;f__Unclassified_Pleosporales;g__Unclassified_Pleosporales	0	0	1.04562e-05	0	0	0	0	0	0	0	0	0	0
k__Bacteria;p__Proteobacteria;c__Alphaproteobacteria;o__Rhizobiales;f__Methylobacteriaceae;g__Microvirga	0	0	0	0	1.74166e-05	0	0	0	0	0	0	0	0
k__Bacteria;p__Cyanobacteria;c__unidentified;o__Oscillatoriales;f__Cyanothecaceae;g__Cyanothece	0.000122723	0	1.57761e-05	0	0	0	0	0	0	0	0	0	0
k__Archaea;p__Euryarchaeota;c__unidentified;o__unidentified;f__unidentified;g__unidentified	1.41549e-05	0	0	0	0	0	0	0	0	0	0	0	0
k__Eukaryota;p__Ascomycota;c__Saccharomycetes;o__Saccharomycetales;f__Debaryomycetaceae;g__Lodderomyces	0	0	0	0	1.96807e-05	0	0	0	0	0	0	0	0
k__Eukaryota;p__unidentified;c__Florideophyceae;o__Ceramiales;f__Rhodomelaceae;g__Polysiphonia	8.1957e-05	0	0	0	0	0	0	3.01147e-05	0	6.96434e-05	0	0	0
k__Bacteria;p__Firmicutes;c__Clostridia;o__Clostridiales;f__Syntrophomonadaceae;g__Syntrophomonas	4.47295e-05	0	6.13311e-05	0	5.86938e-05	0	0	0	0	0	0	0	0
k__Bacteria;p__Actinobacteria;c__Actinobacteria;o__Micrococcales;f__Micrococcaceae;g__Glutamicibacter	1.89676e-05	0	5.6317e-05	0	0.000149608	0	0	0	0	7.26453e-05	0	0	0
k__Bacteria;p__Acidobacteria;c__Solibacteres;o__Solibacterales;f__Solibacteraceae;g__Candidatus Solibacter	0.000105454	0	3.2714e-05	0	5.4688e-05	0	0	3.01147e-05	0	0	0	0	0
k__Bacteria;p__Chloroflexi;c__Chloroflexia;o__Chloroflexales;f__Chloroflexaceae;g__Chloroflexus	0	0	3.00846e-05	0	3.90131e-05	0	0	0	0	6.00375e-05	0	0	0
k__Bacteria;p__Proteobacteria;c__Betaproteobacteria;o__Nitrosomonadales;f__Gallionellaceae;g__Sulfuriferula	1.41549e-05	0	3.03292e-05	0	6.09579e-05	0	0	3.19215e-05	0	0	0	0	0
k__Bacteria;p__Proteobacteria;c__Betaproteobacteria;o__Burkholderiales;f__Oxalobacteraceae;g__Oxalobacter	0.000126262	8.69953e-05	0	5.49938e-05	0	6.25512e-05	0	0	0	0	0	0	0
k__Bacteria;p__Cyanobacteria;c__Unclassified_Cyanobacteria;o__Unclassified_Cyanobacteria;f__Unclassified_Cyanobacteria;g__Unclassified_Cyanobacteria	9.56872e-05	0	6.11476e-06	0	7.55878e-05	4.50009e-05	0	0	0	0	0	0	0
k__Bacteria;p__Actinobacteria;c__Thermoleophilia;o__Solirubrobacterales;f__Conexibacteraceae;g__Conexibacter	5.3364e-05	0	8.25493e-06	0	5.64296e-05	4.50009e-05	0	0	6.40893e-05	0	0	0	0
k__Bacteria;p__Firmicutes;c__Clostridia;o__Clostridiales;f__Peptococcaceae;g__Desulfallas	6.1857e-05	0	2.238e-05	0	7.07112e-05	0	0	0	0	0	0	0	0
k__Bacteria;p__Proteobacteria;c__Gammaproteobacteria;o__Enterobacterales;f__Enterobacteriaceae;g__Candidatus Tachikawaea	0	0	6.11476e-06	0	5.0508e-05	4.95009e-05	0	0	6.40893e-05	0	0	0	0
k__Eukaryota;p__unidentified;c__Heterolobosea;o__Schizopyrenida;f__Vahlkampfiidae;g__Naegleria	0.000221524	0	0	0	0	0	0	0	0	0	0	0	0
k__Bacteria;p__Actinobacteria;c__Actinobacteria;o__Bifidobacteriales;f__Bifidobacteriaceae;g__Scardovia	7.70027e-05	0	6.26763e-05	0	0	0	0	3.01147e-05	0	0	0	0	0
k__Bacteria;p__Proteobacteria;c__Gammaproteobacteria;o__Xanthomonadales;f__Rhodanobacteraceae;g__Luteibacter	5.32225e-05	0	0	0	1.74166e-05	0	0	0	0	0	0	0	0
k__Bacteria;p__Proteobacteria;c__Betaproteobacteria;o__Rhodocyclales;f__Zoogloeaceae;g__Unclassified_Zoogloeaceae	5.54873e-05	0	6.48776e-05	0	0.000129927	0	0	0	0	0	0	7.66091e-05	0
k__Bacteria;p__Proteobacteria;c__Alphaproteobacteria;o__Rhizobiales;f__Rhodobiaceae;g__Parvibaculum	0	0	2.01176e-05	0	0	4.50009e-05	0	0	0	0	0	0	0
k__Bacteria;p__Cyanobacteria;c__unidentified;o__Chroococcales;f__Chroococcaceae;g__Geminocystis	2.15155e-05	0	0	0	2.89115e-05	0	0	0	0	0	8.51873e-05	0	0
k__Bacteria;p__Proteobacteria;c__Alphaproteobacteria;o__Rhizobiales;f__Brucellaceae;g__Brucella	4.24648e-05	0	4.99576e-05	0	5.22497e-05	0	0	0	0	0	0	0	0
k__Bacteria;p__Chlamydiae;c__Chlamydiia;o__Parachlamydiales;f__Parachlamydiaceae;g__Parachlamydia	0	0	0	0	0	0.000184053	0	0	0	0	0	0	0
k__Bacteria;p__Actinobacteria;c__Coriobacteriia;o__Coriobacteriales;f__Coriobacteriaceae;g__Unclassified_Coriobacteriaceae	4.60035e-05	0	6.11476e-06	0	0	0	0	3.01147e-05	0	0	0	0	0
k__Bacteria;p__Bacteroidetes;c__Flavobacteriia;o__Flavobacteriales;f__Flavobacteriaceae;g__Siansivirga	0	0	5.83348e-05	0	9.73585e-05	0	0	0	0	0	0	0	0
k__Bacteria;p__Proteobacteria;c__Gammaproteobacteria;o__Enterobacterales;f__Pectobacteriaceae;g__Brenneria	1.41549e-05	0	0	0	9.38752e-05	4.63509e-05	0	0	0	0	0	0	0
k__Bacteria;p__Bacteroidetes;c__Bacteroidia;o__Marinilabiliales;f__Unclassified_Marinilabiliales;g__Unclassified_Marinilabiliales	0.00014254	0	0	0	8.29028e-05	0	8.43647e-05	0	0	0	0	0	0
k__Bacteria;p__Proteobacteria;c__Gammaproteobacteria;o__Alteromonadales;f__Alteromonadaceae;g__Catenovulum	0	0	0	0	1.96807e-05	0	0	0	0	0	0	0	0
k__Bacteria;p__Proteobacteria;c__Deltaproteobacteria;o__Myxococcales;f__Polyangiaceae;g__Chondromyces	1.41549e-05	0	1.70602e-05	0	0.000108853	0	0	0	0	0	0	0	0
k__Eukaryota;p__unidentified;c__Pelagophyceae;o__Pelagomonadales;f__unidentified;g__Aureococcus	0.000210908	0	1.22295e-05	0	6.23513e-05	0	0	0	0	0	0	0	0
k__Bacteria;p__Proteobacteria;c__Betaproteobacteria;o__Burkholderiales;f__Alcaligenaceae;g__Orrella	0	0	6.56725e-05	8.57903e-05	0	0	0	0	0	0	0	0	0
k__Bacteria;p__Proteobacteria;c__Deltaproteobacteria;o__Desulfobacterales;f__Desulfobulbaceae;g__Desulfotalea	0	0	9.67355e-05	0	0	0	0	0	0	0	0	0	0
k__Bacteria;p__Proteobacteria;c__Alphaproteobacteria;o__unidentified;f__unidentified;g__Phreatobacter	2.6045e-05	0	2.45202e-05	0	0	0	0	0	0	0	0	0	0
k__Bacteria;p__Proteobacteria;c__Gammaproteobacteria;o__Oceanospirillales;f__Halomonadaceae;g__Kushneria	3.02915e-05	0	6.12088e-05	0	0	0	0	0	0	0	0	0	0
k__Bacteria;p__Proteobacteria;c__Alphaproteobacteria;o__Rhizobiales;f__Hyphomicrobiaceae;g__Pelagibacterium	1.86845e-05	0	2.18908e-05	0	2.49057e-05	0	0	0	0	0	0	0	0.000234288
k__Bacteria;p__Proteobacteria;c__Deltaproteobacteria;o__Myxococcales;f__Archangiaceae;g__Cystobacter	0	0	0	0	0	0	0	0	0	0	0	0	0
k__Bacteria;p__Thermotogae;c__Thermotogae;o__Thermotogales;f__Thermotogaceae;g__Thermotoga	4.81267e-05	0	1.99953e-05	0	0	0	0	0	0	0	0	0	0
k__Archaea;p__Euryarchaeota;c__Halobacteria;o__Haloferacales;f__Halorubraceae;g__Halorubrum	0	8.69953e-05	2.84948e-05	0	0	0	0	3.82456e-05	0	0	0	0	0
k__Bacteria;p__Proteobacteria;c__Epsilonproteobacteria;o__unidentified;f__unidentified;g__Sulfurovum	0	0	2.5254e-05	0	0	0	0	0	0	0	0	0	0
k__Bacteria;p__Proteobacteria;c__Gammaproteobacteria;o__Aeromonadales;f__Succinivibrionaceae;g__Ruminobacter	0.000109984	0	0	0	1.74166e-05	0	0	0	0	8.94558e-05	0	0	0
k__Bacteria;p__Firmicutes;c__Bacilli;o__Bacillales;f__Planococcaceae;g__Unclassified_Planococcaceae	4.24648e-05	0	1.22295e-05	6.54426e-05	0	0	0	0	0	0	0	0	0
k__Bacteria;p__Candidatus Melainabacteria;c__unidentified;o__unidentified;f__unidentified;g__unidentified	2.77436e-05	0	1.74882e-05	0	6.87954e-05	0	0	0	0	0	0	0	0
k__Eukaryota;p__unidentified;c__Oomycetes;o__Peronosporales;f__Peronosporaceae;g__Phytophthora	9.90844e-05	0	6.11476e-06	0	5.48621e-05	0	0	0	0	0	0	0	0
k__Bacteria;p__Proteobacteria;c__Alphaproteobacteria;o__unidentified;f__unidentified;g__Polymorphum	5.19485e-05	0	0.000131284	0	0	0	0	0	0	0	0	0	0
k__Bacteria;p__Proteobacteria;c__Alphaproteobacteria;o__Rhizobiales;f__Beijerinckiaceae;g__Methylocella	6.36971e-05	0	0	0	3.48331e-05	0	0	0	0	0	0	0	0
k__Bacteria;p__Proteobacteria;c__Deltaproteobacteria;o__Desulfobacterales;f__Desulfobacteraceae;g__Desulfobacterium	7.6295e-05	0	3.54656e-05	0	0	0	0	0	0	0	0	0	0
k__Bacteria;p__Proteobacteria;c__Gammaproteobacteria;o__Aeromonadales;f__Aeromonadaceae;g__Zobellella	0.000124988	0	5.04468e-05	0	7.1582e-05	0	0	0	0	0	0	0	0
k__Bacteria;p__Proteobacteria;c__Betaproteobacteria;o__Burkholderiales;f__Alcaligenaceae;g__Advenella	3.26979e-05	0	3.54045e-05	0	0	0	8.43647e-05	0	0	0	0	0	0
k__Bacteria;p__Proteobacteria;c__Gammaproteobacteria;o__Xanthomonadales;f__Rhodanobacteraceae;g__Dokdonella	3.86429e-05	0	3.23471e-05	0	0	0	0	0	0	0	0	0	0
k__Bacteria;p__Synergistetes;c__Synergistia;o__Synergistales;f__Synergistaceae;g__Thermovirga	0	0	0	0	0	0	0	0	0	0	0	0	0
k__Eukaryota;p__unidentified;c__unidentified;o__Dictyosteliales;f__Dictyosteliaceae;g__Dictyostelium	0.000293573	0	0	0	0	0	0	0	0	0	0	0	0
k__Bacteria;p__Chloroflexi;c__Chloroflexia;o__Chloroflexales;f__Roseiflexaceae;g__Roseiflexus	5.43549e-05	0	2.78222e-05	0	7.24529e-05	0	0	0	0	0	0	0	0
k__Bacteria;p__Proteobacteria;c__Gammaproteobacteria;o__unidentified;f__unidentified;g__Candidatus Ruthia	1.86845e-05	0	0	0.00017268	0	0	0	0	0	0	0	0	0
k__Bacteria;p__Firmicutes;c__Clostridia;o__Clostridiales;f__Peptococcaceae;g__Pelotomaculum	0.000101774	0	3.08184e-05	0	8.81278e-05	0	0	0	0	6.00375e-05	0	0	0
k__Archaea;p__Euryarchaeota;c__Methanococci;o__Methanococcales;f__Methanocaldococcaceae;g__Methanocaldococcus	0	0	0	0	0	0.000135453	0	0	0	0	0	0	0
k__Bacteria;p__Proteobacteria;c__Gammaproteobacteria;o__Immundisolibacterales;f__Immundisolibacteraceae;g__Immundisolibacter	5.35056e-05	0	6.0903e-05	0	0	0	0	0	0	6.00375e-05	0	0	0
k__Bacteria;p__Aquificae;c__Aquificae;o__Aquificales;f__Hydrogenothermaceae;g__Sulfurihydrogenibium	0	0	0	0	2.96081e-05	9.18017e-05	0	0	0	0	0	0	0
k__Bacteria;p__Deinococcus-Thermus;c__Deinococci;o__Deinococcales;f__Trueperaceae;g__Truepera	0	0	1.84666e-05	7.47915e-05	0	0	0	0	0	6.00375e-05	0	0	0
k__Bacteria;p__Proteobacteria;c__Alphaproteobacteria;o__Rhodobacterales;f__Rhodobacteraceae;g__Leisingera	4.51542e-05	0	2.72718e-05	0	0	0	0	0	0	0	0	0	0
k__Bacteria;p__Proteobacteria;c__Gammaproteobacteria;o__Alteromonadales;f__Alteromonadaceae;g__Lacimicrobium	0	0	2.78222e-05	0.000109988	6.30479e-05	0	0	0	0	0	0	0	0
k__Bacteria;p__Firmicutes;c__Clostridia;o__Thermoanaerobacterales;f__Thermoanaerobacteraceae;g__Caldanaerobacter	0	0	0	5.49938e-05	0	0	0	0	0	0	0	0	0
k__Bacteria;p__Actinobacteria;c__Actinobacteria;o__Micrococcales;f__Micrococcaceae;g__Renibacterium	1.41549e-05	0	6.11476e-06	0	0.000110769	0	0	0	0	0	0	0	0
k__Bacteria;p__Proteobacteria;c__Gammaproteobacteria;o__Oceanospirillales;f__Halomonadaceae;g__Candidatus Evansia	0	0	0	0	0	0	0	0	0	0	0	0	0
k__Bacteria;p__Proteobacteria;c__Alphaproteobacteria;o__Sphingomonadales;f__Sphingomonadaceae;g__Blastomonas	0	0	0	0	0	0	0	0	8.84433e-05	0	0	0	0
k__Bacteria;p__Acidobacteria;c__Acidobacteriia;o__Acidobacteriales;f__Acidobacteriaceae;g__Acidobacterium	3.82183e-05	0	1.18015e-05	0	4.17997e-05	0	0	0	0	0.000103264	0	0	0
k__Bacteria;p__Proteobacteria;c__Gammaproteobacteria;o__Enterobacterales;f__Enterobacteriaceae;g__Gibbsiella	1.86845e-05	0	8.43837e-06	0	1.74166e-05	6.97513e-05	0	0	0	0	8.51873e-05	0	0
k__Bacteria;p__Acidobacteria;c__Acidobacteriia;o__Acidobacteriales;f__Acidobacteriaceae;g__Granulicella	0.000163631	0	9.96706e-06	0	0	0	0	0	0	0	0	0	0
k__Eukaryota;p__Mucoromycota;c__Mucoromycetes;o__Mucorales;f__Rhizopodaceae;g__Rhizopus	0.00013801	0	0	0	0	0	0	0	0	0	0	0	0
k__Bacteria;p__Actinobacteria;c__Actinobacteria;o__Micrococcales;f__Micrococcaceae;g__Zhihengliuella	4.62866e-05	0	6.11476e-06	0	0.000133411	0	0	0	0	0	0	0	0
k__Bacteria;p__Proteobacteria;c__Deltaproteobacteria;o__Desulfuromonadales;f__Unclassified_Desulfuromonadales;g__Unclassified_Desulfuromonadales	3.39718e-05	0	2.00564e-05	0	6.21771e-05	0	0	0	0	0	8.51873e-05	0	0
k__Bacteria;p__Firmicutes;c__Clostridia;o__Halanaerobiales;f__Halobacteroidaceae;g__Halobacteroides	0	0	0	0	0	0	0	0	0	0	0	0	0
k__Bacteria;p__Proteobacteria;c__Gammaproteobacteria;o__Cellvibrionales;f__Cellvibrionaceae;g__Agarilytica	0	0	0	0	0	0	8.43647e-05	0	0	0	0	0	0
k__Bacteria;p__Candidatus Wolfebacteria;c__unidentified;o__unidentified;f__unidentified;g__unidentified	1.41549e-05	0	0	0	0	0	0	0	0	0	0	0	0
k__Bacteria;p__Proteobacteria;c__Betaproteobacteria;o__Burkholderiales;f__unidentified;g__Paucibacter	0	0	6.81796e-05	0	6.46154e-05	0	0	0	0	0	8.51873e-05	0	0
k__Bacteria;p__Proteobacteria;c__Deltaproteobacteria;o__Myxococcales;f__Archangiaceae;g__Unclassified_Archangiaceae	0.000143106	0	2.83113e-05	0	0.000104325	0	0	0	0	0	0	0	0
k__Bacteria;p__Proteobacteria;c__Betaproteobacteria;o__Neisseriales;f__Chromobacteriaceae;g__Microvirgula	1.41549e-05	0	9.86922e-05	0	1.74166e-05	0	0	0	0	0	0	0	0
k__Bacteria;p__Proteobacteria;c__Alphaproteobacteria;o__Rhizobiales;f__Xanthobacteraceae;g__Azorhizobium	4.07662e-05	0	2.50094e-05	0	7.85487e-05	0	0	0	0	0.000120075	0	0	0
k__Bacteria;p__Proteobacteria;c__Epsilonproteobacteria;o__Campylobacterales;f__unidentified;g__Nitratifractor	7.68612e-05	0	0	0	5.86938e-05	8.14515e-05	0	3.01147e-05	0	0	0	0	0
k__Bacteria;p__Actinobacteria;c__Actinobacteria;o__Pseudonocardiales;f__Pseudonocardiaceae;g__Alloactinosynnema	0	0	0.000112084	0	2.1074e-05	0	0	0	0	0	0	0	0
k__Bacteria;p__Proteobacteria;c__Gammaproteobacteria;o__Thiotrichales;f__Piscirickettsiaceae;g__Hydrogenovibrio	5.32225e-05	0	0	5.49938e-05	0	0	0	0	0	0	0	0	0
k__Bacteria;p__Firmicutes;c__Negativicutes;o__Selenomonadales;f__Selenomonadaceae;g__Unclassified_Selenomonadaceae	0.000154996	0	1.13123e-05	0	0	0	0	0	0	0	0	0	0
k__Bacteria;p__Proteobacteria;c__Alphaproteobacteria;o__Rhizobiales;f__Rhizobiaceae;g__unidentified	1.41549e-05	0	5.35042e-05	7.14919e-05	0	0	0	3.01147e-05	0	0	0	0	0
k__Bacteria;p__Proteobacteria;c__Gammaproteobacteria;o__Enterobacterales;f__Enterobacteriaceae;g__Shigella	2.78852e-05	0	7.14204e-05	0	0	0	0	0	0	0	0	0	0
k__Archaea;p__Thaumarchaeota;c__unidentified;o__Nitrosopumilales;f__Nitrosopumilaceae;g__Candidatus Nitrosomarinus	0	0	0	0	0	0	0	0	0	0	0	0	0
k__Bacteria;p__Actinobacteria;c__Actinobacteria;o__Micrococcales;f__Micrococcaceae;g__Neomicrococcus	0	0	6.11476e-06	0	3.48331e-05	0	0	0	0	0	0	0	0
k__Bacteria;p__Proteobacteria;c__Gammaproteobacteria;o__Chromatiales;f__Chromatiaceae;g__Marichromatium	0.000180334	0	3.08795e-05	0	0	0	0	0	0	0	0	0	0
k__Bacteria;p__Firmicutes;c__Clostridia;o__Clostridiales;f__Peptococcaceae;g__Candidatus Desulforudis	0.000126687	0	3.357e-05	0	8.91728e-05	0	0	0	0	0	0	0	0
k__Bacteria;p__Chlorobi;c__unidentified;o__unidentified;f__unidentified;g__unidentified	1.41549e-05	0	5.81514e-05	0	1.74166e-05	0	0	0	0	0	0	0	0
k__Bacteria;p__Thermotogae;c__Thermotogae;o__Kosmotogales;f__Kosmotogaceae;g__Kosmotoga	0	0	2.28692e-05	0	2.08999e-05	0	0	0	0	0	0	0	0
k__Bacteria;p__Proteobacteria;c__Gammaproteobacteria;o__Methylococcales;f__Methylococcaceae;g__Methylocaldum	7.45964e-05	0	9.96095e-05	0	0	0	0	0	0	0	8.51873e-05	0	0
k__Bacteria;p__Proteobacteria;c__Gammaproteobacteria;o__Enterobacterales;f__Enterobacteriaceae;g__Leclercia	0.000186279	0	1.46754e-05	0	5.55588e-05	0	0	0	0	0	0	0	0
k__Bacteria;p__Proteobacteria;c__Deltaproteobacteria;o__Myxococcales;f__Labilitrichaceae;g__Labilithrix	0.000154855	0	0	0	0	4.50009e-05	0	0	0	0	0	0	0
k__Bacteria;p__Proteobacteria;c__Alphaproteobacteria;o__Rhodospirillales;f__Acetobacteraceae;g__Acidiphilium	3.8926e-05	0	3.46095e-05	0	4.12772e-05	0	0	6.02293e-05	0	6.00375e-05	0	0	0
k__Bacteria;p__Tenericutes;c__Mollicutes;o__Entomoplasmatales;f__Entomoplasmataceae;g__Entomoplasma	0	0	7.50893e-05	0	0	0	0	0	0	0	0	0	0
k__Bacteria;p__Bacteroidetes;c__Sphingobacteriia;o__Sphingobacteriales;f__Sphingobacteriaceae;g__Pseudopedobacter	5.23732e-05	0	9.90591e-06	0	0.000123832	0	0	0	0	0	0	0	0
k__Bacteria;p__Aquificae;c__Aquificae;o__Aquificales;f__Aquificaceae;g__Hydrogenobacter	1.99584e-05	0	0	0	0	4.50009e-05	0	0	0	0	0	0	0
k__Eukaryota;p__Ascomycota;c__Sordariomycetes;o__Hypocreales;f__Cordycipitaceae;g__Cordyceps	7.85598e-05	0	0	0	2.40348e-05	0	0	0	0	6.00375e-05	0	0	0
k__Eukaryota;p__Basidiomycota;c__Tremellomycetes;o__Tremellales;f__Cryptococcaceae;g__Cryptococcus	0	0	2.51928e-05	0	0	0	0	4.99903e-05	0	0	0	0	0
k__Bacteria;p__Firmicutes;c__Bacilli;o__Lactobacillales;f__Leuconostocaceae;g__Oenococcus	2.94422e-05	0	0	0	0	0	8.43647e-05	0	0	0	0	0	0
k__Bacteria;p__Proteobacteria;c__Gammaproteobacteria;o__Chromatiales;f__Chromatiaceae;g__Thiocystis	8.13908e-05	0	7.94307e-05	0	4.05806e-05	0	0	0	0	0	0	0	0
k__Eukaryota;p__unidentified;c__unidentified;o__unidentified;f__Mastigamoebidae;g__Mastigamoeba	9.29978e-05	0	1.73048e-05	0	6.28738e-05	0	0	0	0	0	0	0	0
k__Bacteria;p__Proteobacteria;c__Betaproteobacteria;o__Rhodocyclales;f__Azonexaceae;g__Dechloromonas	0	0	0.000158495	0	0	0	0	0	0	0	0	0	0
k__Bacteria;p__Proteobacteria;c__Betaproteobacteria;o__Nitrosomonadales;f__Gallionellaceae;g__Sulfuricella	2.68943e-05	0	3.78504e-05	0.000103388	0	0	0	0	0	0	0	0	0
k__Eukaryota;p__Ascomycota;c__Saccharomycetes;o__Saccharomycetales;f__Saccharomycetaceae;g__Naumovozyma	0.000242615	0	0	0	0	0	0	0	0	0	0	0	0
k__Bacteria;p__Proteobacteria;c__Epsilonproteobacteria;o__Campylobacterales;f__Unclassified_Campylobacterales;g__Unclassified_Campylobacterales	0	0	0	0	0	0	0	4.24617e-05	0	0	0	0	0
k__Eukaryota;p__unidentified;c__Florideophyceae;o__Unclassified_Florideophyceae;f__Unclassified_Florideophyceae;g__Unclassified_Florideophyceae	4.21817e-05	0	6.11476e-06	0	0	0	0	0	0	0	0	0	0
k__Bacteria;p__Deinococcus-Thermus;c__Deinococci;o__Thermales;f__Thermaceae;g__Oceanithermus	7.07746e-05	0	2.238e-05	0	0.000101887	0	0	0	0	0	0	0	0
k__Bacteria;p__Proteobacteria;c__Betaproteobacteria;o__Burkholderiales;f__Comamonadaceae;g__Curvibacter	4.11908e-05	0	0.000158433	0	3.48331e-05	0	0	0	0	0	0	0	0
k__Bacteria;p__Firmicutes;c__Bacilli;o__Bacillales;f__Bacillaceae;g__Salimicrobium	7.77105e-05	0	1.41251e-05	5.49938e-05	0	0	0	0	0	0	0	0	0
k__Bacteria;p__Proteobacteria;c__Gammaproteobacteria;o__Cellvibrionales;f__Spongiibacteraceae;g__Spongiibacter	2.78852e-05	0	3.03292e-05	0	4.61539e-05	0	0	0	0	0	8.51873e-05	0	0
k__Bacteria;p__Deinococcus-Thermus;c__Deinococci;o__Unclassified_Deinococci;f__Unclassified_Deinococci;g__Unclassified_Deinococci	0	0	3.88899e-05	0	0	0	0	0	0	0	0	0	0
k__Bacteria;p__Cyanobacteria;c__unidentified;o__Chroococcales;f__Microcystaceae;g__Microcystis	0	8.69953e-05	1.14346e-05	0	0	0	0	0	0	0	0	0	0
k__Bacteria;p__Proteobacteria;c__Betaproteobacteria;o__Neisseriales;f__Neisseriaceae;g__Snodgrassella	6.44049e-05	0	0	6.04931e-05	5.8868e-05	0	0	0	0	0	0	0	0
k__Bacteria;p__Proteobacteria;c__Alphaproteobacteria;o__Rhodospirillales;f__Rhodospirillaceae;g__Tistrella	5.42133e-05	0	4.35982e-05	0	3.98839e-05	0	0	0	0	0	0	0	0
k__Bacteria;p__Proteobacteria;c__Gammaproteobacteria;o__Chromatiales;f__Chromatiaceae;g__Thioflavicoccus	0	0	2.28081e-05	0	0	0	0	0	0	0	0	0	0
k__Bacteria;p__Actinobacteria;c__Actinobacteria;o__unidentified;f__unidentified;g__Thermobispora	0	0	0.000118871	0	0	0	0	6.29396e-05	0	0	0	0	0
k__Archaea;p__Euryarchaeota;c__Methanomicrobia;o__Methanomicrobiales;f__Methanocorpusculaceae;g__Methanocorpusculum	4.11908e-05	8.69953e-05	0	0	0	0	9.61757e-05	0	0	0	0	0	0
k__Bacteria;p__Proteobacteria;c__Betaproteobacteria;o__Nitrosomonadales;f__Thiobacillaceae;g__Thiobacillus	0	0	4.103e-05	0	0	0	0	0	0	0	0	0	0
k__Bacteria;p__Bacteroidetes;c__Bacteroidia;o__Bacteroidales;f__Dysgonamonadaceae;g__Dysgonomonas	1.41549e-05	0	0	0	7.41945e-05	0	0	0	0	6.00375e-05	0	0	0
k__Bacteria;p__Firmicutes;c__Bacilli;o__Bacillales;f__Paenibacillaceae;g__Unclassified_Paenibacillaceae	6.32725e-05	0	2.86782e-05	0	4.99855e-05	0	0	0	0	0	0	0	0
k__Archaea;p__Thaumarchaeota;c__unidentified;o__unidentified;f__unidentified;g__unidentified	0	0	0	0	0	0	0	0	0	0	0	0	0
k__Bacteria;p__Proteobacteria;c__Gammaproteobacteria;o__Enterobacterales;f__Budviciaceae;g__Pragia	0	0	0	0	0	0	0	0	0	0	0	0	0
k__Bacteria;p__Deinococcus-Thermus;c__Deinococci;o__Thermales;f__Thermaceae;g__Unclassified_Thermaceae	1.8826e-05	0	1.76717e-05	0	0	0	0.000129922	0	0	0	0	0	0
k__Bacteria;p__Proteobacteria;c__Gammaproteobacteria;o__Chromatiales;f__Halothiobacillaceae;g__Halothiobacillus	5.06746e-05	0	0	0	1.74166e-05	0	0	0	0	0	0	0	0
k__Bacteria;p__Bacteroidetes;c__Flavobacteriia;o__Flavobacteriales;f__Flavobacteriaceae;g__Apibacter	1.41549e-05	0	2.25635e-05	0	2.92598e-05	0	0	0	0	0	8.51873e-05	0	0
k__Bacteria;p__Spirochaetes;c__Spirochaetia;o__unidentified;f__Leptospiraceae;g__Turneriella	9.12992e-05	0	1.76105e-05	0	5.53846e-05	5.1751e-05	0	0	0	0	0	0	0
k__Bacteria;p__Proteobacteria;c__Alphaproteobacteria;o__Sphingomonadales;f__Sphingomonadaceae;g__Citromicrobium	0	0	6.11476e-06	0	1.74166e-05	0	0	0	6.40893e-05	0	0	0	0
k__Bacteria;p__Proteobacteria;c__Alphaproteobacteria;o__Rhodobacterales;f__Rhodobacteraceae;g__Stappia	0	0	0	0	3.88389e-05	4.50009e-05	0	0	0	0	0	0	0
k__Bacteria;p__Actinobacteria;c__Actinobacteria;o__Catenulisporales;f__Catenulisporaceae;g__Catenulispora	0	0	7.7046e-05	0	0	0	0	0	0	0	0	0	0
k__Bacteria;p__Proteobacteria;c__Betaproteobacteria;o__Nitrosomonadales;f__Sterolibacteriaceae;g__Sterolibacterium	9.49795e-05	0	2.26858e-05	0	9.71844e-05	0	0	0	0	0	0	0	0
k__Bacteria;p__Proteobacteria;c__Alphaproteobacteria;o__Rhodobacterales;f__Rhodobacteraceae;g__Brevirhabdus	0	0	9.20272e-05	0	1.74166e-05	0	0	0	0	0	0	0	0
k__Bacteria;p__Proteobacteria;c__Gammaproteobacteria;o__Chromatiales;f__Chromatiaceae;g__Candidatus Tenderia	1.93922e-05	0	5.4666e-05	0	4.87664e-05	0	0	0	0	0	0	0	0
k__Eukaryota;p__unidentified;c__Litostomatea;o__Unclassified_Litostomatea;f__Unclassified_Litostomatea;g__Unclassified_Litostomatea	0.000163206	0	6.11476e-06	0	0	0	0	0	0	0	0	0	0
k__Bacteria;p__Proteobacteria;c__Alphaproteobacteria;o__unidentified;f__unidentified;g__Micavibrio	6.52542e-05	0	1.79774e-05	0	0	0	0	0	0.000128179	0	0	0	0
k__Eukaryota;p__Apicomplexa;c__Conoidasida;o__Eucoccidiorida;f__Cryptosporidiidae;g__Cryptosporidium	4.91176e-05	0	6.11476e-06	0	0	0	0	0	0	0	0	0	0
k__Bacteria;p__Proteobacteria;c__Alphaproteobacteria;o__Rhodospirillales;f__Rhodospirillaceae;g__Niveispirillum	3.76521e-05	0	1.36971e-05	0	8.32511e-05	0	0	0	0	0	0	0	0
k__Bacteria;p__Proteobacteria;c__Alphaproteobacteria;o__Caulobacterales;f__Caulobacteraceae;g__Phenylobacterium	2.10908e-05	0	5.00187e-05	0	0	0	0	0	0	0	0	0	0
k__Bacteria;p__Bacteroidetes;c__Bacteroidia;o__Bacteroidales;f__Tannerellaceae;g__Unclassified_Tannerellaceae	5.39302e-05	0	0	0	0	0	0	0	0	0	8.51873e-05	0	0
k__Bacteria;p__Proteobacteria;c__Alphaproteobacteria;o__Rhizobiales;f__Phyllobacteriaceae;g__Nitratireductor	0	0	0	0.000145733	0	0	0	0	0	0	0	0	0
k__Bacteria;p__Acidobacteria;c__Acidobacteriia;o__Acidobacteriales;f__Acidobacteriaceae;g__Candidatus Koribacter	3.43964e-05	0	2.06067e-05	0	2.15965e-05	0	0	0	0	0	0	0	0
k__Bacteria;p__Proteobacteria;c__Gammaproteobacteria;o__Chromatiales;f__Woeseiaceae;g__Woeseia	0	8.69953e-05	0	0	0	0	0	0	0	0	0	0	0
k__Eukaryota;p__Apicomplexa;c__Conoidasida;o__Eugregarinorida;f__Gregarinidae;g__Gregarina	1.41549e-05	0	0	0	0	6.16512e-05	0	0	0	0.00011227	0	0	0
k__Bacteria;p__Firmicutes;c__Bacilli;o__Bacillales;f__Sporolactobacillaceae;g__unidentified	6.96422e-05	0	0	0	1.74166e-05	0	0	0	0	0	0	0	0
k__Bacteria;p__Chrysiogenetes;c__Chrysiogenetes;o__Chrysiogenales;f__Chrysiogenaceae;g__Desulfurispirillum	0	0	3.39981e-05	0	1.74166e-05	0	0	0	0	0	0	0	0
k__Eukaryota;p__Ascomycota;c__Saccharomycetes;o__Saccharomycetales;f__Debaryomycetaceae;g__Unclassified_Debaryomycetaceae	0.000200858	0	0	0	0	0	0	0	0	0	0	0	0
k__Eukaryota;p__unidentified;c__Florideophyceae;o__Ceramiales;f__Dasyaceae;g__Dasya	0	0	0	0	1.74166e-05	0	0	0	6.40893e-05	0	0	0	0
k__Eukaryota;p__Basidiomycota;c__Tremellomycetes;o__Tremellales;f__Cryptococcaceae;g__Kwoniella	0.000199867	0	0	0	0	0	0	0	0	0	0	0	0
k__Viruses;p__unidentified;c__unidentified;o__Caudovirales;f__Myoviridae;g__unidentified	0	0	0	0	3.32656e-05	4.50009e-05	0	0	0	0	0	0	0
k__Bacteria;p__Actinobacteria;c__Actinobacteria;o__Micrococcales;f__Promicromonosporaceae;g__Unclassified_Promicromonosporaceae	1.41549e-05	0	4.89181e-05	0	1.74166e-05	0	0	0	0	0	0	0	0
k__Eukaryota;p__unidentified;c__unidentified;o__Acytosteliales;f__Acytosteliaceae;g__Heterostelium	3.15655e-05	0.000167901	0	0	0	0	0	0	0	0	0	0	0
k__Bacteria;p__Cyanobacteria;c__unidentified;o__Oscillatoriales;f__Oscillatoriaceae;g__Oscillatoria	0	0	0	0	0	0	0	0	0	0	0	0	0
k__Bacteria;p__Actinobacteria;c__Actinobacteria;o__Pseudonocardiales;f__Pseudonocardiaceae;g__Prauserella	0	0	5.44214e-05	0	1.74166e-05	0	0	8.2213e-05	0	0	0	0	0
k__Bacteria;p__Synergistetes;c__Synergistia;o__Synergistales;f__Synergistaceae;g__Acetomicrobium	0	0	0	0	0	0	0	0	0	0	0	0	0
k__Bacteria;p__Proteobacteria;c__Gammaproteobacteria;o__Vibrionales;f__Vibrionaceae;g__Grimontia	0	0	0	0	1.74166e-05	0	0	0	0	0	0	0	0
k__Bacteria;p__Proteobacteria;c__Alphaproteobacteria;o__Rhizobiales;f__unidentified;g__Hartmannibacter	0	0	2.59266e-05	0	1.74166e-05	0	0	0	0	0	0	0	0
k__Bacteria;p__Proteobacteria;c__Gammaproteobacteria;o__Aeromonadales;f__Aeromonadaceae;g__Oceanimonas	0.000114796	0	5.95578e-05	0	0	0	0	0	0	0	0	0	0
k__Eukaryota;p__unidentified;c__Spirotrichea;o__Sporadotrichida;f__Oxytrichidae;g__Sterkiella	0.000108002	0	0	0	0	0	0	0	0	0	0	0	0
k__Archaea;p__Crenarchaeota;c__Thermoprotei;o__Sulfolobales;f__Sulfolobaceae;g__Acidianus	0	0	0	0	0	0	0	0	0	0	0	0	0
k__Bacteria;p__Proteobacteria;c__Alphaproteobacteria;o__Rhizobiales;f__unidentified;g__unidentified	7.94091e-05	0	4.8062e-05	0	6.51379e-05	0	0	0	0	0	0	0	0
k__Bacteria;p__Proteobacteria;c__Deltaproteobacteria;o__Myxococcales;f__Archangiaceae;g__Melittangium	3.65197e-05	0	2.51317e-05	0	1.74166e-05	0	0	3.01147e-05	0	6.00375e-05	0	0	0
k__Bacteria;p__Bacteroidetes;c__Bacteroidia;o__Bacteroidales;f__Rikenellaceae;g__Unclassified_Rikenellaceae	0	0	0	0	4.35414e-05	0	0	0	6.40893e-05	0	0	0	0
k__Bacteria;p__Proteobacteria;c__Gammaproteobacteria;o__Enterobacterales;f__Hafniaceae;g__Hafnia	4.27478e-05	0	0	0	0	0	0	0	0	0	0	0	0
k__Bacteria;p__Proteobacteria;c__Gammaproteobacteria;o__Enterobacterales;f__unidentified;g__Plesiomonas	0	0	2.21966e-05	0	1.84615e-05	0	0	0	0	0	0	0	0
k__Bacteria;p__Actinobacteria;c__Actinobacteria;o__Micrococcales;f__Microbacteriaceae;g__Pseudoclavibacter	1.41549e-05	0	2.53151e-05	0	0	0	0	0	0	0	0	0	0
k__Bacteria;p__Actinobacteria;c__Actinobacteria;o__Micrococcales;f__Micrococcaceae;g__Nesterenkonia	3.80767e-05	0	1.53481e-05	0	0	0	8.43647e-05	0	0	0	0	0	0
k__Eukaryota;p__unidentified;c__Florideophyceae;o__Gigartinales;f__Gigartinaceae;g__Chondrus	7.89844e-05	0	1.57761e-05	0	1.74166e-05	0	0	0	0	0	0	0	0
k__Bacteria;p__Proteobacteria;c__Alphaproteobacteria;o__Rhizobiales;f__unidentified;g__Methyloceanibacter	6.96422e-05	0	2.01176e-05	0	9.75327e-05	0	0	0	0	0	0	0	0
k__Bacteria;p__Proteobacteria;c__Alphaproteobacteria;o__Rhizobiales;f__Aurantimonadaceae;g__Aureimonas	5.6195e-05	0	1.74271e-05	0	3.70973e-05	0	0	0	0	0	0	0	0
k__Bacteria;p__Proteobacteria;c__Betaproteobacteria;o__Neisseriales;f__Unclassified_Neisseriales;g__Unclassified_Neisseriales	2.08077e-05	0	6.11476e-06	0	5.1553e-05	0	0	0	0	0	0	0	0
k__Eukaryota;p__Ascomycota;c__Dothideomycetes;o__Pleosporales;f__Pleosporaceae;g__Bipolaris	3.05746e-05	0	0	0	0	0	0	0	0	0	0	0.000114914	0
k__Bacteria;p__Elusimicrobia;c__Endomicrobia;o__Endomicrobiales;f__Endomicrobiaceae;g__Endomicrobium	7.17654e-05	0	0	0	0	0	0	0	0	0	0	0	0
k__Bacteria;p__Thermotogae;c__Thermotogae;o__Petrotogales;f__unidentified;g__Defluviitoga	0	0	0	0	0	0	0	0	0	0	0	0	0
k__Bacteria;p__Cyanobacteria;c__unidentified;o__unidentified;f__unidentified;g__unidentified	4.91176e-05	0	0	0	0	0	0	0	0	0	0	0	0
k__Bacteria;p__Synergistetes;c__Synergistia;o__Synergistales;f__Synergistaceae;g__Thermanaerovibrio	4.07662e-05	0	2.31138e-05	0	3.48331e-05	0	0	0	0	0	0	0	0
k__Archaea;p__unidentified;c__unidentified;o__unidentified;f__unidentified;g__unidentified	0	0	6.11476e-06	0	0	0	0	3.01147e-05	0	0	0	0	0
k__Bacteria;p__Proteobacteria;c__Gammaproteobacteria;o__Enterobacterales;f__Enterobacteriaceae;g__Candidatus Gullanella	0	0	2.83113e-05	0	0	4.50009e-05	0	0	0	0	0	0	0
k__Bacteria;p__Proteobacteria;c__Alphaproteobacteria;o__Rhodospirillales;f__Acetobacteraceae;g__Roseomonas	7.20485e-05	0	4.64722e-05	0	6.32221e-05	0	0	0	0	0	0	0	0
k__Bacteria;p__Fusobacteria;c__Fusobacteriia;o__Fusobacteriales;f__Fusobacteriaceae;g__Unclassified_Fusobacteriaceae	0	0	6.11476e-06	0	0	4.50009e-05	0	0	0	0	0	0	0
k__Bacteria;p__Chloroflexi;c__Unclassified_Chloroflexi;o__Unclassified_Chloroflexi;f__Unclassified_Chloroflexi;g__Unclassified_Chloroflexi	1.91091e-05	0	0.000111228	0	0	0	0	0	0	0	0	0	0
k__Bacteria;p__Chloroflexi;c__unidentified;o__unidentified;f__unidentified;g__unidentified	0	0	4.17027e-05	0	0	0	0	0	0	0	0	0	0
k__Bacteria;p__Actinobacteria;c__Actinobacteria;o__Micrococcales;f__Microbacteriaceae;g__Candidatus Aquiluna	6.85098e-05	0	6.11476e-06	0	1.74166e-05	0	8.68956e-05	0	0	0	0	0	0
k__Eukaryota;p__Ascomycota;c__Saccharomycetes;o__Saccharomycetales;f__Saccharomycetaceae;g__Lachancea	2.23648e-05	0	0	0	0	0	0	0	0	0	0	0	0
k__Bacteria;p__Proteobacteria;c__Betaproteobacteria;o__Nitrosomonadales;f__Sterolibacteriaceae;g__Sulfuritalea	0	0	0.000110005	0	0	0	0	0	0	0	0	0	0
k__Bacteria;p__Proteobacteria;c__Alphaproteobacteria;o__Rhizobiales;f__Methylocystaceae;g__Methylocystis	0	0	0	0	0	0	0	0	0	0	0	0	0
k__Bacteria;p__Proteobacteria;c__Alphaproteobacteria;o__Rhodobacterales;f__Rhodobacteraceae;g__Rhodobaca	0	0	5.82125e-05	0	0	0	0	0	0	0	0	0	0
k__Bacteria;p__Proteobacteria;c__Alphaproteobacteria;o__Sphingomonadales;f__Unclassified_Sphingomonadales;g__Unclassified_Sphingomonadales	8.80436e-05	0	2.06679e-05	0	5.60813e-05	0	0	0	0	0	0	0	0
k__Bacteria;p__Planctomycetes;c__Planctomycetia;o__Planctomycetales;f__Isosphaeraceae;g__Paludisphaera	7.33225e-05	0	0	0	9.33527e-05	0	0	0	0	0	0	0	0
k__Bacteria;p__Proteobacteria;c__Gammaproteobacteria;o__Aeromonadales;f__Aeromonadaceae;g__Unclassified_Aeromonadaceae	5.4638e-05	0	6.11476e-06	0	3.13498e-05	0	0	0	0	0	0	0	0
k__Bacteria;p__Cyanobacteria;c__unidentified;o__Nostocales;f__Nostocaceae;g__Trichormus	4.99669e-05	0	0	0	0	0	0	0	0	0	0	0	0
k__Bacteria;p__Firmicutes;c__Clostridia;o__Thermoanaerobacterales;f__Thermoanaerobacteraceae;g__Thermacetogenium	7.7852e-05	0	5.16697e-05	0	0	0	0	0	0	0	0	0	0
k__Bacteria;p__Deferribacteres;c__Deferribacteres;o__Deferribacterales;f__Deferribacteraceae;g__Deferribacter	0	0	6.11476e-06	0	1.77649e-05	7.29014e-05	0	0	0	0	0	0	0
k__Eukaryota;p__Ascomycota;c__Dothideomycetes;o__Pleosporales;f__Didymosphaeriaceae;g__Paraphaeosphaeria	7.0633e-05	0	0	0	1.74166e-05	0	8.43647e-05	0	0	0	0	0	0
k__Bacteria;p__Proteobacteria;c__Alphaproteobacteria;o__Rhodobacterales;f__Rhodobacteraceae;g__Tateyamaria	0	0	1.58984e-05	0	7.0537e-05	0	0	0	0	0	8.51873e-05	0	0
k__Bacteria;p__Proteobacteria;c__Gammaproteobacteria;o__Enterobacterales;f__Enterobacteriaceae;g__Candidatus Hoaglandella	1.41549e-05	0	0	5.66436e-05	3.50073e-05	0	0	0	0	0	0	0	0
k__Bacteria;p__Proteobacteria;c__Gammaproteobacteria;o__Chromatiales;f__Ectothiorhodospiraceae;g__Ectothiorhodospira	0.000121166	0	1.19238e-05	0	1.74166e-05	0	0	0	0	0	0	0	0
k__Eukaryota;p__Basidiomycota;c__Malasseziomycetes;o__Malasseziales;f__Malasseziaceae;g__Malassezia	1.41549e-05	0	0	0	0	0	0.00010883	0	0	0	0	0	0
k__Bacteria;p__Cyanobacteria;c__unidentified;o__Oscillatoriales;f__Coleofasciculaceae;g__Geitlerinema	1.41549e-05	0	4.07243e-05	0	0	0	0	0	0	0	0	0	0
k__Bacteria;p__Proteobacteria;c__Gammaproteobacteria;o__Chromatiales;f__Ectothiorhodospiraceae;g__Unclassified_Ectothiorhodospiraceae	8.46464e-05	0	0	0	4.40639e-05	0	0	0	0	0	0	0	0
k__Bacteria;p__Actinobacteria;c__Actinobacteria;o__Actinomycetales;f__Actinomycetaceae;g__Mobiluncus	1.41549e-05	0	1.53481e-05	0	0	0	0	0	0	0	0	0	0
k__Bacteria;p__Proteobacteria;c__Gammaproteobacteria;o__Cellvibrionales;f__Cellvibrionaceae;g__Simiduia	1.41549e-05	0	1.13735e-05	5.49938e-05	0	0	0	0	0	0	0	0	0
k__Bacteria;p__Proteobacteria;c__Betaproteobacteria;o__unidentified;f__unidentified;g__Candidatus Accumulibacter	5.78936e-05	0	3.50987e-05	0	0	0	0	0	0	0	0	0	0
k__Bacteria;p__Proteobacteria;c__Gammaproteobacteria;o__Oceanospirillales;f__Halomonadaceae;g__Halotalea	0	0	4.76951e-05	0	0	0	0	0	0	0	0	0	0
k__Eukaryota;p__Blastocladiomycota;c__Blastocladiomycetes;o__Blastocladiales;f__Blastocladiaceae;g__Blastocladiella	4.30309e-05	0	1.10066e-05	0	0.000112859	0	0	0	0	0	0	0	0
k__Archaea;p__Euryarchaeota;c__Methanobacteria;o__Methanobacteriales;f__Methanobacteriaceae;g__Methanothermobacter	0	0	1.42474e-05	0	0	0	0	0	0	0	0	0	0
k__Bacteria;p__Cyanobacteria;c__unidentified;o__Synechococcales;f__Leptolyngbyaceae;g__Leptolyngbya	0	0	0	0	0	0	0	0	0	0	0	0	0
k__Bacteria;p__Chlamydiae;c__Chlamydiia;o__Chlamydiales;f__Chlamydiaceae;g__Chlamydia	6.7519e-05	0	9.29444e-06	0	0	0	0	3.01147e-05	0	0	0	0	0
k__Bacteria;p__Proteobacteria;c__Betaproteobacteria;o__Neisseriales;f__Neisseriaceae;g__unidentified	0	0	6.11476e-06	0	5.13788e-05	0	0	0	0	0	0	0	0
k__Bacteria;p__Proteobacteria;c__Alphaproteobacteria;o__Rhodobacterales;f__Rhodobacteraceae;g__Gemmobacter	2.46296e-05	0	7.07478e-05	0	1.74166e-05	0	0	0	0	0	0	0	0
k__Bacteria;p__Armatimonadetes;c__unidentified;o__unidentified;f__unidentified;g__unidentified	0	0	1.21684e-05	0	2.56023e-05	0	0	0	0	0	0	0	0
k__Eukaryota;p__unidentified;c__Compsopogonophyceae;o__Erythropeltidales;f__Erythrotrichiaceae;g__Erythrotrichia	1.41549e-05	0	0	0	0	9.00017e-05	0	0	0	0	0	0	0
k__Eukaryota;p__unidentified;c__unidentified;o__Kinetoplastida;f__Trypanosomatidae;g__Trypanosoma	0.000156836	0	6.11476e-06	0	0	0	0	0	0	0	0	0	0
k__Bacteria;p__Proteobacteria;c__Deltaproteobacteria;o__Desulfovibrionales;f__Desulfohalobiaceae;g__Desulfohalobium	0	0	7.84524e-05	0	0	0	8.43647e-05	0	0	0	0	0	0
k__Bacteria;p__Proteobacteria;c__Gammaproteobacteria;o__Xanthomonadales;f__Rhodanobacteraceae;g__Rhodanobacter	1.50042e-05	0	5.99858e-05	0	3.51814e-05	0	0	0	0	0	0	0	0
k__Eukaryota;p__unidentified;c__unidentified;o__unidentified;f__unidentified;g__Cryptocaryon	5.71859e-05	0	0	0	0	0	0	3.01147e-05	0	0	0	0	0
k__Bacteria;p__Proteobacteria;c__Deltaproteobacteria;o__Desulfurellales;f__Desulfurellaceae;g__Desulfurella	0	0	0	0	0	9.00017e-05	0	0	0	0	0	0	0
k__Bacteria;p__Firmicutes;c__Clostridia;o__Clostridiales;f__Clostridiaceae;g__Thermobrachium	0	0	2.47648e-05	0	0	0	0	0	0	0	0	0	0
k__Bacteria;p__Actinobacteria;c__Actinobacteria;o__Micrococcales;f__Microbacteriaceae;g__Salinibacterium	0	0	4.59219e-05	0	0.000105196	0	0	0	0	0	0	0	0
k__Bacteria;p__Proteobacteria;c__Alphaproteobacteria;o__Rhodospirillales;f__Unclassified_Rhodospirillales;g__Unclassified_Rhodospirillales	3.43964e-05	0	6.11476e-06	0	0	0	0.000117267	0	0	0	0	0	0
k__Bacteria;p__Proteobacteria;c__Deltaproteobacteria;o__Desulfurellales;f__Desulfurellaceae;g__Hippea	0	0	1.65099e-05	0	0	0	0	0	0	0	0	0	0
k__Bacteria;p__Firmicutes;c__Erysipelotrichia;o__Erysipelotrichales;f__Erysipelotrichaceae;g__unidentified	0	0	6.11476e-06	0	4.70247e-05	0	0	0	0	0	0.000103928	0	0
k__Eukaryota;p__Basidiomycota;c__Ustilaginomycetes;o__Ustilaginales;f__Ustilaginaceae;g__Sporisorium	4.55788e-05	0	0	0	0	4.50009e-05	0	0	0	0	0	0	0
k__Eukaryota;p__Mucoromycota;c__Mucoromycetes;o__Mucorales;f__Phycomycetaceae;g__Phycomyces	0	0	0	0	0	0	0	0	0	0	0	0	0
k__Bacteria;p__Proteobacteria;c__Betaproteobacteria;o__Rhodocyclales;f__Zoogloeaceae;g__unidentified	0	0	2.69049e-05	0	4.87664e-05	0	0	0	0	0	0	0	0
k__Bacteria;p__Bacteroidetes;c__Flavobacteriia;o__Flavobacteriales;f__Flavobacteriaceae;g__Gillisia	1.41549e-05	0	3.90122e-05	0	2.54282e-05	0	0	7.64912e-05	0	0	0	0	0
k__Bacteria;p__Proteobacteria;c__Betaproteobacteria;o__Rhodocyclales;f__Rhodocyclaceae;g__Rugosibacter	0	0	0.000113184	0	0	0	0	0	0	0	0	0	0
k__Eukaryota;p__unidentified;c__Oomycetes;o__Saprolegniales;f__Saprolegniaceae;g__Aphanomyces	6.07246e-05	0	1.22295e-05	0	0	0	0	0	0	0	0	0	0
k__Bacteria;p__Proteobacteria;c__Gammaproteobacteria;o__Enterobacterales;f__Yersiniaceae;g__Rahnella	0	0	0	0	0	0	0	0	0	0.00011227	0	0	0
k__Eukaryota;p__unidentified;c__Unclassified_Intramacronucleata;o__Unclassified_Intramacronucleata;f__Unclassified_Intramacronucleata;g__Unclassified_Intramacronucleata	0.000153439	0	0	0	0	0	0	0	0	0	0	0	0
k__Bacteria;p__Firmicutes;c__Clostridia;o__Thermoanaerobacterales;f__Thermoanaerobacterales Family III. Incertae Sedis;g__Unclassified_Thermoanaerobacterales Family III. Incertae Sedis	1.41549e-05	0	0	0	0	0	0	0	0	0	0	0	0
k__Eukaryota;p__Ascomycota;c__Saccharomycetes;o__Saccharomycetales;f__Debaryomycetaceae;g__Babjeviella	5.83183e-05	0	0	0	0	0	0	0	0	0	0	0	0
k__Bacteria;p__Proteobacteria;c__Gammaproteobacteria;o__Vibrionales;f__Vibrionaceae;g__Unclassified_Vibrionaceae	1.41549e-05	0	6.21871e-05	0	2.66473e-05	0	0	0	0	0	0	0	0
k__Bacteria;p__Cyanobacteria;c__unidentified;o__Synechococcales;f__Prochlorotrichaceae;g__Halomicronema	0	0	5.58889e-05	0	2.78665e-05	0	0	0	0	0	0	0	0
k__Eukaryota;p__unidentified;c__Litostomatea;o__Entodiniomorphida;f__Ophryoscolecidae;g__Epidinium	0.000149051	0	0	0	0	0	0	0	0	0	0	0	0
k__Bacteria;p__Proteobacteria;c__Gammaproteobacteria;o__unidentified;f__unidentified;g__Thiohalobacter	6.11492e-05	0	9.04985e-06	0	1.74166e-05	0	0	0	0	0	0	0	0
k__Eukaryota;p__Basidiomycota;c__Agaricomycetes;o__Hymenochaetales;f__Hymenochaetaceae;g__Fomitiporia	0	0	0	0	0	0	0	0	0	0	0	0	0
k__Archaea;p__Euryarchaeota;c__Halobacteria;o__Halobacteriales;f__Halobacteriaceae;g__Halobacterium	4.95422e-05	0	0	0	0	0	0	0	0	0	0	0	0
k__Eukaryota;p__Ascomycota;c__Eurotiomycetes;o__Eurotiales;f__Trichocomaceae;g__Rasamsonia	6.82267e-05	0	0	0	1.74166e-05	0	0	0	0	6.00375e-05	0	0	0
k__Bacteria;p__Cyanobacteria;c__unidentified;o__Chroococcales;f__Aphanothecaceae;g__Candidatus Atelocyanobacterium	0	0	0	0	0	4.50009e-05	0	0	0	0	0	0	0
k__Bacteria;p__Proteobacteria;c__Alphaproteobacteria;o__Pelagibacterales;f__unidentified;g__Candidatus Fonsibacter	2.06662e-05	0	0	0	6.58346e-05	0	0	0	0	0	0	0	0
k__Bacteria;p__Proteobacteria;c__Betaproteobacteria;o__Burkholderiales;f__Comamonadaceae;g__Candidatus Symbiobacter	0	0	5.42379e-05	0	0	0	0	0	0	0	0	0	0
k__Bacteria;p__Actinobacteria;c__Actinobacteria;o__Micrococcales;f__Microbacteriaceae;g__Mycetocola	1.41549e-05	0	7.76575e-05	0	0	0	0	0	0	0	0	0	0
k__Bacteria;p__Proteobacteria;c__Alphaproteobacteria;o__Rhodospirillales;f__Acetobacteraceae;g__Gluconacetobacter	0	0	7.33771e-06	0	0.00013463	0	0	0	0	0	0	0	0
k__Bacteria;p__Firmicutes;c__Clostridia;o__Thermoanaerobacterales;f__Thermodesulfobiaceae;g__Thermodesulfobium	7.17654e-05	0	0	0	0	0	0	0	0	0	0	0	0
k__Eukaryota;p__unidentified;c__Litostomatea;o__Entodiniomorphida;f__Ophryoscolecidae;g__Polyplastron	0.000141549	0	0	0	0	0	0	0	0	0	0	0	0
k__Bacteria;p__Proteobacteria;c__Gammaproteobacteria;o__Thiotrichales;f__Piscirickettsiaceae;g__Cycloclasticus	4.44464e-05	0	0	0	0	0	0	0	0	0	0	0	0
k__Bacteria;p__Proteobacteria;c__Alphaproteobacteria;o__Rhizobiales;f__Phyllobacteriaceae;g__Phyllobacterium	0	0	2.28692e-05	0	5.12047e-05	0	0	0	0	0	0	0	0
k__Bacteria;p__Proteobacteria;c__Alphaproteobacteria;o__Rhodobacterales;f__Rhodobacteraceae;g__Roseibacterium	0	0	9.4045e-05	0	0	0	0	0	0	0	0	0	0
k__Bacteria;p__Chloroflexi;c__Thermomicrobia;o__Thermomicrobiales;f__Thermomicrobiaceae;g__Thermomicrobium	9.69612e-05	0	0	0	4.09289e-05	0	0	0	0	0	0	0	0
k__Archaea;p__Euryarchaeota;c__Halobacteria;o__Halobacteriales;f__Haloarculaceae;g__Haloarcula	8.26647e-05	0	0	0	5.50363e-05	0	0	0	0	0	0	0	0
k__Bacteria;p__Proteobacteria;c__Betaproteobacteria;o__Neisseriales;f__Chromobacteriaceae;g__Jeongeupia	2.50542e-05	0	2.5254e-05	0	0	0	0	3.01147e-05	0	0	0	0	0
k__Eukaryota;p__Ascomycota;c__Saccharomycetes;o__Saccharomycetales;f__Saccharomycetaceae;g__Kazachstania	0	0	0	0	0	0	0	0	0	0	0	0	0
k__Bacteria;p__Actinobacteria;c__Actinobacteria;o__unidentified;f__unidentified;g__unidentified	0	0	0	0	0	0	0	0	0	0	0	0	0
k__Eukaryota;p__Chytridiomycota;c__Chytridiomycetes;o__Rhizophydiales;f__unidentified;g__Batrachochytrium	0	0	0	0	0	0	0	0	0	0	0	0	0
k__Bacteria;p__Tenericutes;c__Mollicutes;o__Mycoplasmatales;f__Mycoplasmataceae;g__Unclassified_Mycoplasmataceae	0	0	2.0301e-05	0	2.22932e-05	0	0	3.01147e-05	0	0	0	0	0
k__Eukaryota;p__Ascomycota;c__Sordariomycetes;o__Glomerellales;f__Glomerellaceae;g__Colletotrichum	9.97922e-05	0	0	0	0	0	0	0	0	0	0	0	0
k__Bacteria;p__Cyanobacteria;c__unidentified;o__Synechococcales;f__Synechococcaceae;g__Thermosynechococcus	1.41549e-05	0	6.11476e-06	0	0	0	0	0	0	0	0	0	0
k__Bacteria;p__Deferribacteres;c__Deferribacteres;o__Deferribacterales;f__Deferribacteraceae;g__Flexistipes	8.74774e-05	0	0	0	0	4.50009e-05	0	0	0	0	0	0	0
k__Bacteria;p__Thermotogae;c__Thermotogae;o__Kosmotogales;f__Kosmotogaceae;g__Mesotoga	0	0	8.70131e-05	0	1.74166e-05	0	0	0	0	0	0	0	0
k__Bacteria;p__Firmicutes;c__Clostridia;o__Clostridiales;f__Peptococcaceae;g__Peptococcus	2.05246e-05	0	0	0	1.74166e-05	0	0	3.01147e-05	0	0	0	0	0
k__Bacteria;p__Proteobacteria;c__Deltaproteobacteria;o__Myxococcales;f__Myxococcaceae;g__Unclassified_Myxococcaceae	3.2981e-05	0	5.86406e-05	0	1.98549e-05	0	0	0	0	0	0	0	0
k__Eukaryota;p__unidentified;c__Oomycetes;o__Saprolegniales;f__Saprolegniaceae;g__Saprolegnia	3.82183e-05	0	0	0	0	0	0	0	0	0	0	0	0
k__Bacteria;p__Proteobacteria;c__Gammaproteobacteria;o__Enterobacterales;f__Yersiniaceae;g__Rouxiella	6.4688e-05	0	1.69379e-05	0	0	0	0	0	0	0	0	0	0
k__Bacteria;p__Proteobacteria;c__Epsilonproteobacteria;o__Campylobacterales;f__Campylobacteraceae;g__Unclassified_Campylobacteraceae	0	0	0	0	0	0	0	0	0	0	0	0	0
k__Bacteria;p__Firmicutes;c__Clostridia;o__Thermoanaerobacterales;f__Unclassified_Thermoanaerobacterales;g__Unclassified_Thermoanaerobacterales	0	0	2.72718e-05	0	3.16981e-05	0	0	0	0	0	0	0	0
k__Bacteria;p__Actinobacteria;c__Actinobacteria;o__Actinopolysporales;f__Actinopolysporaceae;g__Actinopolyspora	0	0	2.32361e-05	0	0	0	0	0	0	0	0	0	0
k__Bacteria;p__Firmicutes;c__Clostridia;o__Clostridiales;f__Peptococcaceae;g__Unclassified_Peptococcaceae	0	0	3.14299e-05	0	0	0	0	0	0	0	0	0	0
k__Bacteria;p__Proteobacteria;c__Alphaproteobacteria;o__Pelagibacterales;f__Pelagibacteraceae;g__unidentified	2.97253e-05	0	2.91674e-05	0	0	5.62511e-05	0	0	0	0	0	0	0
k__Bacteria;p__Proteobacteria;c__Gammaproteobacteria;o__Xanthomonadales;f__Rhodanobacteraceae;g__Frateuria	3.76521e-05	0	1.60818e-05	0	0	0	0	0	0	0	0	0	0
k__Bacteria;p__Cyanobacteria;c__Gloeobacteria;o__Gloeobacterales;f__Gloeobacteraceae;g__Gloeobacter	3.56704e-05	0	9.11099e-06	0	0	0	0	0	0	0	0	0	0
k__Bacteria;p__Cyanobacteria;c__unidentified;o__Unclassified_Oscillatoriophycideae;f__Unclassified_Oscillatoriophycideae;g__Unclassified_Oscillatoriophycideae	3.11408e-05	0	6.11476e-06	0	0	0	0	3.01147e-05	0	6.00375e-05	0	0	0
k__Bacteria;p__Proteobacteria;c__Alphaproteobacteria;o__Rhizobiales;f__Rhizobiaceae;g__Neorhizobium	0	0	0	0	2.35123e-05	0	0	0	0	0	0	0	0
k__Bacteria;p__Candidatus Saccharibacteria;c__unidentified;o__unidentified;f__unidentified;g__Candidatus Saccharimonas	0	0	3.91956e-05	0	8.79536e-05	0	0	0	0	0	0	0	0
k__Eukaryota;p__unidentified;c__unidentified;o__unidentified;f__Apusomonadidae;g__Thecamonas	0	0	0	0	0	0	0	0	0	0	0	0	0
k__Bacteria;p__Proteobacteria;c__Alphaproteobacteria;o__Rhizobiales;f__Beijerinckiaceae;g__Beijerinckia	1.41549e-05	0	0	0	3.48331e-05	0	0	3.2825e-05	0	0	0	0	0
k__Bacteria;p__Proteobacteria;c__Betaproteobacteria;o__Nitrosomonadales;f__Methylophilaceae;g__Methylovorus	0	0	4.50046e-05	0	5.85196e-05	0	0	0	0	0	0	0	0
k__Bacteria;p__Synergistetes;c__Synergistia;o__Synergistales;f__Synergistaceae;g__Unclassified_Synergistaceae	3.48211e-05	0	2.75164e-05	0	1.74166e-05	0	0	0	0	0	0	0	0
k__Eukaryota;p__unidentified;c__Synurophyceae;o__Parmales;f__Triparmaceae;g__Triparma	0	0	0	0	0	0.000122852	0	0	0	0	0	0	0
k__Archaea;p__Euryarchaeota;c__Archaeoglobi;o__Archaeoglobales;f__Archaeoglobaceae;g__Geoglobus	0	0	0	0	0	0	0	0	0	0	0	0	0
k__Bacteria;p__Proteobacteria;c__Deltaproteobacteria;o__Desulfobacterales;f__Desulfobacteraceae;g__Desulfobacula	1.41549e-05	0	6.97694e-05	0	3.60523e-05	0	0	0	0	0	0	0	0
k__Viruses;p__unidentified;c__unidentified;o__unidentified;f__Iridoviridae;g__unidentified	3.49626e-05	0	0	0	0	0	8.43647e-05	0	0	0	0	0	0
k__Bacteria;p__Proteobacteria;c__Gammaproteobacteria;o__Alteromonadales;f__Unclassified_Alteromonadales;g__Unclassified_Alteromonadales	0	0	0	0	0	0	0	0	0	0	0	0	0
k__Eukaryota;p__Basidiomycota;c__Mixiomycetes;o__Mixiales;f__Mixiaceae;g__Mixia	0.000117627	0	0	0	0	0	0	0	0	0	0	0	0
k__Bacteria;p__Proteobacteria;c__Alphaproteobacteria;o__Rhodobacterales;f__Rhodobacteraceae;g__Antarctobacter	3.65197e-05	0	0	0	0	0	0	0	0	0	0	0	0
k__Bacteria;p__Proteobacteria;c__Gammaproteobacteria;o__unidentified;f__unidentified;g__Pseudohongiella	5.13823e-05	0	0	0	0	0	0	0	0	0	0	0	0
k__Bacteria;p__Chloroflexi;c__Chloroflexia;o__Herpetosiphonales;f__Herpetosiphonaceae;g__Herpetosiphon	4.92591e-05	0	0	0	0	0	0	0	0	0	0	0	0
k__Bacteria;p__Actinobacteria;c__Actinobacteria;o__Pseudonocardiales;f__Pseudonocardiaceae;g__Saccharomonospora	0	0	2.62935e-05	0	4.31931e-05	0	0	3.01147e-05	0	0	0	0	0
k__Bacteria;p__Proteobacteria;c__Gammaproteobacteria;o__Oceanospirillales;f__Halomonadaceae;g__Candidatus Portiera	0	0	2.28692e-05	0	1.74166e-05	0	0	0	0	0	0	0	0
k__Bacteria;p__Actinobacteria;c__Acidimicrobiia;o__Acidimicrobiales;f__Acidimicrobiaceae;g__Acidimicrobium	0	0	1.26576e-05	0	0	0	0	0	6.40893e-05	0	0	0	0
k__Bacteria;p__Cyanobacteria;c__unidentified;o__Chroococcales;f__Aphanothecaceae;g__Halothece	0	0	8.07148e-06	0	3.58781e-05	0	0	7.07694e-05	0	0	0	0	0
k__Bacteria;p__Proteobacteria;c__Gammaproteobacteria;o__Alteromonadales;f__Colwelliaceae;g__Thalassotalea	0	0	1.71213e-05	0	3.32656e-05	0	0	0	0	0	0	0	0
k__Bacteria;p__Actinobacteria;c__Actinobacteria;o__Micrococcales;f__Dermabacteraceae;g__Devriesea	6.29894e-05	0	0	0	5.08563e-05	0	0	0	0	0	0	0	0
k__Bacteria;p__Gemmatimonadetes;c__unidentified;o__unidentified;f__unidentified;g__unidentified	0	0	1.492e-05	0	1.74166e-05	0	0	0	0	0	0	0	0
k__Bacteria;p__Proteobacteria;c__Alphaproteobacteria;o__Rhizobiales;f__Hyphomicrobiaceae;g__Rhodomicrobium	0	0	0	5.49938e-05	0	0	0	0	0	0	0	0	0
k__Eukaryota;p__Basidiomycota;c__Tremellomycetes;o__Tremellales;f__Tremellaceae;g__Tremella	0.000113522	0	0	0	0	0	0	0	0	0	0	0	0
k__Eukaryota;p__Ascomycota;c__Saccharomycetes;o__Saccharomycetales;f__Saccharomycetaceae;g__Tetrapisispora	0	0	2.31138e-05	0	0	4.77009e-05	0	0	0	0	0	0	0
k__Bacteria;p__Planctomycetes;c__Planctomycetia;o__Planctomycetales;f__Gemmataceae;g__Gemmata	0	0	6.09642e-05	0	0	0	0	0	0	0	0	0	0
k__Bacteria;p__Aquificae;c__Aquificae;o__Aquificales;f__unidentified;g__Thermosulfidibacter	0	0	0	0	0	0	0	0	0	0	0	0	0
k__Bacteria;p__Proteobacteria;c__Betaproteobacteria;o__Burkholderiales;f__Alcaligenaceae;g__Pusillimonas	1.41549e-05	0	2.93509e-05	0	2.14224e-05	4.50009e-05	0	0	0	0	0	0	0
k__Bacteria;p__Cyanobacteria;c__unidentified;o__Nostocales;f__Aphanizomenonaceae;g__Sphaerospermopsis	9.76689e-05	0	0	0	0	0	0	0	0	0	0	0	0
k__Bacteria;p__Proteobacteria;c__Alphaproteobacteria;o__Rhodobacterales;f__Rhodobacteraceae;g__Yoonia	5.49211e-05	0	5.40545e-05	0	0	0	0	0	0	0	0	0	0
k__Eukaryota;p__Ascomycota;c__Eurotiomycetes;o__Onygenales;f__unidentified;g__Paracoccidioides	9.75274e-05	0	0	0	0	0	0	0	0	0	0	0	0
k__Bacteria;p__Bacteroidetes;c__Flavobacteriia;o__Flavobacteriales;f__Flavobacteriaceae;g__Empedobacter	0	0	0	0.000107788	0	0	0	0	0	0	0	0	0
k__Bacteria;p__Proteobacteria;c__Alphaproteobacteria;o__Rhodobacterales;f__Rhodobacteraceae;g__Roseovarius	0	0	2.26858e-05	0	3.90131e-05	0	0	0	0	0	0	0	0
k__Bacteria;p__Proteobacteria;c__Betaproteobacteria;o__Burkholderiales;f__Oxalobacteraceae;g__Herminiimonas	0	0	2.11571e-05	0	0	0	0	0	0	0	0	0	0
k__Bacteria;p__Proteobacteria;c__Alphaproteobacteria;o__Rhizobiales;f__Bradyrhizobiaceae;g__Oligotropha	0	0	3.19191e-05	0	0	0	0	0	0	0	0	0	0
k__Bacteria;p__Proteobacteria;c__Alphaproteobacteria;o__Rhizobiales;f__Hyphomicrobiaceae;g__Unclassified_Hyphomicrobiaceae	0	0	0	0	0	0	0	0	0	0	0	0	0
k__Bacteria;p__Actinobacteria;c__Actinobacteria;o__Micrococcales;f__Microbacteriaceae;g__Aurantimicrobium	6.59619e-05	0	3.82784e-05	0	0	0	0	0	0	0	0	0	0
k__Bacteria;p__Proteobacteria;c__Alphaproteobacteria;o__Rickettsiales;f__Anaplasmataceae;g__Anaplasma	0	0	0	0	0	0	0	0	0	0	0	0	0
k__Bacteria;p__Proteobacteria;c__Alphaproteobacteria;o__Rhizobiales;f__unidentified;g__Pseudorhodoplanes	0	0	5.8824e-05	0	0	0	0	0	0	0	0	0	0
k__Archaea;p__Euryarchaeota;c__Halobacteria;o__Natrialbales;f__Natrialbaceae;g__Haloterrigena	0	0	3.44261e-05	0	0	0	0	0	0	6.84427e-05	0	0	0
k__Bacteria;p__Firmicutes;c__Clostridia;o__Clostridiales;f__Peptostreptococcaceae;g__Proteocatella	1.79767e-05	0	4.71448e-05	0	1.74166e-05	0	0	0	0	0	0	0	0
k__Bacteria;p__Proteobacteria;c__Gammaproteobacteria;o__Pasteurellales;f__Pasteurellaceae;g__Rodentibacter	0	0	0	0	4.17997e-05	0	0	0	0	6.00375e-05	0	0	0
k__Bacteria;p__Tenericutes;c__Mollicutes;o__Mycoplasmatales;f__Mycoplasmataceae;g__Candidatus Hepatoplasma	0	0	0	0	0	0	0	0	0	0	0	0	0
k__Viruses;p__unidentified;c__unidentified;o__Caudovirales;f__Myoviridae;g__P2virus	0	0	0	0	0	0	0	0	0	0	0	0	0
k__Bacteria;p__Proteobacteria;c__Gammaproteobacteria;o__Cellvibrionales;f__Cellvibrionaceae;g__Teredinibacter	2.56204e-05	0	0	0	0	0	0	0	0	0	0	0	0
k__Eukaryota;p__unidentified;c__unidentified;o__Acytosteliales;f__Acytosteliaceae;g__Acytostelium	2.59035e-05	0	0	0	0	0	0	0	0	0	0	0	0
k__Bacteria;p__Proteobacteria;c__Alphaproteobacteria;o__Rhizobiales;f__Bradyrhizobiaceae;g__Nitrobacter	0	0	4.89181e-05	0	0	0	0	0	0	0	0	0	0
k__Bacteria;p__Proteobacteria;c__Gammaproteobacteria;o__Chromatiales;f__Wenzhouxiangellaceae;g__Wenzhouxiangella	3.75105e-05	0	0	0	4.21481e-05	0	0	0	0	0	0	0	0
k__Bacteria;p__Bacteroidetes;c__Cytophagia;o__Cytophagales;f__Cytophagaceae;g__Unclassified_Cytophagaceae	7.53042e-05	0	6.11476e-06	0	1.74166e-05	0	0	0	0	0	0	0	0
k__Eukaryota;p__Ascomycota;c__Sordariomycetes;o__Ophiostomatales;f__Ophiostomataceae;g__Sporothrix	0	0	5.22201e-05	0	0	0	0	0	0	0	0	0	0
k__Archaea;p__Euryarchaeota;c__Halobacteria;o__Natrialbales;f__Natrialbaceae;g__Unclassified_Natrialbaceae	0	0	1.47977e-05	0	0	0	0	0	0	8.10506e-05	0	0	0
k__Archaea;p__Euryarchaeota;c__Methanomicrobia;o__Methanosarcinales;f__Methanosarcinaceae;g__Methanomethylovorans	0	0	0	0	0	0	0	0	0	0	0	0	0
k__Bacteria;p__Proteobacteria;c__Deltaproteobacteria;o__Syntrophobacterales;f__Syntrophaceae;g__Desulfomonile	4.24648e-05	0	8.49952e-06	0	0	0	0	0	0	0	0	0	0
k__Eukaryota;p__Basidiomycota;c__Tremellomycetes;o__Trichosporonales;f__Tetragoniomycetaceae;g__Takashimella	0	0	0	0	0	0	0	0	0	0	0	0	0
k__Eukaryota;p__unidentified;c__Oomycetes;o__Saprolegniales;f__Saprolegniaceae;g__Plectospira	9.46964e-05	0	0	0	0	0	0	0	0	0	0	0	0
k__Bacteria;p__Fusobacteria;c__Fusobacteriia;o__Fusobacteriales;f__Leptotrichiaceae;g__unidentified	0	0	6.11476e-06	0	0	0	0	0	0	0	0	0	0
k__Bacteria;p__Actinobacteria;c__Actinobacteria;o__Propionibacteriales;f__Propionibacteriaceae;g__Propionimicrobium	1.41549e-05	0	1.20461e-05	0	0	0	0	0	0	0	0	0	0
k__Bacteria;p__Proteobacteria;c__Gammaproteobacteria;o__unidentified;f__unidentified;g__Candidatus Nardonella	0	0	0	0	3.2569e-05	0	0	0	0	6.00375e-05	0	0	0
k__Eukaryota;p__Ascomycota;c__Eurotiomycetes;o__Onygenales;f__Ajellomycetaceae;g__Histoplasma	0	0	2.48259e-05	0	0	0	0	0	0	0	0	0	0
k__Bacteria;p__Proteobacteria;c__Gammaproteobacteria;o__Oceanospirillales;f__Saccharospirillaceae;g__Reinekea	0	0	0	0	0	0	0	9.2452e-05	0	0	0	0	0
k__Eukaryota;p__Basidiomycota;c__Wallemiomycetes;o__Wallemiales;f__Wallemiaceae;g__Wallemia	9.22901e-05	0	0	0	0	0	0	0	0	0	0	0	0
k__Bacteria;p__Proteobacteria;c__Alphaproteobacteria;o__Rhodobacterales;f__Rhodobacteraceae;g__Planktomarina	0	0	0	5.49938e-05	3.70973e-05	0	0	0	0	0	0	0	0
k__Bacteria;p__Proteobacteria;c__Betaproteobacteria;o__Rhodocyclales;f__Rhodocyclaceae;g__unidentified	0	0	4.13358e-05	0	0	0	0	0	0	0	0	0	0
k__Bacteria;p__Proteobacteria;c__Deltaproteobacteria;o__Desulfobacterales;f__Desulfobulbaceae;g__Desulfocapsa	0	0	7.96753e-05	0	0	0	0	0	0	0	0	0	0
k__Bacteria;p__Cyanobacteria;c__unidentified;o__Synechococcales;f__Chamaesiphonaceae;g__Chamaesiphon	2.36387e-05	0	0	6.70924e-05	0	0	0	0	0	0	0	0	0
k__Bacteria;p__Proteobacteria;c__Gammaproteobacteria;o__Vibrionales;f__Vibrionaceae;g__Paraphotobacterium	0	0	2.67215e-05	0	0	0	0	0	0	0	0	0	0
k__Bacteria;p__Verrucomicrobia;c__Opitutae;o__Puniceicoccales;f__Puniceicoccaceae;g__Coraliomargarita	0	0	0	0	4.92888e-05	0	0	0	0	0	0	0	0
k__Bacteria;p__Proteobacteria;c__Alphaproteobacteria;o__Rhizobiales;f__Phyllobacteriaceae;g__Hoeflea	0	0	4.61053e-05	0	0	0	0	0	0	0	0	0	0
k__Bacteria;p__Actinobacteria;c__Actinobacteria;o__Kineosporiales;f__Kineosporiaceae;g__Kineococcus	2.50542e-05	0	2.10348e-05	0	0	0	0	0	0	0	0	0	0
k__Bacteria;p__Proteobacteria;c__Gammaproteobacteria;o__Methylococcales;f__Methylococcaceae;g__Unclassified_Methylococcaceae	0	0	0	0	0	0	0	3.01147e-05	0	0	0	0	0
k__Bacteria;p__Verrucomicrobia;c__Opitutae;o__Opitutales;f__Opitutaceae;g__Unclassified_Opitutaceae	5.64781e-05	0	1.47977e-05	0	1.84615e-05	0	0	0	0	0	0	0	0
k__Archaea;p__Thaumarchaeota;c__Nitrososphaeria;o__Nitrososphaerales;f__Nitrososphaeraceae;g__Nitrososphaera	0	0	0	0	0	0	0	0	0	0	0	0	0
k__Eukaryota;p__unidentified;c__Florideophyceae;o__Rhodymeniales;f__Champiaceae;g__Coeloseira	0	0	0	0	0	0	0	0	0	0	0	0	0
k__Bacteria;p__Actinobacteria;c__Actinobacteria;o__Micrococcales;f__Micrococcaceae;g__Paenarthrobacter	4.47295e-05	0	4.35371e-05	0	0	0	0	0	0	0	0	0	0
k__Bacteria;p__Proteobacteria;c__Alphaproteobacteria;o__Sphingomonadales;f__Erythrobacteraceae;g__Croceicoccus	0	0	0	0	2.15965e-05	0	0	0	0	0	0	0	0
k__Archaea;p__Euryarchaeota;c__Methanomicrobia;o__Methanomicrobiales;f__Methanoregulaceae;g__Methanoregula	1.41549e-05	0	6.4205e-06	0	0	0	0	0	0	0	0	0	0
k__Archaea;p__Unclassified_Archaea;c__Unclassified_Archaea;o__Unclassified_Archaea;f__Unclassified_Archaea;g__Unclassified_Archaea	1.41549e-05	0	1.22907e-05	0	0	0	0	0	0	6.00375e-05	0	0	0
k__Bacteria;p__Proteobacteria;c__Alphaproteobacteria;o__Rhodobacterales;f__Rhodobacteraceae;g__Halocynthiibacter	0	0	6.72624e-06	0	1.74166e-05	0	0	0	0	0	0	0	0
k__Eukaryota;p__unidentified;c__Florideophyceae;o__Gigartinales;f__Cruoriaceae;g__unidentified	0	0	0	0	0	0	0	0	0	0	0	0	0
k__Bacteria;p__Actinobacteria;c__Actinobacteria;o__Streptosporangiales;f__Streptosporangiaceae;g__Planobispora	0	0	0	0	0	0	0	0	0	0	0	0	0
k__Eukaryota;p__unidentified;c__Litostomatea;o__Entodiniomorphida;f__Ophryoscolecidae;g__Eudiplodinium	8.57788e-05	0	0	0	0	0	0	0	0	0	0	0	0
k__Bacteria;p__Proteobacteria;c__Deltaproteobacteria;o__Myxococcales;f__Unclassified_Sorangiineae;g__Unclassified_Sorangiineae	0	0	6.11476e-06	0	0	0	0	0	0	0	0	0	0
k__Eukaryota;p__unidentified;c__Oomycetes;o__Peronosporales;f__Peronosporaceae;g__Hyaloperonospora	2.20817e-05	0	0	0	1.74166e-05	4.50009e-05	0	0	0	0	0	0	0
k__Bacteria;p__Proteobacteria;c__Alphaproteobacteria;o__Rhodobacterales;f__Rhodobacteraceae;g__Roseobacter	0	0	0	0	0	0	0	0	0	0	0	0	0
k__Bacteria;p__Cyanobacteria;c__unidentified;o__Pleurocapsales;f__Hyellaceae;g__Pleurocapsa	0	0	8.01034e-06	0	0	0	0	0	0	0	0	0	0
k__Archaea;p__Euryarchaeota;c__Halobacteria;o__Natrialbales;f__Natrialbaceae;g__Salinarchaeum	0	0	1.21684e-05	0	1.74166e-05	0	0	0	0	0	0	0	0
k__Bacteria;p__Cyanobacteria;c__unidentified;o__Oscillatoriales;f__Microcoleaceae;g__Microcoleus	0	0	0	0	0	0	0	0	0	0	0	0	0
k__Bacteria;p__Proteobacteria;c__Alphaproteobacteria;o__Magnetococcales;f__Magnetococcaceae;g__Magnetococcus	0	0	3.62605e-05	0	0	0	0	0	0	0	0	0	0
k__Eukaryota;p__Ascomycota;c__Eurotiomycetes;o__Unclassified_Eurotiomycetidae;f__Unclassified_Eurotiomycetidae;g__Unclassified_Eurotiomycetidae	6.45464e-05	0	0	0	1.74166e-05	0	0	0	0	0	0	0	0
k__Eukaryota;p__unidentified;c__Litostomatea;o__Entodiniomorphida;f__Troglodytellidae;g__Troglodytella	8.15323e-05	0	0	0	0	0	0	0	0	0	0	0	0
k__Eukaryota;p__unidentified;c__unidentified;o__Pyrenomonadales;f__Geminigeraceae;g__Guillardia	2.1657e-05	0	0	0	0	0	0	0	0	0	0	0	0
k__Viruses;p__unidentified;c__unidentified;o__Caudovirales;f__Myoviridae;g__Cvm10virus	0	0	3.65663e-05	0	0	0	0	0	0	0	0	0	0
k__Bacteria;p__Proteobacteria;c__Alphaproteobacteria;o__Rhodospirillales;f__Rhodospirillaceae;g__Magnetospira	0	0	3.02681e-05	0	0	0	0	0	0	0	0	0	0
k__Bacteria;p__Proteobacteria;c__Deltaproteobacteria;o__Desulfobacterales;f__Unclassified_Desulfobacterales;g__Unclassified_Desulfobacterales	0	0	1.92004e-05	0	0	0	0	0	0	0	0	0	0
k__Bacteria;p__Chloroflexi;c__Anaerolineae;o__Anaerolineales;f__Anaerolineaceae;g__Unclassified_Anaerolineaceae	0	0	8.01645e-05	0	0	0	0	0	0	0	0	0	0
k__Bacteria;p__Firmicutes;c__Clostridia;o__Thermoanaerobacterales;f__Thermoanaerobacterales Family III. Incertae Sedis;g__Thermosediminibacter	4.06246e-05	0	6.11476e-06	0	0	0	0	0	0	0	0	0	0
k__Bacteria;p__Proteobacteria;c__Epsilonproteobacteria;o__Campylobacterales;f__Helicobacteraceae;g__Wolinella	0	0	0	0	0	0	0	7.85993e-05	0	0	0	0	0
k__Archaea;p__Thaumarchaeota;c__unidentified;o__Nitrosopumilales;f__unidentified;g__unidentified	0	0	0	0	0	0	0	0	0	0	0	0	0
k__Bacteria;p__Proteobacteria;c__Alphaproteobacteria;o__Rhodobacterales;f__Rhodobacteraceae;g__Octadecabacter	2.01e-05	0	0	0	0	0	0	0	0	0	0	0	0
k__Eukaryota;p__Ascomycota;c__Dothideomycetes;o__Pleosporales;f__Pleosporaceae;g__Pyrenophora	7.79936e-05	0	0	0	0	0	0	0	0	0	0	0	0
k__Bacteria;p__Proteobacteria;c__Alphaproteobacteria;o__Rhizobiales;f__Cohaesibacteraceae;g__Cohaesibacter	7.7852e-05	0	0	0	0	0	0	0	0	0	0	0	0
k__Eukaryota;p__Euglenida;c__unidentified;o__Euglenales;f__Euglenaceae;g__Unclassified_Euglenaceae	0	0	0	0	7.7852e-05	0	0	0	0	0	0	0	0
k__Eukaryota;p__Basidiomycota;c__Agaricomycetes;o__Russulales;f__Stereaceae;g__Stereum	0	0	3.33254e-05	0	0	0	0	0	0	0	0	0	0
k__Eukaryota;p__unidentified;c__unidentified;o__unidentified;f__unidentified;g__Blastocystis	0	0	1.52869e-05	0	0	0	0	0	0	0	0	0	0
k__Eukaryota;p__Ascomycota;c__Saccharomycetes;o__Saccharomycetales;f__Debaryomycetaceae;g__Scheffersomyces	7.71443e-05	0	0	0	0	0	0	0	0	0	0	0	0
k__Viruses;p__unidentified;c__unidentified;o__Caudovirales;f__Podoviridae;g__unidentified	0	0	6.11476e-06	0	0	0	0	0	0	0	0	0	0
k__Bacteria;p__Planctomycetes;c__Planctomycetia;o__Planctomycetales;f__Planctomycetaceae;g__Rubinisphaera	7.58704e-05	0	0	0	0	0	0	0	0	0	0	0	0
k__Bacteria;p__Planctomycetes;c__Planctomycetia;o__Planctomycetales;f__Planctomycetaceae;g__Thermogutta	2.83098e-05	0	0	0	4.7373e-05	0	0	0	0	0	0	0	0
k__Bacteria;p__Proteobacteria;c__Betaproteobacteria;o__Burkholderiales;f__Oxalobacteraceae;g__Candidatus Zinderia	0	0	0	0	0	0	0	0	0	0	0	0	0
k__Eukaryota;p__unidentified;c__unidentified;o__unidentified;f__unidentified;g__Synstelium	0	0	0	0	0	0	0	0	0	0	0	0	0
k__Eukaryota;p__Ascomycota;c__Eurotiomycetes;o__Eurotiales;f__Aspergillaceae;g__Penicilliopsis	0	0	0	0	0	0	0	0	0	0	0	0	0
k__Eukaryota;p__Basidiomycota;c__Unclassified_Basidiomycota;o__Unclassified_Basidiomycota;f__Unclassified_Basidiomycota;g__Unclassified_Basidiomycota	0	0	0	0	0	0	0	0	0	0	0	0	0
k__Eukaryota;p__unidentified;c__unidentified;o__Kinetoplastida;f__Trypanosomatidae;g__Leishmania	0	0	4.3476e-05	0	2.80407e-05	0	0	0	0	0	0	0	0
k__Bacteria;p__Chlamydiae;c__Chlamydiia;o__Parachlamydiales;f__Criblamydiaceae;g__Unclassified_Criblamydiaceae	6.51126e-05	0	6.11476e-06	0	0	0	0	0	0	0	0	0	0
k__Bacteria;p__Proteobacteria;c__Epsilonproteobacteria;o__unidentified;f__unidentified;g__Nitratiruptor	7.10577e-05	0	0	0	0	0	0	0	0	0	0	0	0
k__Bacteria;p__Proteobacteria;c__Gammaproteobacteria;o__Enterobacterales;f__unidentified;g__Phytobacter	5.30809e-05	0	0	0	1.74166e-05	0	0	0	0	0	0	0	0
k__Eukaryota;p__unidentified;c__Chlorarachniophyceae;o__unidentified;f__unidentified;g__Lotharella	0	0	1.99953e-05	0	0	0	0	0	0	0	0	0	0
k__Bacteria;p__Proteobacteria;c__Alphaproteobacteria;o__Caulobacterales;f__Caulobacteraceae;g__unidentified	6.99253e-05	0	0	0	0	0	0	0	0	0	0	0	0
k__Eukaryota;p__Basidiomycota;c__Tremellomycetes;o__Trichosporonales;f__Trichosporonaceae;g__Trichosporon	0	0	0	0	0	0	0	0	0	0	0	0	0
k__Bacteria;p__Proteobacteria;c__Betaproteobacteria;o__Burkholderiales;f__Alcaligenaceae;g__Azohydromonas	0	0	2.54986e-05	0	0	0	0	0	0	0	0	0	0
k__Eukaryota;p__Ascomycota;c__Eurotiomycetes;o__Chaetothyriales;f__Herpotrichiellaceae;g__Cladophialophora	0	0	3.44261e-05	0	3.48331e-05	0	0	0	0	0	0	0	0
k__Bacteria;p__Cyanobacteria;c__unidentified;o__Nostocales;f__Nostocaceae;g__Cylindrospermum	1.41549e-05	0	0	5.49938e-05	0	0	0	0	0	0	0	0	0
k__Bacteria;p__Proteobacteria;c__Alphaproteobacteria;o__Rhodospirillales;f__Rhodospirillaceae;g__Candidatus Endolissoclinum	0	0	0	0	6.91437e-05	0	0	0	0	0	0	0	0
k__Bacteria;p__Proteobacteria;c__Gammaproteobacteria;o__Acidiferrobacterales;f__Acidiferrobacteraceae;g__Sulfuricaulis	3.87845e-05	0	0	0	3.03048e-05	0	0	0	0	0	0	0	0
k__Bacteria;p__Actinobacteria;c__Coriobacteriia;o__Eggerthellales;f__Eggerthellaceae;g__Phoenicibacter	0	0	0	0	0	0	0	0	0	0	0	0	0
k__Bacteria;p__Actinobacteria;c__Actinobacteria;o__Frankiales;f__unidentified;g__unidentified	0	0	1.64487e-05	0	0	0	0	0	0	0	0	0	0
k__Bacteria;p__Proteobacteria;c__Alphaproteobacteria;o__Pelagibacterales;f__Pelagibacteraceae;g__Unclassified_Pelagibacteraceae	0	0	0	0	0	0	0	0	0	0	0	0	0
k__Eukaryota;p__unidentified;c__Florideophyceae;o__Gigartinales;f__Phyllophoraceae;g__Ahnfeltiopsis	6.61035e-05	0	0	0	0	0	0	0	0	0	0	0	0
k__Eukaryota;p__Apicomplexa;c__Aconoidasida;o__unidentified;f__Theileriidae;g__Theileria	3.39718e-05	0	0	0	0	0	0	0	0	0	0	0	0
k__Archaea;p__Euryarchaeota;c__Halobacteria;o__Natrialbales;f__Natrialbaceae;g__Halovivax	1.41549e-05	0	3.20413e-05	0	0	0	0	0	0	0	0	0	0
k__Bacteria;p__Proteobacteria;c__Gammaproteobacteria;o__Nevskiales;f__Sinobacteraceae;g__Steroidobacter	0	0	0	0	0	0	0	0	0	0	0	0	0
k__Bacteria;p__Proteobacteria;c__Deltaproteobacteria;o__Desulfobacterales;f__Desulfobacteraceae;g__Unclassified_Desulfobacteraceae	4.16155e-05	0	2.3603e-05	0	0	0	0	0	0	0	0	0	0
k__Eukaryota;p__unidentified;c__Florideophyceae;o__Ceramiales;f__Ceramiaceae;g__Spyridia	0	0	0	0	0	0	0	0	0	0	0	0	0
k__Eukaryota;p__Basidiomycota;c__Agaricomycetes;o__Agaricales;f__Psathyrellaceae;g__Coprinopsis	0	0	1.44308e-05	0	0	0	0	0	0	0	0	0	0
k__Bacteria;p__Proteobacteria;c__Alphaproteobacteria;o__Sphingomonadales;f__Erythrobacteraceae;g__Unclassified_Erythrobacteraceae	0	0	0	0	6.40929e-05	0	0	0	0	0	0	0	0
k__Bacteria;p__Proteobacteria;c__Alphaproteobacteria;o__Rhodospirillales;f__Acetobacteraceae;g__Parasaccharibacter	0	0	0	0	0	0	0	0	0	0	0	0	0
k__Bacteria;p__Deferribacteres;c__Deferribacteres;o__Deferribacterales;f__Deferribacteraceae;g__Calditerrivibrio	3.26979e-05	0	9.11099e-06	0	0	0	0	0	0	0	0	0	0
k__Eukaryota;p__unidentified;c__Haptophyceae;o__Isochrysidales;f__Noelaerhabdaceae;g__Emiliania	3.7369e-05	0	9.47788e-06	0	0	0	0	0	0	0	0	0	0
k__Eukaryota;p__unidentified;c__Oligohymenophorea;o__Hymenostomatida;f__Unclassified_Hymenostomatida;g__Unclassified_Hymenostomatida	6.10077e-05	0	0	0	0	0	0	0	0	0	0	0	0
k__Bacteria;p__Elusimicrobia;c__Unclassified_Elusimicrobia;o__Unclassified_Elusimicrobia;f__Unclassified_Elusimicrobia;g__Unclassified_Elusimicrobia	3.92091e-05	0	0	0	0	0	0	0	0	0	0	0	0
k__Bacteria;p__Tenericutes;c__Mollicutes;o__Entomoplasmatales;f__Unclassified_Entomoplasmatales;g__Unclassified_Entomoplasmatales	0	0	0	0	0	0	0	0	0	0	0	0	0
k__Archaea;p__Euryarchaeota;c__Halobacteria;o__Halobacteriales;f__Halobacteriaceae;g__Halanaeroarchaeum	1.41549e-05	0	0	0	4.58055e-05	0	0	0	0	0	0	0	0
k__Archaea;p__Euryarchaeota;c__Thermoplasmata;o__Thermoplasmatales;f__Cuniculiplasmataceae;g__Cuniculiplasma	0	0	0	0	0	0	0	0	0	0	0	0	0
k__Bacteria;p__Chlorobi;c__Chlorobia;o__Chlorobiales;f__Chlorobiaceae;g__Unclassified_Chlorobiaceae	0	0	1.54703e-05	0	0	0	0	0	0	0	0	0	0
k__Bacteria;p__Spirochaetes;c__Spirochaetia;o__Spirochaetales;f__Spirochaetaceae;g__Sediminispirochaeta	0	0	0	0	0	0	0	0	0	0	0	0	0
k__Eukaryota;p__unidentified;c__Litostomatea;o__Vestibuliferida;f__Isotrichidae;g__Dasytricha	5.83183e-05	0	0	0	0	0	0	0	0	0	0	0	0
k__Bacteria;p__Cyanobacteria;c__unidentified;o__Oscillatoriales;f__Microcoleaceae;g__Arthrospira	2.6045e-05	0	3.22248e-05	0	0	0	0	0	0	0	0	0	0
k__Bacteria;p__Actinobacteria;c__Actinobacteria;o__Streptosporangiales;f__Nocardiopsaceae;g__Thermobifida	0	0	1.43085e-05	0	4.35414e-05	0	0	0	0	0	0	0	0
k__Bacteria;p__Firmicutes;c__Bacilli;o__Bacillales;f__Thermoactinomycetaceae;g__Novibacillus	0	0	0	0	0	0	0	0	0	0	0	0	0
k__Eukaryota;p__Ascomycota;c__Eurotiomycetes;o__Onygenales;f__Arthrodermataceae;g__Microsporum	5.70443e-05	0	0	0	0	0	0	0	0	0	0	0	0
k__Viruses;p__unidentified;c__unidentified;o__Caudovirales;f__Podoviridae;g__Bpp1virus	0	0	5.68061e-05	0	0	0	0	0	0	0	0	0	0
k__Archaea;p__Euryarchaeota;c__unidentified;o__unidentified;f__unidentified;g__Aciduliprofundum	0	0	0	0	5.66038e-05	0	0	0	0	0	0	0	0
k__Bacteria;p__Proteobacteria;c__Gammaproteobacteria;o__Alteromonadales;f__Alteromonadaceae;g__Unclassified_Alteromonadaceae	0	0	8.43837e-06	0	0	0	0	3.91491e-05	0	0	0	0	0
k__Bacteria;p__Candidatus Beckwithbacteria;c__unidentified;o__unidentified;f__unidentified;g__unidentified	3.87845e-05	0	1.68767e-05	0	0	0	0	0	0	0	0	0	0
k__Bacteria;p__Firmicutes;c__Negativicutes;o__Selenomonadales;f__Selenomonadaceae;g__Pectinatus	3.11408e-05	0	0	0	2.4209e-05	0	0	0	0	0	0	0	0
k__Bacteria;p__Proteobacteria;c__Epsilonproteobacteria;o__Campylobacterales;f__Helicobacteraceae;g__Sulfuricurvum	0	0	6.11476e-06	0	0	0	0	0	0	0	0	0	0
k__Eukaryota;p__unidentified;c__Florideophyceae;o__Bonnemaisoniales;f__Bonnemaisoniaceae;g__Asparagopsis	0	0	0	0	0	0	0	0	0	0	0	0	0
k__Eukaryota;p__Ascomycota;c__Dothideomycetes;o__Pleosporales;f__Phaeosphaeriaceae;g__Parastagonospora	4.24648e-05	0	1.22295e-05	0	0	0	0	0	0	0	0	0	0
k__Archaea;p__Euryarchaeota;c__Methanobacteria;o__Methanobacteriales;f__Methanobacteriaceae;g__Methanosphaera	0	0	0	0	0	0	0	0	0	0	0	0	0
k__Eukaryota;p__unidentified;c__Bangiophyceae;o__Bangiales;f__Bangiaceae;g__Pyropia	0	0	4.3476e-05	0	0	0	0	0	0	0	0	0	0
k__Bacteria;p__Planctomycetes;c__Planctomycetia;o__Candidatus Brocadiales;f__Candidatus Brocadiaceae;g__Candidatus Kuenenia	0	0	0	0	0	0	0	0	0	0	0	0	0
k__Eukaryota;p__Bacillariophyta;c__Bacillariophyceae;o__Naviculales;f__Phaeodactylaceae;g__Phaeodactylum	5.42133e-05	0	0	0	0	0	0	0	0	0	0	0	0
k__Bacteria;p__Thermotogae;c__Thermotogae;o__Thermotogales;f__unidentified;g__unidentified	0	0	0	0	0	0	0	0	0	0	0	0	0
k__Bacteria;p__Proteobacteria;c__Deltaproteobacteria;o__Desulfovibrionales;f__Unclassified_Desulfovibrionales;g__Unclassified_Desulfovibrionales	0	0	5.32596e-05	0	0	0	0	0	0	0	0	0	0
k__Eukaryota;p__Microsporidia;c__unidentified;o__unidentified;f__Unikaryonidae;g__Encephalitozoon	5.29394e-05	0	0	0	0	0	0	0	0	0	0	0	0
k__Eukaryota;p__unidentified;c__Litostomatea;o__Haptorida;f__Spathidiidae;g__Spathidium	5.27978e-05	0	0	0	0	0	0	0	0	0	0	0	0
k__Bacteria;p__Proteobacteria;c__Gammaproteobacteria;o__Enterobacterales;f__Enterobacteriaceae;g__Kluyvera	0	0	0	0	0	0	0	0	0	0	0	0	0
k__Bacteria;p__Proteobacteria;c__Alphaproteobacteria;o__Rhizobiales;f__Xanthobacteraceae;g__Unclassified_Xanthobacteraceae	2.59035e-05	0	0	0	0	0	0	0	0	0	0	0	0
k__Bacteria;p__Aquificae;c__Aquificae;o__Desulfurobacteriales;f__Desulfurobacteriaceae;g__Thermovibrio	0	0	0	0	0	0	0	0	0	0	0	0	0
k__Eukaryota;p__Ascomycota;c__Saccharomycetes;o__Saccharomycetales;f__Saccharomycopsidaceae;g__Saccharomycopsis	5.1807e-05	0	0	0	0	0	0	0	0	0	0	0	0
k__Eukaryota;p__Ascomycota;c__Eurotiomycetes;o__Onygenales;f__Onygenaceae;g__Uncinocarpus	3.52457e-05	0	1.59595e-05	0	0	0	0	0	0	0	0	0	0
k__Eukaryota;p__unidentified;c__Florideophyceae;o__Gelidiales;f__Gelidiaceae;g__Gelidium	2.33556e-05	0	0	0	1.74166e-05	0	0	0	0	0	0	0	0
k__Bacteria;p__Proteobacteria;c__Betaproteobacteria;o__unidentified;f__unidentified;g__Candidatus Profftella	0	0	0	0	0	0	0	0	0	0	0	0	0
k__Bacteria;p__Bacteroidetes;c__Cytophagia;o__Cytophagales;f__Hymenobacteraceae;g__Siccationidurans	0	0	0	0	5.06822e-05	0	0	0	0	0	0	0	0
k__Bacteria;p__Proteobacteria;c__Gammaproteobacteria;o__unidentified;f__unidentified;g__Sedimenticola	0	0	0	0	0	0	0	0	0	0	0	0	0
k__Eukaryota;p__unidentified;c__Bangiophyceae;o__Bangiales;f__Bangiaceae;g__Porphyra	0	0	0	0	0	0	0	0	0	0	0	0	0
k__Bacteria;p__Deferribacteres;c__Deferribacteres;o__Deferribacterales;f__Deferribacteraceae;g__Denitrovibrio	3.25563e-05	0	0	0	1.74166e-05	0	0	0	0	0	0	0	0
k__Bacteria;p__Chlamydiae;c__Chlamydiia;o__Parachlamydiales;f__Waddliaceae;g__Waddlia	0	0	0	0	0	0	0	0	0	0	0	0	0
k__Eukaryota;p__Ascomycota;c__Eurotiomycetes;o__Verrucariales;f__Verrucariaceae;g__Endocarpon	4.88345e-05	0	0	0	0	0	0	0	0	0	0	0	0
k__Bacteria;p__Proteobacteria;c__Gammaproteobacteria;o__Enterobacterales;f__Hafniaceae;g__Unclassified_Hafniaceae	0	0	0	0	0	0	0	0	0	0	0	0	0
k__Eukaryota;p__Ascomycota;c__Saccharomycetes;o__Saccharomycetales;f__Saccharomycetaceae;g__Unclassified_Saccharomycetaceae	4.81267e-05	0	0	0	0	0	0	0	0	0	0	0	0
k__Bacteria;p__Planctomycetes;c__Planctomycetia;o__Planctomycetales;f__Isosphaeraceae;g__Isosphaera	0	0	0	0	0	0	0	0	0	0	0	0	0
k__Bacteria;p__Proteobacteria;c__Deltaproteobacteria;o__Desulfobacterales;f__Desulfobulbaceae;g__Unclassified_Desulfobulbaceae	0	0	1.70602e-05	0	0	0	0	0	0	0	0	0	0
k__Viruses;p__unidentified;c__unidentified;o__unidentified;f__Mimiviridae;g__Tupanvirus	4.72774e-05	0	0	0	0	0	0	0	0	0	0	0	0
k__Bacteria;p__Planctomycetes;c__Planctomycetia;o__Planctomycetales;f__Isosphaeraceae;g__Singulisphaera	2.08077e-05	0	2.60489e-05	0	0	0	0	0	0	0	0	0	0
k__Eukaryota;p__Basidiomycota;c__Ustilaginomycetes;o__Ustilaginales;f__Ustilaginaceae;g__Moesziomyces	4.65697e-05	0	0	0	0	0	0	0	0	0	0	0	0
k__Eukaryota;p__unidentified;c__Oomycetes;o__Peronosporales;f__Peronosporaceae;g__Unclassified_Peronosporaceae	4.58619e-05	0	0	0	0	0	0	0	0	0	0	0	0
k__Archaea;p__Euryarchaeota;c__Halobacteria;o__Halobacteriales;f__Halobacteriaceae;g__Halodesulfurarchaeum	0	0	1.55315e-05	0	0	0	0	0	0	0	0	0	0
k__Bacteria;p__Elusimicrobia;c__Elusimicrobia;o__Elusimicrobiales;f__Elusimicrobiaceae;g__Elusimicrobium	0	0	2.78222e-05	0	0	0	0	0	0	0	0	0	0
k__Eukaryota;p__Mucoromycota;c__Mucoromycetes;o__Mucorales;f__Lichtheimiaceae;g__Lichtheimia	0	0	0	0	0	0	0	0	0	0	0	0	0
k__Bacteria;p__Proteobacteria;c__Gammaproteobacteria;o__Aeromonadales;f__Aeromonadaceae;g__Tolumonas	3.35472e-05	0	1.11289e-05	0	0	0	0	0	0	0	0	0	0
k__Bacteria;p__Proteobacteria;c__Gammaproteobacteria;o__Alteromonadales;f__Colwelliaceae;g__Unclassified_Colwelliaceae	0	0	0	0	0	0	0	0	0	0	0	0	0
k__Bacteria;p__Aquificae;c__Aquificae;o__Aquificales;f__Aquificaceae;g__Thermocrinis	4.27478e-05	0	0	0	0	0	0	0	0	0	0	0	0
k__Eukaryota;p__unidentified;c__Ichthyosporea;o__unidentified;f__unidentified;g__Capsaspora	4.26063e-05	0	0	0	0	0	0	0	0	0	0	0	0
k__Bacteria;p__Proteobacteria;c__Alphaproteobacteria;o__Rhodobacterales;f__Rhodobacteraceae;g__Jannaschia	0	0	4.24364e-05	0	0	0	0	0	0	0	0	0	0
k__Eukaryota;p__unidentified;c__Florideophyceae;o__Ceramiales;f__Rhodomelaceae;g__Dipterosiphonia	0	0	0	0	0	0	0	0	0	0	0	0	0
k__Bacteria;p__Proteobacteria;c__Alphaproteobacteria;o__Sphingomonadales;f__Erythrobacteraceae;g__Porphyrobacter	0	0	1.08843e-05	0	0	0	0	0	0	0	0	0	0
k__Eukaryota;p__Ascomycota;c__Sordariomycetes;o__Hypocreales;f__Nectriaceae;g__Thelonectria	0	0	0	0	0	0	0	0	0	0	0	0	0
k__Bacteria;p__Firmicutes;c__Clostridia;o__Clostridiales;f__Peptococcaceae;g__Syntrophobotulus	0	0	0	0	0	0	0	0	0	0	0	0	0
k__Bacteria;p__Proteobacteria;c__Gammaproteobacteria;o__Alteromonadales;f__Idiomarinaceae;g__Unclassified_Idiomarinaceae	4.13324e-05	0	0	0	0	0	0	0	0	0	0	0	0
k__Bacteria;p__Proteobacteria;c__Oligoflexia;o__Bacteriovoracales;f__Halobacteriovoraceae;g__Halobacteriovorax	0	0	8.31608e-06	0	0	0	0	0	0	0	0	0	0
k__Bacteria;p__Cyanobacteria;c__unidentified;o__Nostocales;f__Rivulariaceae;g__Unclassified_Rivulariaceae	4.07662e-05	0	0	0	0	0	0	0	0	0	0	0	0
k__Eukaryota;p__Ascomycota;c__Sordariomycetes;o__Unclassified_Hypocreomycetidae;f__Unclassified_Hypocreomycetidae;g__Unclassified_Hypocreomycetidae	4.03415e-05	0	0	0	0	0	0	0	0	0	0	0	0
k__Bacteria;p__Planctomycetes;c__Planctomycetia;o__Planctomycetales;f__Planctomycetaceae;g__Rhodopirellula	4.02e-05	0	0	0	0	0	0	0	0	0	0	0	0
k__Bacteria;p__Proteobacteria;c__Gammaproteobacteria;o__Alteromonadales;f__Idiomarinaceae;g__unidentified	3.99169e-05	0	0	0	0	0	0	0	0	0	0	0	0
k__Bacteria;p__Proteobacteria;c__Gammaproteobacteria;o__Enterobacterales;f__Enterobacteriaceae;g__Candidatus Riesia	0	0	0	0	0	0	0	0	0	0	0	0	0
k__Eukaryota;p__unidentified;c__Florideophyceae;o__Batrachospermales;f__Batrachospermaceae;g__Sheathia	1.41549e-05	0	0	0	0	0	0	0	0	0	0	0	0
k__Bacteria;p__Cyanobacteria;c__unidentified;o__Synechococcales;f__Merismopediaceae;g__Synechocystis	0	0	2.85559e-05	0	0	0	0	0	0	0	0	0	0
k__Eukaryota;p__Ascomycota;c__Eurotiomycetes;o__Chaetothyriales;f__Herpotrichiellaceae;g__Rhinocladiella	3.86429e-05	0	0	0	0	0	0	0	0	0	0	0	0
k__Bacteria;p__Proteobacteria;c__Gammaproteobacteria;o__Xanthomonadales;f__Rhodanobacteraceae;g__Unclassified_Rhodanobacteraceae	3.85014e-05	0	0	0	0	0	0	0	0	0	0	0	0
k__Bacteria;p__Proteobacteria;c__Betaproteobacteria;o__Nitrosomonadales;f__Methylophilaceae;g__Methylophilus	0	0	0	0	3.84906e-05	0	0	0	0	0	0	0	0
k__Archaea;p__Euryarchaeota;c__Methanococci;o__Methanococcales;f__Methanocaldococcaceae;g__Methanotorris	2.95838e-05	0	8.74411e-06	0	0	0	0	0	0	0	0	0	0
k__Eukaryota;p__Ascomycota;c__Schizosaccharomycetes;o__Schizosaccharomycetales;f__Schizosaccharomycetaceae;g__Schizosaccharomyces	3.75105e-05	0	0	0	0	0	0	0	0	0	0	0	0
k__Eukaryota;p__Ascomycota;c__Sordariomycetes;o__Sordariales;f__Chaetomiaceae;g__Chaetomium	3.75105e-05	0	0	0	0	0	0	0	0	0	0	0	0
k__Bacteria;p__Proteobacteria;c__Alphaproteobacteria;o__Caulobacterales;f__Caulobacteraceae;g__Asticcacaulis	1.79767e-05	0	1.90781e-05	0	0	0	0	0	0	0	0	0	0
k__Bacteria;p__Actinobacteria;c__Actinobacteria;o__Corynebacteriales;f__Mycobacteriaceae;g__Hoyosella	0	0	3.69332e-05	0	0	0	0	0	0	0	0	0	0
k__Bacteria;p__Firmicutes;c__Bacilli;o__Bacillales;f__Alicyclobacillaceae;g__Kyrpidia	3.63781e-05	0	0	0	0	0	0	0	0	0	0	0	0
k__Bacteria;p__Proteobacteria;c__Betaproteobacteria;o__Nitrosomonadales;f__Methylophilaceae;g__Unclassified_Methylophilaceae	0	0	0	0	2.54282e-05	0	0	0	0	0	0	0	0
k__Bacteria;p__Firmicutes;c__Clostridia;o__Clostridiales;f__Heliobacteriaceae;g__Heliobacillus	3.62366e-05	0	0	0	0	0	0	0	0	0	0	0	0
k__Bacteria;p__Proteobacteria;c__Zetaproteobacteria;o__Mariprofundales;f__Mariprofundaceae;g__Mariprofundus	2.64697e-05	0	9.66132e-06	0	0	0	0	0	0	0	0	0	0
k__Eukaryota;p__Ascomycota;c__Saccharomycetes;o__Saccharomycetales;f__Debaryomycetaceae;g__Yamadazyma	3.51042e-05	0	0	0	0	0	0	0	0	0	0	0	0
k__Bacteria;p__Proteobacteria;c__Alphaproteobacteria;o__Rhodospirillales;f__Rhodospirillaceae;g__Unclassified_Rhodospirillaceae	0	0	3.45484e-05	0	0	0	0	0	0	0	0	0	0
k__Bacteria;p__Proteobacteria;c__Alphaproteobacteria;o__Rhizobiales;f__Phyllobacteriaceae;g__Chelativorans	0	0	3.36312e-05	0	0	0	0	0	0	0	0	0	0
k__Bacteria;p__Verrucomicrobia;c__Methylacidiphilae;o__Methylacidiphilales;f__Methylacidiphilaceae;g__Methylacidiphilum	0	0	2.27469e-05	0	0	0	0	0	0	0	0	0	0
k__Bacteria;p__Firmicutes;c__Clostridia;o__Clostridiales;f__Lachnospiraceae;g__Pseudobutyrivibrio	3.31225e-05	0	0	0	0	0	0	0	0	0	0	0	0
k__Eukaryota;p__Basidiomycota;c__Agaricomycetes;o__Agaricales;f__Tricholomataceae;g__Laccaria	0	0	0	0	0	0	0	0	0	0	0	0	0
k__Eukaryota;p__Ascomycota;c__Sordariomycetes;o__Xylariales;f__Sporocadaceae;g__Pestalotiopsis	0	0	3.28974e-05	0	0	0	0	0	0	0	0	0	0
k__Bacteria;p__Proteobacteria;c__Alphaproteobacteria;o__Holosporales;f__Candidatus Paracaedibacteraceae;g__Candidatus Paracaedibacter	0	0	0	0	3.2569e-05	0	0	0	0	0	0	0	0
k__Bacteria;p__Proteobacteria;c__Alphaproteobacteria;o__Rhizobiales;f__Bradyrhizobiaceae;g__Afipia	3.25563e-05	0	0	0	0	0	0	0	0	0	0	0	0
k__Bacteria;p__Cyanobacteria;c__unidentified;o__Nostocales;f__Rivulariaceae;g__Rivularia	0	0	0	0	0	0	0	0	0	0	0	0	0
k__Bacteria;p__Proteobacteria;c__Gammaproteobacteria;o__Enterobacterales;f__Yersiniaceae;g__Chania	3.24148e-05	0	0	0	0	0	0	0	0	0	0	0	0
k__Eukaryota;p__Ascomycota;c__Eurotiomycetes;o__Chaetothyriales;f__Herpotrichiellaceae;g__Exophiala	2.54789e-05	0	0	0	0	0	0	0	0	0	0	0	0
k__Archaea;p__Euryarchaeota;c__Thermococci;o__Thermococcales;f__Thermococcaceae;g__Pyrococcus	0	0	1.4492e-05	0	1.74166e-05	0	0	0	0	0	0	0	0
k__Eukaryota;p__unidentified;c__Bangiophyceae;o__Cyanidiales;f__Cyanidiaceae;g__Galdieria	1.41549e-05	0	0	0	0	0	0	0	0	0	0	0	0
k__Bacteria;p__Cyanobacteria;c__unidentified;o__Nostocales;f__Chlorogloeopsidaceae;g__Chlorogloeopsis	0	0	0	0	2.4209e-05	0	0	0	0	0	0	0	0
k__Bacteria;p__Synergistetes;c__Synergistia;o__Synergistales;f__Synergistaceae;g__Aminobacterium	0	0	0	0	3.06531e-05	0	0	0	0	0	0	0	0
k__Bacteria;p__Cyanobacteria;c__unidentified;o__Chroococcales;f__Unclassified_Chroococcales;g__Unclassified_Chroococcales	0	0	0	0	0	0	0	0	0	0	0	0	0
k__Bacteria;p__candidate division NC10;c__unidentified;o__unidentified;f__unidentified;g__Candidatus Methylomirabilis	0	0	0	0	0	0	0	0	0	0	0	0	0
k__Eukaryota;p__Ascomycota;c__Saccharomycetes;o__Saccharomycetales;f__Phaffomycetaceae;g__Unclassified_Phaffomycetaceae	2.97253e-05	0	0	0	0	0	0	0	0	0	0	0	0
k__Eukaryota;p__Ascomycota;c__Saccharomycetes;o__Saccharomycetales;f__Metschnikowiaceae;g__Clavispora	0	0	0	0	1.74166e-05	0	0	0	0	0	0	0	0
k__Eukaryota;p__Ascomycota;c__Saccharomycetes;o__Saccharomycetales;f__Saccharomycetaceae;g__unidentified	0	0	6.11476e-06	0	0	0	0	0	0	0	0	0	0
k__Bacteria;p__Planctomycetes;c__Planctomycetia;o__Planctomycetales;f__unidentified;g__unidentified	2.27894e-05	0	6.11476e-06	0	0	0	0	0	0	0	0	0	0
k__Bacteria;p__Proteobacteria;c__Gammaproteobacteria;o__Oceanospirillales;f__Halomonadaceae;g__Chromohalobacter	0	0	0	0	2.85631e-05	0	0	0	0	0	0	0	0
k__Bacteria;p__Coprothermobacterota;c__Coprothermobacteria;o__Coprothermobacterales;f__Coprothermobacteraceae;g__Coprothermobacter	0	0	2.83113e-05	0	0	0	0	0	0	0	0	0	0
k__Bacteria;p__Proteobacteria;c__Deltaproteobacteria;o__Myxococcales;f__Archangiaceae;g__Stigmatella	0	0	0	0	0	0	0	0	0	0	0	0	0
k__Eukaryota;p__unidentified;c__Florideophyceae;o__Nemaliales;f__Liagoraceae;g__Helminthocladia	0	0	0	0	0	0	0	0	0	0	0	0	0
k__Bacteria;p__Proteobacteria;c__Gammaproteobacteria;o__Oceanospirillales;f__Oceanospirillaceae;g__Marinobacterium	0	0	2.7333e-05	0	0	0	0	0	0	0	0	0	0
k__Viruses;p__unidentified;c__unidentified;o__unidentified;f__Poxviridae;g__Parapoxvirus	0	0	0	0	0	0	0	0	0	0	0	0	0
k__Bacteria;p__Proteobacteria;c__Gammaproteobacteria;o__Enterobacterales;f__Pectobacteriaceae;g__Unclassified_Pectobacteriaceae	0	0	2.64769e-05	0	0	0	0	0	0	0	0	0	0
k__Eukaryota;p__unidentified;c__unidentified;o__Euglyphida;f__Paulinellidae;g__Paulinella	0	0	0	0	0	0	0	0	0	0	0	0	0
k__Eukaryota;p__unidentified;c__Florideophyceae;o__Plocamiales;f__Plocamiaceae;g__Plocamium	0	0	0	0	0	0	0	0	0	0	0	0	0
k__Bacteria;p__Firmicutes;c__Clostridia;o__Halanaerobiales;f__Halanaerobiaceae;g__Halothermothrix	0	0	0	0	1.74166e-05	0	0	0	0	0	0	0	0
k__Bacteria;p__Caldiserica;c__Caldisericia;o__Caldisericales;f__Caldisericaceae;g__Caldisericum	0	0	0	0	0	0	0	0	0	0	0	0	0
k__Archaea;p__Euryarchaeota;c__Methanomicrobia;o__Methanomicrobiales;f__unidentified;g__unidentified	1.95338e-05	0	6.11476e-06	0	0	0	0	0	0	0	0	0	0
k__Bacteria;p__Cyanobacteria;c__unidentified;o__Gloeoemargaritales;f__Gloeomargaritaceae;g__Gloeomargarita	0	0	6.11476e-06	0	1.91582e-05	0	0	0	0	0	0	0	0
k__Bacteria;p__Proteobacteria;c__Alphaproteobacteria;o__Rhizobiales;f__Brucellaceae;g__Pseudochrobactrum	0	0	0	0	0	0	0	0	0	0	0	0	0
k__Eukaryota;p__unidentified;c__Florideophyceae;o__Ceramiales;f__Rhodomelaceae;g__Dictyomenia	0	0	1.79774e-05	0	0	0	0	0	0	0	0	0	0
k__Eukaryota;p__Ascomycota;c__Eurotiomycetes;o__Chaetothyriales;f__Herpotrichiellaceae;g__Fonsecaea	0	0	2.45813e-05	0	0	0	0	0	0	0	0	0	0
k__Bacteria;p__Proteobacteria;c__Betaproteobacteria;o__Burkholderiales;f__Alcaligenaceae;g__Paenalcaligenes	0	0	0	0	2.4209e-05	0	0	0	0	0	0	0	0
k__Eukaryota;p__Ascomycota;c__Saccharomycetes;o__Saccharomycetales;f__Phaffomycetaceae;g__Komagataella	0	0	2.4031e-05	0	0	0	0	0	0	0	0	0	0
k__Eukaryota;p__Euglenida;c__unidentified;o__Euglenales;f__Euglenaceae;g__Monomorphina	0	0	0	0	0	0	0	0	0	0	0	0	0
k__Bacteria;p__Proteobacteria;c__Deltaproteobacteria;o__Myxococcales;f__Polyangiaceae;g__Pajaroellobacter	0	0	2.39699e-05	0	0	0	0	0	0	0	0	0	0
k__Bacteria;p__Firmicutes;c__Clostridia;o__Clostridiales;f__Clostridiales Family XVII. Incertae Sedis;g__Sulfobacillus	0	0	0	0	0	0	0	0	0	0	0	0	0
k__Bacteria;p__Armatimonadetes;c__Chthonomonadetes;o__Chthonomonadales;f__Chthonomonadaceae;g__Chthonomonas	0	0	2.32361e-05	0	0	0	0	0	0	0	0	0	0
k__Bacteria;p__Firmicutes;c__Erysipelotrichia;o__Erysipelotrichales;f__Erysipelotrichaceae;g__Erysipelatoclostridium	0	0	2.31138e-05	0	0	0	0	0	0	0	0	0	0
k__Bacteria;p__Cyanobacteria;c__unidentified;o__Nostocales;f__unidentified;g__unidentified	0	0	2.30527e-05	0	0	0	0	0	0	0	0	0	0
k__Bacteria;p__Proteobacteria;c__Alphaproteobacteria;o__Sphingomonadales;f__Sphingomonadaceae;g__Rhizorhabdus	2.27894e-05	0	0	0	0	0	0	0	0	0	0	0	0
k__Bacteria;p__Spirochaetes;c__Spirochaetia;o__Spirochaetales;f__Spirochaetaceae;g__Salinispira	2.26479e-05	0	0	0	0	0	0	0	0	0	0	0	0
k__Eukaryota;p__unidentified;c__Oomycetes;o__Peronosporales;f__Peronosporaceae;g__Plasmopara	1.41549e-05	0	0	0	0	0	0	0	0	0	0	0	0
k__Bacteria;p__Proteobacteria;c__Gammaproteobacteria;o__Xanthomonadales;f__Unclassified_Xanthomonadales;g__Unclassified_Xanthomonadales	1.41549e-05	0	8.25493e-06	0	0	0	0	0	0	0	0	0	0
k__Eukaryota;p__unidentified;c__Phaeophyceae;o__Laminariales;f__Laminariaceae;g__Saccharina	2.20817e-05	0	0	0	0	0	0	0	0	0	0	0	0
k__Bacteria;p__Proteobacteria;c__Alphaproteobacteria;o__Parvularculales;f__Parvularculaceae;g__Parvularcula	0	0	0	0	0	0	0	0	0	0	0	0	0
k__Eukaryota;p__Ascomycota;c__Saccharomycetes;o__Saccharomycetales;f__Pichiaceae;g__Ogataea	0	0	2.16463e-05	0	0	0	0	0	0	0	0	0	0
k__Eukaryota;p__Basidiomycota;c__Exobasidiomycetes;o__Georgefischeriales;f__Tilletiariaceae;g__Tilletiaria	0	0	0	0	2.15965e-05	0	0	0	0	0	0	0	0
k__Bacteria;p__Actinobacteria;c__Actinobacteria;o__Candidatus Actinomarinales;f__Candidatus Actinomarinaceae;g__Candidatus Actinomarina	0	0	2.1524e-05	0	0	0	0	0	0	0	0	0	0
k__Archaea;p__Euryarchaeota;c__Methanomicrobia;o__Methanosarcinales;f__Methanosarcinaceae;g__Methanosalsum	0	0	2.09736e-05	0	0	0	0	0	0	0	0	0	0
k__Bacteria;p__Proteobacteria;c__Gammaproteobacteria;o__Thiotrichales;f__Piscirickettsiaceae;g__Unclassified_Piscirickettsiaceae	0	0	0	0	0	0	0	0	0	0	0	0	0
k__Bacteria;p__Bacteroidetes;c__Cytophagia;o__Cytophagales;f__Cytophagaceae;g__Candidatus Nephrothrix	0	0	2.04233e-05	0	0	0	0	0	0	0	0	0	0
k__Bacteria;p__Ignavibacteriae;c__Ignavibacteria;o__unidentified;f__unidentified;g__unidentified	2.03831e-05	0	0	0	0	0	0	0	0	0	0	0	0
k__Bacteria;p__Proteobacteria;c__Gammaproteobacteria;o__Chromatiales;f__Chromatiaceae;g__Candidatus Nitrosoglobus	0	0	0	0	0	0	0	0	0	0	0	0	0
k__Bacteria;p__Thermotogae;c__Thermotogae;o__Thermotogales;f__Unclassified_Thermotogales;g__Unclassified_Thermotogales	0	0	1.96284e-05	0	0	0	0	0	0	0	0	0	0
k__Archaea;p__Euryarchaeota;c__Methanopyri;o__Methanopyrales;f__Methanopyraceae;g__Methanopyrus	0	0	0	0	0	0	0	0	0	0	0	0	0
k__Eukaryota;p__Ascomycota;c__Leotiomycetes;o__Helotiales;f__Dermateaceae;g__Marssonina	0	0	0	0	0	0	0	0	0	0	0	0	0
k__Archaea;p__Euryarchaeota;c__Thermoplasmata;o__Unclassified_Thermoplasmata;f__Unclassified_Thermoplasmata;g__Unclassified_Thermoplasmata	0	0	1.84666e-05	0	0	0	0	0	0	0	0	0	0
k__Bacteria;p__Firmicutes;c__Bacilli;o__Bacillales;f__Listeriaceae;g__Unclassified_Listeriaceae	0	0	1.80997e-05	0	0	0	0	0	0	0	0	0	0
k__Bacteria;p__Proteobacteria;c__Alphaproteobacteria;o__Rhizobiales;f__Rhizobiaceae;g__Shinella	1.79767e-05	0	0	0	0	0	0	0	0	0	0	0	0
k__Bacteria;p__Proteobacteria;c__Epsilonproteobacteria;o__Nautiliales;f__Nautiliaceae;g__Nautilia	0	0	1.76105e-05	0	0	0	0	0	0	0	0	0	0
k__Bacteria;p__Proteobacteria;c__Betaproteobacteria;o__Nitrosomonadales;f__Gallionellaceae;g__Gallionella	0	0	1.75494e-05	0	0	0	0	0	0	0	0	0	0
k__Archaea;p__Euryarchaeota;c__Methanomicrobia;o__Methanosarcinales;f__Methanosarcinaceae;g__Methanohalobium	0	0	1.73048e-05	0	0	0	0	0	0	0	0	0	0
k__Bacteria;p__Proteobacteria;c__Alphaproteobacteria;o__Rhizobiales;f__Phyllobacteriaceae;g__Unclassified_Phyllobacteriaceae	0	0	9.96706e-06	0	0	0	0	0	0	0	0	0	0
k__Archaea;p__Euryarchaeota;c__Methanomicrobia;o__Methanomicrobiales;f__Methanoregulaceae;g__Methanosphaerula	0	0	1.70602e-05	0	0	0	0	0	0	0	0	0	0
k__Bacteria;p__Proteobacteria;c__Gammaproteobacteria;o__Chromatiales;f__Chromatiaceae;g__Unclassified_Chromatiaceae	0	0	1.69379e-05	0	0	0	0	0	0	0	0	0	0
k__Bacteria;p__Aquificae;c__Aquificae;o__Aquificales;f__Aquificaceae;g__Hydrogenobaculum	0	0	0	0	0	0	0	0	0	0	0	0	0
k__Eukaryota;p__Basidiomycota;c__Ustilaginomycetes;o__Ustilaginales;f__Ustilaginaceae;g__Anthracocystis	0	0	1.63876e-05	0	0	0	0	0	0	0	0	0	0
k__Archaea;p__Crenarchaeota;c__Thermoprotei;o__Thermoproteales;f__Thermoproteaceae;g__Pyrobaculum	0	0	1.58984e-05	0	0	0	0	0	0	0	0	0	0
k__Eukaryota;p__unidentified;c__Florideophyceae;o__Ceramiales;f__Rhodomelaceae;g__Sonderella	0	0	0	0	0	0	0	0	0	0	0	0	0
k__Bacteria;p__Proteobacteria;c__Gammaproteobacteria;o__Chromatiales;f__Unclassified_Chromatiales;g__Unclassified_Chromatiales	0	0	1.48589e-05	0	0	0	0	0	0	0	0	0	0
k__Viruses;p__unidentified;c__unidentified;o__Caudovirales;f__Siphoviridae;g__Unclassified_Siphoviridae	0	0	1.44308e-05	0	0	0	0	0	0	0	0	0	0
k__Bacteria;p__Proteobacteria;c__Deltaproteobacteria;o__Desulfovibrionales;f__Desulfovibrionaceae;g__Bilophila	0	0	0	0	0	0	0	0	0	0	0	0	0
k__Archaea;p__Euryarchaeota;c__Methanomicrobia;o__Methanosarcinales;f__Methanosarcinaceae;g__Methanolobus	0	0	1.36971e-05	0	0	0	0	0	0	0	0	0	0
k__Bacteria;p__Firmicutes;c__Clostridia;o__Clostridiales;f__Clostridiales Family XVI. Incertae Sedis;g__Carboxydocella	0	0	1.34525e-05	0	0	0	0	0	0	0	0	0	0
k__Eukaryota;p__Bacillariophyta;c__Bacillariophyceae;o__Naviculales;f__Naviculaceae;g__Fistulifera	0	0	1.19238e-05	0	0	0	0	0	0	0	0	0	0
k__Bacteria;p__Synergistetes;c__Synergistia;o__Synergistales;f__Synergistaceae;g__Synergistes	0	0	1.17403e-05	0	0	0	0	0	0	0	0	0	0
k__Eukaryota;p__unidentified;c__Florideophyceae;o__Ceramiales;f__Rhodomelaceae;g__Unclassified_Rhodomelaceae	0	0	1.17403e-05	0	0	0	0	0	0	0	0	0	0
k__Bacteria;p__Thermotogae;c__Thermotogae;o__Thermotogales;f__Thermotogaceae;g__Pseudothermotoga	0	0	1.13123e-05	0	0	0	0	0	0	0	0	0	0
k__Eukaryota;p__unidentified;c__Florideophyceae;o__Gigartinales;f__Phyllophoraceae;g__Mastocarpus	0	0	1.11289e-05	0	0	0	0	0	0	0	0	0	0
k__Bacteria;p__Proteobacteria;c__Alphaproteobacteria;o__Rhodospirillales;f__Rhodospirillaceae;g__Haematospirillum	0	0	0	0	0	0	0	0	0	0	0	0	0
k__Eukaryota;p__unidentified;c__unidentified;o__Kinetoplastida;f__Trypanosomatidae;g__Crithidia	0	0	0	0	0	0	0	0	0	0	0	0	0
k__Eukaryota;p__unidentified;c__Florideophyceae;o__Ceramiales;f__Rhodomelaceae;g__Gredgaria	0	0	0	0	0	0	0	0	0	0	0	0	0
k__Eukaryota;p__unidentified;c__Florideophyceae;o__Ceramiales;f__Rhodomelaceae;g__Palisada	0	0	0	0	0	0	0	0	0	0	0	0	0
k__Bacteria;p__Proteobacteria;c__Deltaproteobacteria;o__unidentified;f__unidentified;g__unidentified	0	0	1.05785e-05	0	0	0	0	0	0	0	0	0	0
k__Bacteria;p__Proteobacteria;c__Alphaproteobacteria;o__Rhizobiales;f__Methylocystaceae;g__Methylosinus	0	0	0	0	0	0	0	0	0	0	0	0	0
k__Bacteria;p__Proteobacteria;c__Gammaproteobacteria;o__Pasteurellales;f__Pasteurellaceae;g__Bisgaardia	0	0	0	0	0	0	0	0	0	0	0	0	0
k__Archaea;p__Euryarchaeota;c__Thermoplasmata;o__Thermoplasmatales;f__Thermoplasmataceae;g__Thermoplasma	0	0	0	0	0	0	0	0	0	0	0	0	0
k__Eukaryota;p__Ascomycota;c__Sordariomycetes;o__Magnaporthales;f__Magnaporthaceae;g__Magnaporthe	0	0	8.56067e-06	0	0	0	0	0	0	0	0	0	0
k__Eukaryota;p__Basidiomycota;c__Pucciniomycetes;o__Pucciniales;f__Melampsoraceae;g__Melampsora	0	0	7.7046e-06	0	0	0	0	0	0	0	0	0	0
k__Bacteria;p__Proteobacteria;c__Deltaproteobacteria;o__unidentified;f__Candidatus Desulfofervidaceae;g__Candidatus Desulfofervidus	0	0	0	0	0	0	0	0	0	0	0	0	0
k__Eukaryota;p__Ascomycota;c__Dothideomycetes;o__Capnodiales;f__Mycosphaerellaceae;g__Pseudocercospora	0	0	6.11476e-06	0	0	0	0	0	0	0	0	0	0

## Sheet: Sheet2
Parameters	Z1		Z2		Z3		G1		G2		G3		G4		G5		GB1		GB2		GB3		GB4		GB5
	Contigs	Scaffolds	Contigs	Scaffolds	Contigs	Scaffolds	Contigs	Scaffolds	Contigs	Scaffolds	Contigs	Scaffolds	Contigs	Scaffolds	Contigs	Scaffolds	Contigs	Scaffolds	Contigs	Scaffolds	Contigs	Scaffolds	Contigs	Scaffolds	Contigs	Scaffolds
Length of the shortest sequence	200	200	200	200	200	200	200	200	200	200	200	200	200	200	200	200	200	200	200	200	200	200	200	200	200	200
Length of the longest sequence	30432	38371	9721	12143	90723	90723	7329	8544	21282	21282	5542	8343	8069	15725	31632	49732	5619	7608	7659	8336	7654	7654	7649	15509	13863	13863
Total number of sequences	74956	72885	10900	10507	97756	93395	10821	10666	40120	38996	11911	11726	8648	8371	9644	9439	8546	8401	8662	8476	8251	8092	8239	8041	9414	9174
Length of N20	1239	1406	1658	1921	2668	3211	734	755	1054	1150	699	718	790	841	923	993	747	772	763	801	789	817	818	865	854	891
Length of N50	510	522	606	634	735	792	468	472	532	544	456	460	505	518	475	479	476	481	476	482	495	502	508	516	517	526
Length of N90	326	326	335	337	349	352	323	323	331	332	321	321	324	325	319	319	322	322	320	320	323	324	325	326	324	325
Total number of fuzzy bases	0	3862	0	592	0	13913	0	0	0	1995	0	77	0	418	0	23	0	12	0	35	0	3	0	109	0	121
Ratio of fuzzy bases against length of splicing sequence	0	9.52883e-05	0	9.05877e-05	0	0.000203936	0	0	0	9.22435e-05	0	1.39328e-05	0	9.79476e-05	0	4.78413e-06	0	2.92763e-06	0	8.43374e-06	0	7.41929e-07	0	2.64094e-05	0	2.5472e-05
Total number of bases	40701174	40525783	6576202	6534511	68505507	68208598	5158786	5138077	21717236	21625544	5549538	5526435	4298382	4267168	4834973	4807541	4119391	4098863	4174826	4149964	4065298	4043511	4152287	4127203	4781769	4750193
Total number of GC bases	19162387	19078950	2636837	2619948	35058807	34899907	2222476	2213528	10614250	10568341	2390364	2380106	1803065	1789467	2242167	2229818	1814192	1805199	1831685	1820656	1753294	1743916	1793829	1782931	2126939	2113063
Ratio of GC bases	0.470807	0.470785	0.400967	0.40094	0.511766	0.511664	0.430814	0.430809	0.488748	0.488697	0.430732	0.430677	0.419475	0.419357	0.463739	0.463817	0.440403	0.440415	0.438745	0.438716	0.431283	0.431288	0.43201	0.431995	0.444802	0.444837
Number of sequences with > 1kb	4127	4172	947	979	10865	11336	345	370	2803	2935	351	378	339	384	386	405	308	328	324	348	331	368	379	407	448	497
